# Supplementary material for: Integrated metabolomics and proteomics reveal biomarkers associated with hemodialysis in end-stage kidney disease
Source: Front Pharmacol. 2023 Nov 27;14:1243505. doi: 10.3389/fphar.2023.1243505 (PMC10715419; doi:10.3389/fphar.2023.1243505)
Supplement: Supplementary file 3 [file DataSheet1.XLSX]

## Sheet: 1. Putative metabolites
# 1. Putative metabolites (level 2/3)in serum of healthy cohort and end stage renal disease patients from healthy cohort and pre- and post- dialysis.
Feature(mz-rt)	m/z	rt	ions	ctrl1	ctrl2	ctrl3	ctrl4	ctrl5	ctrl6	ctrl7	ctrl8	ctrl9	ctrl10	pre1	pre2	pre3	pre4	pre5	pre6	pre7	pre8	pre9	pre10	post1	post2	post3	post4	post5	post6	post7	post8	post9	post10	logFC_ctrl_pre	p_ctrl_pre	p.adj_ctrl_pre	logFC_pre_post	p_pre_post	p.adj_pre_post	logFC_ctrl_post	p_ctrl_post	p.adj_ctrl_post	Metabolite name annotated by MSDIAL
327.2516-31.8	327.252	31.8	pos	0.98513	3.24416	1.18499	2.66159	3.03572	1.11753	2.96552	-0.119812	3.0639	0.988446	-1.26774	0.671075	0.520469	0.00695679	-1.21709	-0.231797	0.40019	-1.81766	-0.975762	-0.927717	-2.57451	-0.513569	-0.445082	-2.29572	-1.81995	-1.92627	-0.213485	-2.01611	-1.18127	-1.30213	-2.39663	9.8564e-05	0.000595726	-0.944902	0.0228362	0.0904404	-3.34153	2.02601e-06	1.56925e-05	1,2-dihydroxyheptadec-16-yn-4-yl acetate
176.9878-29.8	176.988	29.8	pos	2.06928	1.71161	2.39371	2.257	2.59194	2.33623	2.01036	2.43939	2.03929	1.93297	-2.28146	0.649191	0.20172	-2.28146	-0.330397	-0.550893	-0.132099	-0.262056	-0.104382	-0.0559149	-2.28146	-1.71463	-2.28146	-0.877724	-2.28146	-1.37828	-2.28146	-1.51071	-1.07855	-0.948263	-2.69295	6.59593e-06	6.91812e-05	-1.14863	0.00652734	0.039503	-3.84158	1.30966e-10	6.38788e-09	Protocatechuic acid
323.2286-20	323.229	20	pos	1.49252	1.82299	1.46159	1.60928	1.41678	1.34779	1.36626	1.2057	1.31246	1.311	1.07656	-1.03696	2.07926	2.71513	-0.799205	-1.30248	-0.823583	-2.94543	-1.32128	-1.03197	-0.851063	-1.17613	-0.334686	1.74412	-1.22796	-2.31559	-1.85358	-1.38443	-1.81175	-1.74538	-1.77363	0.0104683	0.026383	-0.75665	0.268257	0.446842	-2.53028	5.5999e-05	0.000254729	Bis(2-ethylhexyl)phosphate
215.0976-2.4	215.098	2.4	pos	1.89704	1.6208	1.63736	1.58175	1.49443	1.5565	1.39035	1.31246	1.30017	1.36893	-1.78543	-0.631057	-0.694477	0.641515	0.4541	-1.13703	-1.2515	-0.102922	-1.86041	3.00103	-1.99649	3.20108	-2.18644	-1.42696	-1.804	-1.18965	-1.71242	-1.9157	-1.56431	-1.1987	-1.85259	0.00286672	0.00916218	-0.84274	0.22893	0.402974	-2.69534	0.000406393	0.00136286	Harmaline
233.1253-11.9	233.125	11.9	pos	-2.36991	-2.92525	-0.495584	-3.15393	-1.47927	-2.64697	-0.445553	-1.47277	-0.547937	-3.02892	0.958623	2.10682	1.1753	0.0436251	3.01836	1.75214	0.876362	0.246564	0.582527	0.758085	0.535649	1.12328	1.07047	-0.220403	-0.380143	0.268105	1.89261	1.21741	1.86827	-0.327577	3.00845	3.57661e-06	4.33095e-05	-0.447074	0.272747	0.451368	2.56138	2.16021e-05	0.00011413	N-((1R,6S,7S,7aR)-hexahydro-1H-1,6-epoxypyrrolizin-7-yl)-N-methylacetamide hydrochloride
194.115-1.7	194.115	1.7	pos	0.722132	-0.0896788	0.242492	-0.299566	0.0318606	0.336799	-0.330291	-0.397466	0.0427399	-0.165237	0.906756	1.93781	2.81493	1.50387	1.42493	0.515169	-1.4771	-0.295336	-3.19188	-0.132781	2.2739	1.49614	1.61512	-1.34347	-1.10765	-1.52103	-1.28	-1.2761	-1.41186	-1.54521	0.39126	0.506922	0.602539	-0.810655	0.28788	0.466276	-0.419395	0.420523	0.501967	Pesticide3_Isoprocarb_C11H15NO2_2-Isopropylphenyl methylcarbamate
342.1094-0.8	342.109	0.8	pos	-1.58111	-1.58111	-1.58111	-1.58111	-0.350855	-0.556973	-0.198289	-1.58111	-1.58111	-0.565511	1.56889	1.81049	4.05747	3.60249	1.97181	1.04759	1.01974	1.28813	0.83124	-0.354803	0.0752179	1.00542	0.386489	-1.58111	-1.58111	-1.58111	0.0578632	-0.938348	-0.801206	-0.726847	2.80013	3.79529e-05	0.00027685	-2.25278	0.00037662	0.00690068	0.547355	0.134515	0.193547	skimmin
297.0796-14.3	297.08	14.3	pos	-0.241628	0.569001	0.819511	-0.618788	-0.105153	-0.414398	-0.501798	-0.0901444	-0.755931	0.32602	1.12608	4.27641	0.54775	0.915854	0.263818	0.292567	0.444354	0.549834	-0.443209	0.547883	-0.437504	-0.676775	-0.335446	-0.371665	-0.83538	-0.873892	-1.15409	-0.580609	-1.30942	-0.933247	0.953465	0.0489916	0.0930198	-1.60294	0.0030724	0.0244025	-0.649472	0.00454625	0.0105651	Phloretin
480.3071-19.3	480.307	19.3	pos	-0.368709	0.882313	2.35702	0.225298	2.66861	2.22258	0.342778	2.24083	-0.00341975	-0.393763	-2.17566	-2.17566	-2.17566	0.379318	2.49378	1.51511	-0.324227	0.241606	-0.176946	-2.17566	-0.876608	-1.49848	-0.472056	-0.719243	1.96911	-0.833328	-0.93152	-0.294694	-0.518586	-1.42415	-1.47475	0.039715	0.0783567	-0.102557	0.870071	0.926857	-1.57731	0.00530573	0.0120739	LPE 18:1
205.0851-1.3	205.085	1.3	pos	2.6293	1.91033	1.89907	2.55914	1.79913	2.57981	2.5507	2.48825	2.40837	2.43928	0.434281	-0.521494	-1.12435	-1.83287	-2.42843	-0.684513	-1.23302	-2.46369	-2.68169	-1.16417	-0.792353	-0.799611	-1.60007	-0.76873	-0.461752	-0.555468	-0.583491	-1.44302	-0.899976	-1.65894	-3.69633	2.51081e-07	5.55365e-06	0.413654	0.250354	0.427182	-3.28268	1.4215e-12	1.80268e-10	L-TRYPTOPHAN
173.0952-27.8	173.095	27.8	pos	2.01122	3.18837	0.909622	3.01907	1.68325	3.0039	0.680063	1.79561	0.608297	1.82292	-0.512033	0.402847	-0.354957	-0.559996	-0.340618	-0.662534	-0.718421	-0.991573	-1.14715	-1.25484	-1.64287	-1.51071	-0.925669	-1.45467	0.0211938	-1.71976	-0.858361	-0.936944	-1.86493	-1.6903	-2.48616	5.42994e-06	5.91918e-05	-0.644376	0.0145154	0.0665414	-3.13053	2.89496e-07	3.17482e-06	thymol
369.2616-35.8	369.262	35.8	pos	-0.723239	2.93213	2.8356	-0.243969	2.51822	2.76476	3.00748	-0.223536	3.07403	-0.218242	1.06675	0.301923	3.04445	0.213704	0.312209	-0.703215	0.289449	-0.83499	-1.15397	-0.55832	-1.40777	-1.8717	-1.02544	-2.27429	-1.9982	-2.7424	-1.27441	-2.06891	-1.76024	-1.27789	-1.37452	0.0506826	0.0956144	-1.96792	0.000467856	0.00784427	-3.34245	9.1767e-05	0.000386821	Ginkgolic Acid C15-1
147.0994-34.3	147.099	34.3	pos	-2.39525	0.467403	-0.183548	-0.417172	-0.342456	-0.219535	-0.162767	-0.66401	-0.27927	-0.440643	-3.63601	1.78677	1.89394	-2.98491	-3.57233	1.38088	1.061	1.17351	0.788596	0.967345	0.654907	0.958816	0.914604	0.0949292	0.526277	-0.14013	0.737585	0.590252	0.736957	0.70426	0.349605	0.655951	0.734021	0.691966	0.369877	0.547366	1.04157	0.00146677	0.00402484	COUMARIN
222.1842-30.1	222.184	30.1	pos	1.94112	1.4896	1.61088	1.62395	2.37676	1.68085	2.50658	1.65455	1.57009	1.45881	-0.127181	-0.462091	-1.24711	0.309541	-0.601131	0.178229	0.760684	-0.331206	-1.1227	-1.02961	-2.82124	0.720761	-0.627612	-2.60325	-1.83342	-1.97225	-1.50304	-2.22681	-1.43179	0.058061	-2.15858	3.13453e-07	6.5918e-06	-1.0568	0.0241323	0.0937534	-3.21538	4.43258e-06	3.00306e-05	3,5-dihydroxydecanoic acid
369.2374-27.8	369.237	27.8	pos	0.801821	1.93984	1.98875	1.55981	0.926844	1.43435	0.309388	-0.0775631	1.68254	1.76921	2.13937	-1.09704	2.67949	2.53458	0.595587	-2.17575	0.201749	-1.9423	-1.08735	-1.52012	-1.47199	1.7133	-1.18535	-1.55883	-1.63895	-2.16072	-0.816999	-2.32215	-1.16377	-2.05776	-1.20068	0.0841658	0.144444	-1.29914	0.0819839	0.207821	-2.49982	3.21549e-05	0.000159892	Perindopril
562.3557-34.9	562.356	34.9	pos	2.73485	3.08839	3.06432	2.11568	2.70486	2.91955	3.36546	1.4149	3.17984	0.57927	-2.02877	-2.02877	-0.618393	-2.02877	-2.02877	-2.02877	-2.02877	-2.02877	-1.38389	0.0212247	-1.03417	-0.949665	-2.02877	-0.271498	-0.430851	-2.02877	-1.52627	-0.481389	-0.424148	0.190898	-4.13496	1.97107e-09	1.33259e-07	0.719782	0.0454326	0.141309	-3.41517	3.7911e-08	6.22172e-07	(6aR,8aS)-10-(4-(N-acetylacetamido)-3-methylbutyl)-6a,8a,9-trimethyl-3,4,5,6,6a,6b,7,8,8a,8b,11a,12,12a,12b-tetradecahydro-1H-naphtho[2',1':4,5]indeno[2,1-b]furan-4-yl acetate
234.1608-32	234.161	32	pos	1.98325	2.3463	2.62602	2.39884	2.06549	2.19351	2.11204	2.64312	2.50333	2.49572	0.306971	1.21101	-0.814586	-1.2556	-1.0367	-0.714915	-1.71082	-1.17781	-2.39207	1.02098	-1.9934	0.369294	-1.29268	-2.16554	-2.51747	0.259642	-2.50424	-2.53235	-1.99702	-2.43032	-2.99312	1.40703e-05	0.000126991	-1.02405	0.0597492	0.169798	-4.01717	6.99513e-07	6.55044e-06	C13H19N3O
591.293-25.2	591.293	25.2	pos	1.82664	1.47063	1.80504	1.35368	1.37591	1.59835	1.60636	1.55774	1.28675	1.00886	-0.580715	1.20446	1.17777	-0.687044	1.06798	0.706737	0.232621	-2.2823	-1.83296	-1.87576	-2.07794	-0.900795	-0.917489	-0.891489	-0.15637	-0.445835	-1.54408	-2.55694	-1.82492	-0.704874	-1.77592	0.00245978	0.00809918	-0.915151	0.0843971	0.211793	-2.69107	4.8087e-07	4.84797e-06	NETILMICIN SULFATE
532.2874-27.1	532.287	27.1	pos	-2.25306	2.12525	2.1865	2.12575	2.25004	2.08656	2.02431	0.947455	1.62345	2.04698	-2.25306	1.0647	2.24057	-2.25306	1.02045	-0.581693	-2.25306	0.267881	-1.31017	0.945404	-1.33169	-0.698935	0.917137	-2.25306	-2.25306	0.511672	-1.69364	-2.25306	-2.25306	-0.743504	-1.82753	0.0153214	0.0361843	-0.893916	0.182209	0.347947	-2.72144	0.000174753	0.000663452	(3S,4S,4aS,6R,6aS,6bS,7S,8R,8aR,9S,9aS,12S,15aS,15bS,16aR,16bS)-9,12,16b-trimethyldocosahydro-1H-4,16a-epoxybenzo[4,5]indeno[1,2-h]pyrido[1,2-b]isoquinoline-3,4,6,6b,7,8,9-heptaol
235.0257-5.7	235.026	5.7	pos	2.7745	2.92554	2.33786	0.994645	2.38358	0.533235	1.0049	-0.115487	0.858605	2.90341	-2.09474	0.903579	1.01163	-0.201702	-0.69089	1.12324	-1.25651	0.0867239	-0.859275	-0.769806	-1.39113	-1.26802	-1.05079	-1.45368	-1.03095	-1.40254	-0.842066	-2.09474	-1.2244	-2.09474	-1.93485	0.000921091	0.00363032	-1.11053	0.00989057	0.0517129	-3.04538	4.7335e-06	3.18272e-05	Ajoene (not validated)
121.085-10	121.085	10	pos	0.872247	-2.0671	1.83912	1.14705	0.152066	-3.09965	-3.00654	1.54393	-3.34261	0.390385	0.335516	0.123172	0.0420638	-0.152888	-0.134044	0.455837	0.476156	0.00161002	-0.0643085	-0.143899	1.79729	0.743116	2.40028	0.444386	0.306035	0.014422	-0.00419051	-0.250966	-0.441131	-0.377352	0.651032	0.351042	0.452237	0.369268	0.260113	0.437994	1.0203	0.18266	0.251543	Benzamidine
125.0305-1.5	125.031	1.5	pos	-0.55198	-1.15523	-0.148155	0.00726819	-0.529199	-0.0334984	-0.316146	-0.492215	-0.647092	-0.711163	-0.883124	0.38973	1.35194	-0.622892	-0.510607	0.246414	0.00604919	-4.47864	-0.137664	-2.90268	0.995886	1.08432	1.20225	1.05238	1.55524	1.34028	1.20904	1.28171	1.09653	1.30126	-0.296406	0.603149	0.688915	1.96604	0.0053942	0.0351185	1.66963	5.52508e-09	1.2867e-07	(R)-4-aminoisoxazolidin-3-one
179.126-5.1	179.126	5.1	pos	-1.44859	-2.2567	-1.50022	-2.30016	-1.68614	-2.76001	-0.530292	-2.54624	-1.51068	-1.77946	1.65527	0.927728	0.718859	1.57271	3.55411	1.22106	1.30536	1.65058	1.9859	1.93805	0.499862	-0.0540807	-0.354262	-0.370623	-0.263651	0.44185	0.194064	-0.0348868	0.840507	0.890073	3.48481	3.76102e-09	2.20441e-07	-1.47408	0.000137018	0.00381002	2.01074	5.7277e-07	5.59782e-06	Triglyme
218.0994-10.5	218.099	10.5	pos	0.285806	0.364583	0.700216	0.274434	0.268721	-3.25723	0.193362	0.874378	-0.520447	0.539117	-0.626109	-0.154044	3.18538	1.88658	0.18697	-0.150472	-0.573076	-0.0769603	1.62655	1.661	-0.0122236	-0.331958	-0.567914	-0.31519	-1.00828	0.37131	-1.28663	-1.39376	-2.01598	-0.128137	0.724287	0.209691	0.300537	-1.36546	0.0114529	0.0570925	-0.641171	0.168911	0.23546	securinine
354.1818-32	354.182	32	pos	0.103707	1.4095	-0.068422	3.56194	0.552051	3.23086	2.47091	3.96727	2.9267	0.051785	-1.79697	1.50791	-0.181419	-0.0851453	-0.331727	-1.79697	-1.79697	-1.79697	-1.79697	-0.486936	-0.503968	-1.79697	-1.16291	-1.20813	-0.366705	-1.22636	-1.79697	0.130575	-1.79697	0.0842641	-2.67685	0.000486013	0.00218419	-0.108198	0.804306	0.885005	-2.78505	0.0002467	0.000890244	n-[2-(4-sec-butyl-phenoxy)-4,5-dihydroxy-6-hydroxymethyl-tetrahydro-pyran-3-yl]-acetamide
345.2256-33.7	345.226	33.7	pos	-0.198566	2.95236	2.89244	1.68406	0.8875	2.70211	2.70486	0.50996	0.881208	1.43876	1.10865	0.877954	-0.245097	-0.577574	2.41726	-0.330828	-0.316092	-1.76427	1.337	-1.2236	-1.94765	-1.12316	-2.11661	-2.60909	1.3627	-2.60204	-1.6232	-2.89842	-2.20267	-1.97794	-1.51713	0.0114948	0.0284896	-1.90215	0.00312176	0.0246295	-3.41928	4.01768e-06	2.77223e-05	Darutigenol
317.1122-6.3	317.112	6.3	pos	2.20555	2.65554	1.53715	0.642782	-1.05355	-0.0670407	0.261433	-0.631362	0.239444	0.297501	-1.69697	-1.0402	-1.49742	-0.959043	-1.15628	-0.543929	-0.631362	0.00520172	-1.0763	-0.1604	0.405008	-0.124651	-0.032575	-0.0465772	0.504435	3.36813	0.0599621	0.0818146	-1.42834	-0.117931	-1.48441	0.00344016	0.0106341	1.1426	0.0177962	0.0766126	-0.341817	0.531615	0.608572	Tanshinone Iia
213.0526-3.9	213.053	3.9	pos	-0.0697401	1.18673	-0.506552	-0.825062	-0.796587	-0.780391	-0.206557	-0.799315	-0.131919	-0.953761	-1.15725	0.336561	-0.0664959	-0.286112	-2.14134	-0.868303	-1.32069	-0.323374	-1.39712	0.83262	-2.14134	-1.52844	-1.33488	-0.968292	0.397206	3.05829	3.5499	2.99648	2.68163	3.5641	-0.250835	0.482898	0.580103	1.66662	0.0596703	0.169631	1.41578	0.095966	0.145247	Urolithin B
219.0795-0.7	219.079	0.7	pos	-2.44864	-2.55308	-1.07393	-2.45539	-2.70266	-1.25381	-1.47748	-1.36692	-3.26043	-1.79091	2.69873	2.56217	0.23145	1.01315	2.77185	1.8698	1.20954	2.30427	1.59593	1.40735	1.79572	0.820525	1.17253	-0.399302	-0.207247	-0.981933	-0.105318	-0.604278	1.55701	-0.328692	3.80475	3.00571e-09	1.8635e-07	-1.49452	0.00176191	0.0173045	2.31023	1.6507e-05	9.07158e-05	1-hydroxypyrene
221.1527-35.3	221.153	35.3	pos	-1.03229	1.67341	2.96399	2.51347	2.80835	2.04099	2.05574	2.40701	0.285071	1.54264	0.138311	-0.0527944	1.8286	-0.39413	-0.412835	-0.773876	-0.820481	-1.33468	-1.48395	-0.26821	-2.00526	-1.80382	-0.96742	0.119897	-1.73088	-2.56115	-2.08858	-1.57711	-0.275874	-0.794111	-2.08324	0.000540371	0.00237542	-1.01103	0.0209454	0.0854663	-3.09427	7.09271e-06	4.48441e-05	3,7-dimethyl-6-octenyl acetate
254.1396-28.7	254.14	28.7	pos	1.22068	1.30811	1.61102	1.74451	1.4792	1.52019	1.86466	1.49886	1.30091	1.25977	-1.49157	1.03053	2.46276	-1.18536	0.117181	-0.919183	2.38747	-1.86507	-2.04333	-1.6147	0.378697	0.402256	0.468519	-2.73641	-2.52828	-1.2849	1.3406	-2.65589	-2.24271	-2.8285	-1.79292	0.00926006	0.023908	-0.856534	0.2696	0.448322	-2.64945	0.000615792	0.00193021	Anabasamine
393.0798-36	393.08	36	pos	-2.0955	-2.0955	-2.0955	-2.0955	-2.0955	-2.0955	1.67444	-2.0955	1.82191	-2.0955	0.0872826	2.47501	0.450646	-0.78789	-0.935676	0.435166	-0.877414	1.18732	1.1595	2.5719	1.71603	1.31937	1.17575	-1.47776	1.54868	0.84574	-1.06998	1.16646	0.894883	1.38263	1.90335	0.00969474	0.0248432	0.173596	0.749549	0.847964	2.07694	0.00411152	0.00969095	Fraxin
515.3711-37.9	515.371	37.9	pos	1.75824	1.04942	1.17418	1.78221	0.717157	2.00177	1.38032	2.25358	2.33769	-1.09442	1.79018	-2.49544	1.28878	0.600108	-1.93048	0.161985	-1.37471	-1.19219	0.253962	-1.45925	-0.121384	-2.8728	0.0949167	-0.994658	-0.703235	-0.923105	-0.577527	-2.0001	-0.290032	-0.61515	-1.77172	0.00576237	0.0162099	-0.464602	0.401941	0.575724	-2.23632	5.70238e-05	0.000258631	Alisol B Acetate
595.3767-31.1	595.377	31.1	pos	-2.78673	-2.55664	0.948418	0.399503	0.811311	-0.629638	-2.11391	-1.06477	1.52075	-0.754898	1.50925	2.16452	2.14429	0.614117	1.44739	1.1442	0.678432	0.848298	0.395366	-0.18862	0.0250498	0.118746	-3.60847	0.3367	0.0342051	-0.162047	-0.712626	-0.222646	-0.0667578	-0.272784	1.69839	0.00757747	0.0203563	-1.52879	0.00288808	0.0235417	0.169598	0.782167	0.828451	destruxin A
132.0804-13.4	132.08	13.4	pos	0.902183	1.60094	1.38226	1.36092	1.33093	1.57027	-1.28221	1.47919	0.776427	1.2459	0.435308	0.748448	1.35114	1.96719	1.07917	1.31727	-0.947637	-0.234751	-1.47889	0.00483767	-0.993953	-1.49861	-1.95227	-2.12388	-1.89485	-1.24639	0.864709	-1.46993	-2.73345	-1.56029	-0.612472	0.180367	0.26671	-1.8851	0.000666904	0.00967056	-2.49757	8.52081e-06	5.21555e-05	CREATINE
234.1304-0.8	234.13	0.8	pos	-0.272257	-0.164574	-0.238042	-0.435009	-0.238527	-0.31706	-0.405833	-0.397312	-0.564148	-0.462104	-2.17864	-2.02377	-0.88915	-0.263759	-1.15434	2.00654	1.41503	1.92562	1.81847	1.60387	-1.79536	0.405804	0.104256	-0.316638	-0.394015	0.337516	0.555147	0.686268	0.934867	0.717141	0.575475	0.314325	0.415339	-0.102489	0.866062	0.924927	0.472986	0.0967681	0.146281	Feruloyl allylamine
127.0744-3.1	127.074	3.1	pos	1.15021	0.237752	0.522341	1.75549	0.179672	1.50041	-0.322049	0.995288	-0.563271	-0.376334	0.341805	-0.147958	-1.17352	2.27931	-2.47793	-1.30328	-0.880793	0.135227	-0.614042	0.789357	0.0150253	-0.629734	-0.862521	-0.337962	-0.136272	1.08089	0.0213722	-0.380392	-0.448519	-0.349576	-0.813133	0.116063	0.187013	0.102413	0.822346	0.896027	-0.71072	0.034855	0.0609687	Melamine
392.2264-29.6	392.226	29.6	pos	2.53423	2.55865	2.00594	1.42219	1.23996	2.66202	1.83069	1.7409	2.49185	1.79067	-0.258124	-0.311246	-2.26902	-2.26902	-2.26902	-1.30491	-1.22048	2.23844	-2.26902	0.197765	0.893272	1.57441	-1.6162	-2.26902	-2.26902	-2.26902	-1.75571	1.70683	-2.26902	-2.26902	-3.00117	7.50417e-05	0.000477558	-0.0807871	0.911343	0.951384	-3.08196	0.000233316	0.000847132	2-[2-[(Z)-pent-2-enyl]-3-[3,4,5-trihydroxy-6-(hydroxymethyl)oxan-2-yl]oxycyclopentyl]acetic acid
273.0944-11.2	273.094	11.2	pos	-0.627682	-2.6717	-1.31202	-0.699444	-1.43762	-2.6717	-1.22281	-1.18666	-1.33078	-1.33923	1.88245	3.73452	-0.899319	1.98964	-0.759984	2.38383	3.05987	0.780573	0.069215	2.93794	0.504698	0.843133	0.119544	-0.397585	-2.08962	0.989322	2.02803	-0.724177	-0.864996	-1.08745	2.96784	0.00018658	0.000995815	-1.58578	0.024733	0.0952471	1.38205	0.00695029	0.015199	Alternariol monomethylether
213.1212-11.7	213.121	11.7	pos	-0.742116	-1.77887	-1.0685	-1.54687	-0.959279	-0.743836	-1.03214	-1.85151	-0.989935	-0.880657	0.159058	2.4528	0.933935	0.578886	3.81625	0.362692	1.08714	0.00283797	0.39136	1.65824	-1.92421	-2.34344	1.62798	0.664858	-0.417934	0.318801	-0.1424	0.199222	-0.466526	2.63416	2.30369	0.000124615	0.000718916	-1.12927	0.0781014	0.201434	1.17442	0.0356098	0.062042	Harmine
308.1946-34	308.195	34	pos	-0.0194649	0.880475	-1.58502	0.750098	0.528273	1.14071	1.0046	1.00941	1.2095	1.08061	-0.624545	1.46452	1.43068	1.22433	-3.00971	0.924267	1.23006	0.77228	-3.86749	-3.22395	0.481541	0.485307	0.690455	0.134055	0.38277	-2.39465	0.300839	0.193993	0.217307	-2.81125	-0.967873	0.212953	0.304356	0.135991	0.866076	0.924927	-0.831882	0.103661	0.154954	1-(2-hydroxy-3-methyl)-butyl-hydrocotarnine
201.0132-2.4	201.013	2.4	pos	0.456889	1.07487	-0.964135	0.0524104	-0.271569	-1.15794	-0.839376	-1.35382	-0.0580446	-0.876292	1.84147	2.41572	1.97901	3.15931	3.31365	1.41053	0.783287	0.795506	1.07973	-1.33127	-1.78074	-2.06812	-1.68689	1.77101	-1.56019	0.277478	-1.7219	-1.78074	-1.14625	-1.81357	1.93839	0.00143487	0.00522057	-2.69568	0.000190819	0.00459609	-0.75729	0.118829	0.17409	esculetin
311.2897-32.4	311.29	32.4	pos	-3.06321	0.158751	0.465383	1.13788	0.0995786	1.35102	-0.865151	-0.746303	-3.06321	0.751272	2.0209	1.65887	1.75221	1.89525	1.048	1.44577	0.766252	-1.63304	1.44089	1.609	0.586821	-1.75663	-0.711771	-2.40057	-0.133177	-2.08165	-0.666907	-1.0886	0.947208	-0.924825	1.57781	0.0189594	0.0430792	-2.02342	0.000534683	0.00851444	-0.445613	0.474071	0.554081	(1R,2R,4aS,8aS)-1-((S)-3-hydroxy-3-methylpentyl)-2,5,5,8a-tetramethyldecahydronaphthalen-2-ol
281.2223-28.4	281.222	28.4	pos	1.92419	1.13291	1.64261	1.84847	1.04693	0.680636	1.3653	1.02837	1.70336	1.48521	-2.00999	2.17284	1.6775	1.42532	1.2602	-1.72759	-1.01546	-0.676122	-2.40902	-1.93433	-2.4628	-1.05506	-1.29365	0.0144598	-1.74997	-0.706097	-0.867258	-1.21388	-1.20854	-0.0785353	-1.70946	0.0139261	0.0334248	-0.738467	0.246007	0.422105	-2.44793	2.36147e-07	2.7031e-06	chaulmoogric acid
359.2534-30.9	359.253	30.9	pos	2.03682	2.34421	2.21155	2.1354	1.70871	2.36314	2.32055	2.24392	1.7479	2.6453	-1.50236	-0.880369	1.01891	-1.11768	-0.983803	-0.436371	-0.340606	-1.95841	-0.867285	3.10688	-2.35887	-1.76612	-2.02902	-2.73489	-1.01581	-2.29614	-1.80739	-2.48129	-1.47347	0.166586	-2.57186	0.000311711	0.00152303	-1.38353	0.0211978	0.0861604	-3.95539	2.51449e-08	4.41027e-07	(2E,6E,10Z)-12-hydroxy-10-(hydroxymethyl)-6-methyl-2-(4-methylpent-3-enyl)dodeca-2,6,10-trienoic acid
161.0951-2	161.095	2	pos	1.99916	1.03158	1.82188	1.95265	1.1073	1.99581	1.93339	0.986276	1.73313	1.82607	0.586725	0.0977889	-0.162917	-0.502612	-0.988375	-1.09552	-0.982288	-1.90272	-1.85879	-2.25125	-0.494087	-0.708998	-0.940339	-0.726182	-0.302266	-0.593792	-0.67838	-0.801951	-0.993406	-1.08789	-2.54472	3.11993e-06	3.87666e-05	0.173267	0.578809	0.723235	-2.37145	2.69486e-10	1.1244e-08	D-Ala-D-ala
453.2964-28.8	453.296	28.8	pos	0.400344	1.24478	1.27191	0.961844	1.62911	1.33239	1.81876	1.0479	1.8305	1.12846	1.02234	-1.11691	-1.86597	1.50813	-0.124279	1.49514	0.98367	0.920265	-2.17062	-0.843169	-2.45088	0.582517	-3.15691	-3.92335	0.333593	0.453705	-2.78475	0.557751	-3.3498	1.26353	-1.28574	0.0182215	0.0417562	-1.22832	0.135368	0.28853	-2.51406	0.0035062	0.00846639	18,19-dihydrousambarine
127.075-24.4	127.075	24.4	pos	0.755946	0.878741	1.26667	0.514423	0.382247	0.63281	0.798546	0.480049	0.423817	0.261681	1.03279	1.04265	1.15512	0.889673	1.82515	0.0630709	1.01583	-0.988185	-0.835913	-0.38392	-3.11182	-0.58219	-1.00832	0.203865	0.490587	-1.83657	-1.28789	-1.66943	-1.44393	-0.965525	-0.157866	0.626493	0.709015	-1.60275	0.00201844	0.0187537	-1.76061	0.000353636	0.00121286	1-Imidazoleacetic acid
253.1298-30.7	253.13	30.7	pos	-0.0594053	0.306104	0.516058	0.579528	0.654844	0.620689	0.671971	0.643954	0.357482	0.348135	-0.470647	-3.22949	-0.377807	1.82448	1.53281	1.61048	1.77034	0.991573	1.1966	1.42561	-3.12834	-1.07475	-3.8733	-0.351267	-2.94454	-0.0562439	0.267383	-0.0182647	-0.423149	0.68916	0.163459	0.754489	0.81567	-1.71873	0.0275937	0.102427	-1.55527	0.0140934	0.0280213	Hydroxypestalotin
309.1465-35.3	309.147	35.3	pos	1.16269	1.58018	1.86366	2.35634	2.20082	-1.21054	2.31368	2.21305	1.81764	-1.57933	-0.292951	-0.715219	2.24507	-0.790814	-0.547007	0.100316	1.50054	0.309249	-0.0896742	-0.610334	-3.58173	-1.77043	-1.01454	-1.1486	-0.996892	-2.95605	-0.637831	-0.413635	-0.468418	-0.839256	-1.1609	0.0546793	0.10176	-1.49366	0.00497704	0.0332776	-2.65456	0.000250326	0.000900763	(E)-2-decylpent-2-enedioic acid
347.2558-39.3	347.256	39.3	pos	0.47004	0.00621739	0.531556	1.33324	0.624426	1.53533	0.9653	3.50362	1.05082	0.21883	0.0842268	-0.440581	-0.57715	-2.0004	1.69038	0.491621	0.410418	0.564506	-1.04852	-0.113169	-1.04885	-1.15904	-0.794386	-0.772951	-2.26706	-2.07964	-0.44335	0.618532	-0.389464	-0.964501	-1.11781	0.0224923	0.0495462	-0.836205	0.0581566	0.166801	-1.95401	0.000163898	0.000628399	(2R,4aR,7S,8S,8aR)-8-[(Z)-5-hydroxy-3-methylpent-3-enyl]-4,4,7,8a-tetramethyl-2,3,4a,5,6,8-hexahydro-1H-naphthalene-2,7-diol
380.2051-27.8	380.205	27.8	pos	1.29655	2.40206	2.26353	1.45373	1.61753	1.79226	2.34976	1.00404	1.66066	1.39253	0.855775	0.277456	0.0138349	-0.393561	0.666045	-0.137073	0.36901	-2.05089	-1.3864	-0.387248	-1.91678	-1.43008	-2.12808	-2.48272	-0.115396	-0.778947	-2.22149	-2.71698	-0.628809	-0.640323	-1.94057	3.63313e-05	0.000267492	-1.28866	0.00526505	0.0345573	-3.22922	1.33327e-07	1.70578e-06	(E)-8-(4-hydroxy-6-methoxy-7-methyl-3-oxo-1H-2-benzofuran-5-yl)-2,6-dimethyloct-6-enoic acid
401.239-12.3	401.239	12.3	pos	0.0323434	0.614413	0.126177	-0.370721	-0.184315	-0.141734	-0.0290731	2.36174	0.336471	2.66044	1.5727	1.42563	0.274733	2.05742	1.00971	0.531741	-2.32928	-2.32928	0.440864	-0.574324	-0.449181	-0.643062	2.91273	-0.496841	-2.32928	-0.916952	-1.62508	-1.33564	-1.62369	-0.978645	-0.332584	0.581673	0.669889	-0.956556	0.163952	0.326063	-1.28914	0.0350729	0.0612595	Bisucaberin
286.161-30.8	286.161	30.8	pos	2.09406	-2.00794	2.38053	1.543	2.433	1.92427	2.20232	-0.787264	-2.22416	1.75911	-1.98094	-3.00902	-2.12623	0.656261	0.34428	0.822139	0.993658	0.712865	1.03188	1.2592	-0.430772	-1.40237	-3.39668	-0.276504	0.132195	-0.645714	-0.299614	-0.394962	-0.643013	-0.663591	-1.06128	0.18641	0.273742	-0.672512	0.273862	0.452244	-1.73379	0.0208846	0.0391841	Piperine
154.0637-27.6	154.064	27.6	pos	0.743058	0.219326	2.57008	0.227564	0.666454	0.560787	0.817277	0.281829	-2.17617	1.2434	-2.17617	0.952147	0.490943	3.85831	0.111451	-0.515997	-0.099607	0.230426	-0.329581	-0.143781	1.40234	-0.502775	-1.30741	-0.26825	-2.17617	-1.41248	-0.906748	-0.654565	-0.856489	-0.849195	-0.277547	0.65284	0.731752	-0.990988	0.0983752	0.234115	-1.26853	0.0157415	0.0307965	1-Naphthonitrile
321.238-36.1	321.238	36.1	pos	-0.586259	-0.0595052	-0.0804071	-0.192492	0.280524	1.18586	0.464913	0.160593	0.335221	-0.00551653	-0.501734	0.924719	1.9922	-0.886901	-1.20616	1.80739	1.08486	0.255492	-2.69707	1.80656	-0.803091	-3.16137	0.868142	-0.348682	-3.04239	0.279674	1.01843	0.140881	0.773167	0.19296	0.107643	0.837819	0.881528	-0.666164	0.345595	0.523048	-0.558521	0.292217	0.372472	5-(1,2,4a,5-tetramethyl-7-oxo-3,4,8,8a-tetrahydro-2H-naphthalen-1-yl)-3-methylpentanoic acid
132.046-6.7	132.046	6.7	pos	-1.94432	-0.381502	-0.439388	-0.961289	-0.833059	-1.94432	-1.94432	-1.94432	-1.25953	-1.94432	0.518416	-0.533241	1.54204	3.8242	0.560796	2.11591	-0.733106	1.91928	-0.673352	2.66164	-0.596937	0.066598	-1.23511	0.00332082	0.611735	0.738652	1.31711	0.462109	0.583552	0.442753	2.4799	0.000529877	0.00233936	-0.880881	0.127456	0.277621	1.59902	6.88002e-05	0.000302835	4-Hydroxyproline
373.0927-32.4	373.093	32.4	pos	-2.77908	-0.135262	-2.77908	-0.274489	-0.129049	0.0373397	-0.264754	-0.481304	-0.496697	-0.373893	1.68276	3.19591	2.90278	1.62058	1.43257	2.43909	2.25762	2.2196	-0.312459	0.169312	-0.690562	-0.640496	-1.12559	-0.780045	1.14248	-2.07503	-0.86651	-0.898728	-1.83376	-2.16326	2.5284	6.5942e-05	0.000430561	-2.75393	1.42357e-05	0.000965558	-0.225524	0.624674	0.693403	MITOMYCIN C
137.094-13.7	137.094	13.7	pos	0.0354777	-0.190073	-0.246418	-1.09676	-0.819453	-0.762048	-0.927118	-0.532941	-1.0865	-0.836029	2.41508	3.48313	-0.311001	1.44724	2.48633	1.30047	-0.808778	-1.3193	0.980559	-0.799171	1.24933	1.09913	-1.0822	-0.815297	0.069232	0.0608271	-1.48897	-2.06357	0.307905	0.25091	1.53364	0.016365	0.0382181	-1.12873	0.0887561	0.218981	0.404917	0.291701	0.371927	myrcene
204.1565-20	204.156	20	pos	-1.77572	-1.42256	0.36744	1.24455	-0.221379	0.25146	0.187898	-0.375856	-1.08396	0.279044	2.0447	1.47763	1.652	-1.95867	0.751323	0.502597	-0.863939	1.27418	-1.67533	2.72863	-0.044782	-2.72976	-0.721939	1.88856	0.260349	-1.19245	0.537627	-1.96247	-2.26674	2.84756	0.848221	0.167102	0.250858	-0.931717	0.23685	0.412328	-0.0834954	0.898353	0.922672	Crotamiton
438.1857-24.5	438.186	24.5	pos	1.01047	1.09099	0.640704	0.889339	0.368075	0.859082	1.05829	-1.09522	0.634144	0.62517	1.53422	2.82182	-2.67724	2.23246	2.68194	-0.447921	-0.523992	-0.665961	-0.73943	2.58679	-2.67724	-2.67724	-2.14026	1.95899	2.89619	-2.67724	-2.67724	-0.740319	-1.47214	-2.67724	0.0721649	0.912289	0.936962	-1.96864	0.041047	0.131994	-1.89648	0.0189531	0.0360974	Fluphenazine
219.1585-27	219.159	27	pos	0.0776274	0.170227	0.989264	0.572908	0.508095	0.243587	0.551204	0.508221	0.0215114	0.16742	-1.38731	-1.94921	1.53495	1.33453	0.0158669	-0.612503	0.154806	1.32406	-4.21101	-3.35129	0.239856	-0.993137	0.516476	0.804006	0.90935	0.879292	0.00114201	-0.0246583	0.395883	0.608829	-1.09572	0.118741	0.190303	1.04841	0.140191	0.295514	-0.0473026	0.820682	0.859994	1,5-dimethyl-1-vinyl-4-hexenyl acetate
251.0335-1.3	251.034	1.3	pos	1.87729	-2.06467	1.45211	1.53847	1.25793	1.77112	1.79514	1.37996	1.47061	1.58076	-1.4021	0.391414	-0.465708	0.489805	-0.528238	-1.21296	-1.57761	-2.12655	-2.39611	-1.09286	0.31816	-2.6342	0.177722	-0.189062	0.32458	-0.0212301	-0.758394	0.358135	1.09141	-0.804913	-2.19796	0.000247273	0.00124978	0.778313	0.0965522	0.231103	-1.41965	0.00961983	0.0201099	2,4,5-trimethoxybenzoic acid
100.0747-4.8	100.075	4.8	pos	-2.24438	-1.33136	-1.76194	-1.5097	-1.58014	-1.54778	-1.69609	-1.88472	-1.90163	-1.60291	0.695897	2.87306	1.53688	2.47522	1.84392	0.367749	-0.021873	1.48498	0.0687376	0.0509782	2.00516	0.71947	-0.37858	0.207805	1.17621	1.75651	-0.195111	0.704945	-0.809457	0.498143	2.84362	8.41859e-06	8.40433e-05	-0.569045	0.212776	0.384177	2.27457	1.38737e-05	7.87149e-05	N-Methyl-2-pyrrolidone
543.2894-26.5	543.289	26.5	pos	1.17693	-0.84224	-0.720823	-1.31996	-2.48658	0.310221	-1.54273	-2.48658	-2.48658	-0.891885	2.16751	0.971293	1.46556	2.29508	1.50076	1.73632	-0.177794	0.979785	0.382093	0.908762	0.725159	-0.624857	-0.439465	2.39107	0.587934	0.237317	-1.69734	-1.79507	-0.7937	0.469811	2.35196	0.000114112	0.000668367	-1.31685	0.0125834	0.0607455	1.03511	0.0775949	0.121022	Cyasterone
297.2173-15.1	297.217	15.1	pos	1.95568	2.43195	2.24327	2.00057	-0.036484	2.26304	2.23393	-0.754412	-0.627357	2.06199	-0.309473	-0.510102	-1.69768	3.23442	-1.66997	-1.55287	-0.343378	-0.342968	2.18544	-0.555735	-0.662535	-1.70045	-0.706661	-1.21155	-1.2793	-1.24045	-1.08506	-1.71683	-0.682636	-1.92441	-1.53345	0.0325344	0.0667287	-1.06476	0.0738906	0.1942	-2.59821	8.60496e-05	0.000366486	Exemestane
191.079-3.5	191.079	3.5	pos	1.30467	1.28328	1.84548	2.9941	1.51639	1.3203	-0.166977	0.676134	0.585067	0.093691	-0.351766	-0.736165	-0.126779	-0.937193	-1.27383	-1.40959	-0.480333	-1.45437	-1.65083	-0.840104	-1.76786	-0.784016	-0.638654	0.503544	0.929408	0.878668	0.514946	-1.16983	0.00674712	-0.66411	-2.07131	1.9723e-05	0.000164838	0.706982	0.0521536	0.155399	-1.36433	0.00373323	0.00892908	3-(2-hydroxyethyl)quinazolin-4(3H)-one
551.3144-31.4	551.314	31.4	pos	-1.74525	0.0216188	-0.880673	-1.14181	0.417795	1.43341	-0.89487	-1.14689	-0.85646	-0.69356	2.91763	2.81666	2.90785	2.11329	0.49677	1.01258	-0.898945	-0.611429	0.988554	-0.338737	-0.478677	2.3219	-2.33046	-1.96574	0.480726	-0.47726	-0.223132	-1.11099	-1.593	-0.540889	1.68909	0.00806516	0.0213809	-1.73217	0.0134769	0.0635342	-0.043082	0.93408	0.950617	Rolipram
659.3602-30.1	659.36	30.1	pos	1.66311	2.15247	2.09845	1.62778	1.69901	1.75294	2.20529	-0.361273	1.77922	1.68608	-2.4745	0.745061	-2.4745	-2.4745	3.09322	2.26393	1.17094	-2.4745	-1.62139	-0.799665	-1.40193	-1.30732	-2.4745	-2.4745	1.86315	1.42067	-0.953823	-1.49262	-2.4745	-1.96178	-2.1349	0.0128051	0.0311849	-0.621124	0.470716	0.636456	-2.75603	0.000228747	0.000832854	(2E)-6-{13,17-dihydroxy-7,7,12,16-tetramethyl-6-[(3,4,5-trihydroxyoxan-2-yl)oxy]pentacyclo[9.7.0.0?,?.0?,?.0??,??]octadecan-15-yl}-2-methylhept-2-enoic acid
247.0666-2.8	247.067	2.8	pos	0.947884	1.84761	0.243291	-0.404784	-0.192897	-0.493795	0.63171	-0.464452	0.887249	-0.195136	-2.07593	5.45816	1.60169	1.03262	0.143764	0.813961	-0.634663	0.597409	-1.08106	0.951932	-1.32637	-1.45352	-0.10433	-2.07593	-2.07593	1.45685	1.49034	-1.37381	-2.07593	-2.07593	0.400121	0.569639	0.659396	-1.64224	0.0511849	0.15365	-1.24212	0.0293381	0.0526285	3-(4-hydroxyphenyl)-1-phenyl-2-propen-1-one
380.2418-21.8	380.242	21.8	pos	2.39624	2.04826	0.893972	0.526497	0.823215	1.42185	0.637365	1.4741	1.59227	1.22184	0.707889	0.415186	-0.312193	-0.925774	0.550745	1.24339	-2.11206	-1.08315	-0.83122	2.20024	0.200705	-2.70153	-1.32561	-2.71004	-0.363277	-0.683344	-2.18594	-1.66972	-1.87254	0.422653	-1.31826	0.0113543	0.028203	-1.27417	0.0301565	0.108195	-2.59243	1.96351e-05	0.000105078	Bullatine G
381.2079-25	381.208	25	pos	1.82375	-1.2183	-0.990105	2.73055	2.04329	-2.55526	2.14118	1.70808	-0.166824	-1.38981	-0.0370339	-2.55526	-0.397054	1.46619	1.33481	0.713528	2.69964	-0.65016	-0.869613	-1.39348	-1.84968	-2.55526	1.35038	2.22794	1.1866	-1.01236	0.745836	-0.734807	-1.83464	-1.96213	-0.381499	0.626095	0.708796	-0.474969	0.519569	0.675553	-0.856468	0.297127	0.377557	2-hydroxy-6-[(8Z,11Z)-pentadeca-8,11,14-trienyl]benzoic acid
139.038-43.1	139.038	43.1	pos	-1.35707	-1.7777	-1.40403	-1.11698	-1.04312	-1.29944	-0.5634	-1.40096	-0.373744	-2.7215	2.12065	2.19509	1.94343	1.81257	1.6964	0.557298	0.555614	1.86436	0.931413	0.451306	0.0405698	0.0733087	0.844529	-0.104757	0.281638	-0.986625	-0.26601	-0.102488	-0.252307	-0.59804	2.71861	4.76395e-08	1.57428e-06	-1.51983	3.92513e-05	0.00179326	1.19878	0.000229706	0.000835692	Salicyclic acid
223.204-37.5	223.204	37.5	pos	-0.709454	2.79363	0.916395	1.23454	2.48482	1.49433	0.94382	0.00496632	0.371557	-0.449347	0.922081	1.60372	1.58345	0.213905	-0.0566417	-0.581902	0.0913726	1.29751	0.336752	-1.16326	0.912965	-1.90822	-1.77004	-2.49486	-1.72526	-2.32847	-1.59728	-1.59926	0.54356	-1.36537	-0.483827	0.315759	0.41672	-1.75792	0.00144062	0.0153321	-2.24175	0.000376602	0.00127988	Nerolidol
213.1567-13.2	213.157	13.2	pos	-1.79801	-0.38028	-1.68556	-0.448159	-1.17609	-2.10776	-1.26118	-0.555438	-1.52233	-0.712495	0.721716	3.79936	0.933893	1.46085	0.541614	3.36619	0.590039	-0.96217	-0.124744	0.482358	0.647943	1.18129	-0.0385088	-0.0811138	-0.323571	0.76791	-0.386985	-0.974036	0.169183	-0.123918	2.24564	0.000771418	0.00314834	-0.997091	0.0717152	0.19069	1.24855	0.000290598	0.00102436	Caryophyllene [T(-)]
258.107-3.6	258.107	3.6	pos	0.563412	0.400238	0.663784	0.445894	0.827137	0.772368	0.342361	0.647302	0.197766	-0.335368	0.0324124	0.856385	-0.578575	0.623503	-1.10197	-0.804943	-1.08722	-0.1474	-1.2042	4.09424	-0.414132	0.228551	-1.53632	-0.853049	0.661816	0.438782	-0.643028	-0.928808	-1.49513	-0.665805	-0.384267	0.471774	0.569528	-0.588935	0.309358	0.488503	-0.973202	0.00285106	0.007086	2'-O-Methylcytidine
297.1357-26.5	297.136	26.5	pos	-1.01026	2.14619	2.40282	1.64466	-1.07091	0.408656	0.335485	2.35683	2.15174	-1.27647	0.526522	-0.479688	3.99818	2.92985	-0.347678	-1.37924	0.262246	-0.619588	-0.0271087	-1.14344	-1.4983	-2.22544	1.61895	-1.89219	-1.35799	-0.878098	-1.37694	-1.48345	-1.50983	-1.2055	-0.436869	0.558428	0.649663	-1.55288	0.029519	0.106761	-1.98975	0.00361284	0.0086908	(E)-1,7-bis(4-hydroxyphenyl)hept-1-en-3-one
156.0787-23.8	156.079	23.8	pos	0.638632	0.0262137	1.63063	0.792644	0.877229	0.626796	0.780794	0.623632	2.03177	0.39474	0.552265	1.68409	1.59889	0.531012	1.2234	-0.312632	-2.5736	-0.00648125	-1.97915	2.28839	-3.30293	-2.80879	-0.803277	-0.805173	-0.498504	-0.29395	-0.934919	-0.768156	-0.638866	-0.574719	-0.541688	0.329897	0.430948	-1.44355	0.0282065	0.103791	-1.98524	0.000106273	0.000437523	Histidine
269.0586-10.6	269.059	10.6	pos	-2.86225	-2.86225	0.511666	-2.86225	-0.0576739	0.922506	-1.69137	-2.18307	-2.14283	-2.18978	1.79777	1.134	1.83104	-0.631505	1.57713	1.04945	1.40126	2.07805	0.745525	0.535079	0.207006	0.653197	0.827229	0.815305	0.584262	0.230728	0.367953	-0.153059	0.184538	0.182348	2.69351	0.000149182	0.000831847	-0.761829	0.0160733	0.0713461	1.93168	0.00216028	0.0055868	kavain
211.1081-35.1	211.108	35.1	pos	2.27812	2.63119	2.61011	2.76492	2.74976	2.80013	2.84582	2.90687	2.60449	2.51262	-0.802801	-0.574522	-1.10711	-0.534984	-1.03974	-1.40341	-1.1235	-1.01897	-1.16117	-1.28421	-1.33183	-1.79484	-1.34032	-2.37781	-2.15601	-2.47783	-1.44469	-1.43294	-1.07986	-1.21751	-3.67545	6.01289e-16	1.39796e-12	-0.660323	0.00281017	0.0231365	-4.33577	2.12074e-11	1.52755e-09	sinapyl alcohol
128.1418-11.3	128.142	11.3	pos	0.214784	0.471962	0.189186	-2.14488	-1.09909	0.184334	-0.403186	0.140633	-1.79261	0.125163	0.0528932	1.86837	1.1358	1.97964	1.54107	1.41462	0.0492919	-0.856424	0.192424	-0.0649836	-1.1926	-0.528129	-0.804549	-0.240688	-0.441065	0.354605	-0.549482	-0.913141	0.637654	0.478405	1.14264	0.0153385	0.0362125	-1.05117	0.011252	0.0563801	0.0914716	0.80001	0.843487	DL-Coniine
348.1393-28.4	348.139	28.4	pos	-2.98803	-0.00237013	-0.0306181	-0.638574	-0.855344	-0.279684	-0.199792	-0.486919	1.89084	0.649246	0.0584434	3.60217	1.14973	-2.98803	0.469507	0.544	2.02558	-0.792296	0.0357918	-0.992214	-0.861647	2.64706	1.22539	-0.262232	-0.549816	0.326605	-0.382011	-0.0465831	0.0186578	-2.28688	0.605393	0.388916	0.489864	-0.328414	0.643226	0.773072	0.276979	0.629492	0.697622	(R)-1-((4,8-dimethoxyfuro[2,3-b]quinolin-7-yl)oxy)-3-methylbutane-2,3-diol
300.1938-30.2	300.194	30.2	pos	-1.96698	0.316718	0.363544	0.241165	2.57211	2.58834	0.521233	2.59255	0.94732	0.645467	-1.42616	-0.862333	-0.234001	-2.84119	-2.48279	-0.193723	-0.308711	-0.215888	-0.948438	-0.890338	0.000372477	0.0241314	-0.581773	0.359421	0.659768	0.258575	0.185311	0.28712	0.131305	0.257865	-1.9225	0.00261887	0.00852098	1.19857	0.00302764	0.0241801	-0.723937	0.145691	0.207248	(5S)-5-hydroxy-1,7-diphenylheptan-3-one
533.3046-27.3	533.305	27.3	pos	-1.66784	0.461952	-0.25744	-0.278755	-0.541636	-0.886822	-0.153624	-1.89301	-1.38644	-1.11863	1.78005	2.125	-1.00583	1.99957	3.14714	0.0515492	1.93338	1.54044	1.43076	-1.23813	-2.39907	1.42533	-1.52137	-1.45873	1.39211	-1.68089	-0.161804	0.893544	0.89432	-1.42514	1.94862	0.00199763	0.0068218	-1.58056	0.0247644	0.0953154	0.368055	0.488639	0.567809	Ganoderic Acid G
597.232-29.2	597.232	29.2	pos	0.640687	0.898634	-1.14746	0.522863	0.752192	1.1582	0.648052	1.26442	0.393693	0.985524	-2.49268	2.83872	-0.748352	-0.907017	-0.257113	-0.290922	2.03192	-1.57563	0.212101	-0.406672	-1.55115	-0.4469	-1.4232	-1.15274	-0.198452	2.57645	-0.593988	-0.308798	0.281009	-1.70341	-0.771244	0.180201	0.266532	-0.292554	0.651273	0.778829	-1.0638	0.0328794	0.0580922	Toosendanin
300.2885-27.1	300.288	27.1	pos	0.228193	-0.161165	1.98328	1.11258	1.00164	1.65063	1.3563	1.3383	-1.26981	1.6063	-0.355799	-0.667354	-0.589629	-3.56924	-2.09024	-1.0017	-0.885224	-0.683034	-0.645966	-2.79767	-0.178358	-0.096091	0.445841	0.181751	0.709994	0.231066	0.810944	0.844424	0.939873	0.550155	-2.21321	0.000177601	0.000957691	1.77254	0.000515324	0.00829826	-0.440665	0.219512	0.294178	DErySphingosine
318.1229-3.4	318.123	3.4	pos	0.248607	-1.24037	-1.24037	-1.24037	-1.24037	-0.113639	-1.24037	0.17186	-0.0736236	-1.24037	5.65847	0.319804	0.618118	-1.24037	4.62607	0.397089	0.0346921	-0.0679479	-0.248978	-0.642258	-0.424829	-0.477748	0.120974	-0.553105	-0.553767	3.29295	-0.544545	-1.24037	-0.624825	-1.24037	1.66637	0.0503858	0.0951404	-1.17003	0.181017	0.346413	0.496339	0.302271	0.382826	Tsitsikammamine B
354.1303-23.6	354.13	23.6	pos	2.22698	1.85277	1.84251	2.2793	0.570701	1.41701	1.89367	0.464105	1.71909	1.72608	-2.32776	0.457358	1.77971	0.114091	0.186104	-0.332986	-2.32776	-2.32776	-1.41806	-1.1993	-2.32776	1.98058	-2.32776	-0.365872	-1.70285	-1.07818	-0.884612	-1.159	-0.922521	0.192123	-2.33886	0.000386915	0.00180936	-0.11995	0.843689	0.91034	-2.45881	0.000102279	0.000423873	3-(2,3-dihydrobenzo[b][1,4]dioxin-6-yl)-8-((dimethylammonio)methyl)-4-oxo-4H-chromen-7-olate
130.0845-5.6	130.084	5.6	pos	-1.34531	-1.1813	-1.19924	-1.24784	-1.17058	-0.930793	-0.827843	0.255613	-0.711445	-1.10544	1.9085	3.12403	2.55705	0.926838	2.54344	2.76167	-1.27467	1.9148	0.95235	0.591177	0.420771	1.11488	0.0731716	-1.91937	-1.61808	1.02412	-1.84178	-0.0532996	-1.77775	-1.96368	2.54694	0.000123719	0.00071424	-2.25462	0.00115376	0.0133078	0.292316	0.513092	0.591428	DL-Pipecolinic acid
147.1107-4.1	147.111	4.1	pos	-0.645035	0.741927	0.43359	-0.141892	0.722507	-1.12937	-0.878592	-1.79106	-1.36126	0.767786	3.16741	-0.491654	0.320266	1.09668	0.630517	0.479508	0.961712	1.04344	0.840512	-0.711666	-1.14667	-0.86468	-1.00162	-0.656714	0.0469249	-1.43675	0.134859	-0.339799	-0.0476702	1.25678	1.06181	0.0304692	0.0633531	-1.13921	0.0144652	0.0664379	-0.0773939	0.84645	0.881435	Lysine
315.1934-34.5	315.193	34.5	pos	0.367849	1.08081	0.63593	1.3647	-0.687473	2.88703	0.636803	1.0602	1.91455	0.65799	-0.566732	0.575496	0.662939	-0.867222	-0.620642	0.742362	1.95292	0.142226	-0.0542143	-0.830248	-1.97298	-0.5249	-0.360785	-2.02384	-1.14573	-1.6329	-0.501214	-1.14118	-0.218526	-1.5332	-0.878149	0.047597	0.09086	-1.21921	0.00315432	0.0248083	-2.09736	3.24206e-05	0.000160907	1,4a-dimethyl-9-oxo-7-propan-2-yl-3,4,10,10a-tetrahydro-2H-phenanthrene-1-carboxylic acid
219.1708-34.3	219.171	34.3	pos	-2.52742	-0.944385	-0.701422	-1.04066	-0.447567	-0.912393	-0.111344	1.79556	1.46256	0.569802	1.68008	2.37495	0.00286752	1.86806	1.02304	0.799291	-0.996529	-0.418025	-0.750533	-0.636487	1.33919	-2.21917	0.0442242	-3.08213	-0.314942	0.514386	1.22579	0.265952	0.412453	-0.275206	0.780398	0.179541	0.265843	-0.703617	0.248598	0.425122	0.0767816	0.900121	0.923966	Alpha Cyperone
333.276-36.5	333.276	36.5	pos	0.579809	0.747465	0.883354	1.12219	0.924989	1.72464	1.66822	1.26602	2.15616	1.76314	1.11318	1.31123	0.807045	1.54901	0.56868	0.0590134	1.57877	-1.76678	-0.406429	-1.12907	-2.26047	-1.57936	-1.81392	-2.55875	-0.873736	-2.18657	-0.906815	-2.7282	-0.488336	-1.12446	-0.915134	0.0406682	0.07994	-2.02053	0.000317155	0.00624594	-2.93566	3.71874e-08	6.1294e-07	(1R,2R,4aS,8aS)-1-((S)-3-hydroxy-3-methylpentyl)-2,5,5,8a-tetramethyldecahydronaphthalen-2-ol
149.1063-18.5	149.106	18.5	pos	1.48599	1.39823	1.1215	1.37762	1.23994	1.22501	1.18526	-2.23954	-1.77085	1.14728	-0.883077	-0.039679	1.52701	-0.476236	0.691426	-0.664482	0.0495916	-3.40229	0.299839	-2.12188	1.89235	-1.43179	1.31628	1.15611	-0.29778	-0.187171	0.851187	-2.727	0.455258	-2.17811	-1.11902	0.0909639	0.15367	0.386911	0.567556	0.714679	-0.73211	0.28223	0.361702	Nornicotine
333.2266-39.5	333.227	39.5	pos	2.16148	2.97672	3.07993	2.55173	3.03754	2.94622	2.99325	2.65868	3.16565	2.52034	-0.674337	-0.685097	-0.0812476	-2.12103	-1.39353	-1.23296	-1.26692	-0.871423	-1.12393	-1.26278	-2.12103	-2.12103	-2.12103	-1.64107	-0.993724	-1.47075	-1.1987	-2.12103	-2.12103	-1.46889	-3.88048	7.09455e-12	1.67605e-09	-0.666505	0.00753282	0.0432667	-4.54699	6.15838e-15	3.03202e-12	10-Shogaol
394.1939-22.4	394.194	22.4	pos	-0.974988	1.21973	1.23517	2.05108	-1.02326	1.41199	1.26741	1.63379	-0.187092	1.44993	-0.292504	-0.522069	1.00056	2.05653	1.86484	2.33849	0.505341	0.0504046	0.924661	1.26324	-2.89078	-0.987082	-2.89078	-1.56954	-1.43884	-1.75712	-1.38816	-2.25336	-0.05067	-2.04692	0.110571	0.816733	0.864468	-2.64627	5.67402e-06	0.000560028	-2.5357	2.59118e-05	0.000133528	3-[2-[4-(4-fluorobenzoyl)piperidin-1-yl]ethyl]-2-methylpyrido[1,2-a]pyrimidin-4-one
117.0557-13.5	117.056	13.5	pos	-1.8977	-0.861721	-0.853772	-1.31187	0.0272081	-1.16543	-1.48464	-0.167476	-1.77954	-1.00168	0.903992	1.58613	2.61819	3.20777	0.0506654	-0.0626118	-0.123337	0.83323	-0.25636	-0.2767	0.827049	0.793158	1.14033	0.232522	-0.701638	-0.833167	-0.628627	-0.410086	1.75786	-0.161744	1.89776	0.00085847	0.00342905	-0.646531	0.201934	0.371754	1.25123	0.00219628	0.00566695	Ketoisovaleric acid
185.1136-9.6	185.114	9.6	pos	-1.47411	-1.33194	-1.20142	-1.94352	-1.09649	-1.27586	-1.39771	-1.09815	-1.57361	-1.58422	2.58109	-0.123085	-0.729829	1.99559	-0.749616	0.0629882	1.4635	2.11953	2.11092	2.93327	1.32796	-0.229581	-0.512917	0.522083	-0.752173	1.14648	-1.04064	0.349157	-0.511982	2.0143	2.56414	0.000241931	0.00122829	-0.935167	0.107087	0.247255	1.62897	0.000565859	0.00179616	Metribuzin-diketo
201.0692-0.9	201.069	0.9	pos	-1.77443	-1.35334	-0.837497	-2.0268	-0.798336	-0.840784	-1.17319	-1.27666	-1.68279	-1.35044	-1.33076	0.226538	3.83759	-0.188491	3.13052	-1.28058	-1.5467	2.64028	2.73481	-0.79907	0.661285	-0.202439	-0.412984	1.77519	1.08755	-0.19292	1.58143	1.55822	-0.05288	-0.112322	2.05384	0.0132745	0.0321335	-0.173403	0.813892	0.890985	1.88044	3.25551e-05	0.000161493	4-Amino-N,N-dimethylbenzenesulfonamide
333.2492-26.2	333.249	26.2	pos	-0.659009	0.866331	0.794445	0.24578	0.456389	-0.841942	2.26158	-1.57061	-0.723221	-0.23855	4.03273	-1.20128	0.852666	1.18381	-2.4735	-0.879579	1.09417	-0.411472	0.213847	1.10809	-2.58042	-0.425439	-0.467338	0.677734	-0.481865	-1.35794	-0.277027	-1.35416	1.6641	0.491674	0.29283	0.662949	0.739459	-0.763017	0.274883	0.453168	-0.470187	0.372167	0.45306	(2E,4E)-N-[2-(4-hydroxyphenyl)ethyl]dodeca-2,4-dienamide
342.1349-2.8	342.135	2.8	pos	1.56676	0.292851	1.52432	1.10143	1.16781	1.58396	0.980381	1.59275	0.488068	1.33027	0.719176	-0.353332	1.29426	-0.0237583	1.08439	1.15852	-1.65352	-1.65352	1.22277	0.345977	-0.53123	-0.877718	-0.786024	-1.65352	-1.65352	-1.65352	-1.65352	-1.65352	-1.65352	-1.65352	-0.948761	0.0301439	0.0627859	-1.59106	0.0014185	0.015159	-2.53982	3.03289e-10	1.23828e-08	Feruloyl O-methyldehydrodopamine
253.0564-1.3	253.056	1.3	pos	-1.57581	0.858452	0.116383	-0.438065	-0.501326	-1.57581	-0.613961	-1.57581	-0.710088	-0.431966	-1.57581	-0.923668	0.250087	0.0499888	-1.57581	-1.57581	-0.493723	0.235748	-1.57581	-0.870524	-0.362339	-1.57581	-0.570715	2.62049	1.66067	2.04763	2.7232	2.98244	3.23473	1.74304	-0.160733	0.65079	0.729987	2.25587	0.00211735	0.019367	2.09513	0.00356157	0.0085867	Arecoline hydrobromide
307.0896-0.4	307.09	0.4	pos	-0.824831	-2.04082	-0.3451	-0.706578	-1.09699	-0.599867	-1.26166	-0.883923	-1.44318	-1.18305	1.86208	-2.87124	-1.19863	-0.671031	-1.63103	1.44582	1.01014	1.54803	1.00803	1.16275	1.75834	1.25676	1.32311	0.332841	0.713608	0.565447	0.816007	0.500271	0.808349	0.646356	1.20509	0.0472965	0.090396	0.705618	0.21442	0.386395	1.91071	3.13555e-08	5.31253e-07	Flavokawain B
110.008-5.4	110.008	5.4	pos	1.16171	1.12455	1.13309	1.19636	1.27202	1.76273	1.59792	2.76987	1.67376	1.2913	-2.80833	0.29179	1.28716	0.905164	1.70096	1.06997	0.630767	-3.07309	-0.292901	-2.00329	0.405396	-2.85481	-0.29309	-0.680708	-0.0325873	-2.51005	-2.7243	-0.20151	-0.361137	-3.43872	-1.72751	0.013111	0.0318095	-1.03997	0.165307	0.32772	-2.76748	0.000117679	0.000475809	Hypotaurine
529.2758-30.3	529.276	30.3	pos	-1.64261	1.31407	1.62586	-0.751725	0.0420448	1.07968	1.97603	-0.0257181	1.00766	0.822305	2.22447	1.76119	0.935011	0.292339	-0.171935	1.41905	0.305004	-3.99115	-0.823362	-1.56256	0.785702	0.711978	-1.28962	-0.628438	-0.0976509	0.582234	-0.948024	-1.38478	-1.0154	-2.55166	-0.505955	0.468339	0.566428	-0.622371	0.369567	0.547121	-1.12833	0.034574	0.0605789	12-(acetyloxy)-6-(furan-3-yl)-14-hydroxy-1,7,11,15,15-pentamethyl-5-oxo-3-oxapentacyclo[8.8.0.0?,?.0?,?.0??,??]octadecan-18-yl acetate
122.0797-1.2	122.08	1.2	pos	1.84813	1.46642	1.81932	1.38048	1.14539	1.73021	0.975511	1.49047	0.575875	0.529816	-2.90772	-2.71474	-1.2072	-1.1459	-1.71685	2.27683	1.09396	0.624149	-1.05066	1.07959	-3.32472	0.352637	0.324645	-2.54011	-2.38314	0.0124099	-0.293653	0.244859	0.592095	-0.278096	-1.86302	0.00823798	0.021755	-0.162452	0.822971	0.896421	-2.02547	0.00144627	0.00397693	N,N-Dimethylaniline
203.1478-2.1	203.148	2.1	pos	-0.939298	-1.40724	-1.2156	-1.27249	-1.26625	-1.21204	-1.2604	-1.24977	-1.55732	-1.36018	-0.137805	-0.238147	1.30827	3.63627	0.653568	-0.196244	-0.159289	2.71275	2.3636	2.54936	-1.13994	-1.07076	2.17245	0.381745	-0.886264	-0.366708	1.21035	-0.01138	0.216727	-0.257962	2.52329	0.000393877	0.00183658	-1.22441	0.046782	0.144336	1.29888	0.00336821	0.00817991	Asymmetric dimethylarginine
279.1942-26.9	279.194	26.9	pos	1.46964	2.46525	2.58728	1.89326	2.35176	2.22736	1.38651	1.75398	2.3967	1.99026	-2.02386	-0.942527	0.842003	1.66308	-0.642473	-1.12275	-1.11779	-1.4854	-0.946108	1.44302	-0.275779	-2.29975	-0.814822	-2.55851	-2.13771	-2.18888	-2.07791	-2.37615	-1.60676	0.147088	-2.48548	0.000114741	0.000671484	-1.18564	0.031577	0.111422	-3.67112	9.00822e-08	1.24995e-06	(6E)-2,6,10-trimethyldodeca-6,11-diene-2,3,10-triol
335.277-36.3	335.277	36.3	pos	1.32506	1.72185	1.4278	1.5434	1.63201	1.88708	2.05331	1.765	1.56979	0.977983	1.3444	0.651324	-2.50247	0.955982	1.26788	1.32805	-1.7721	-2.66071	-1.47474	-2.52122	0.77969	-2.82717	0.190891	-0.283468	-3.0363	-0.535353	-0.0525809	-2.49376	-2.54061	0.278957	-2.12869	0.00432233	0.0128315	-0.51361	0.49356	0.655215	-2.6423	0.00028508	0.00100661	icosanoic acid
231.1731-37.4	231.173	37.4	pos	1.63955	2.17249	2.10986	1.20741	1.23884	1.81372	2.12584	1.92743	3.11642	2.08057	0.617854	0.676745	0.0258441	-0.200946	-0.130222	-0.721681	-0.250763	-1.08598	-1.36411	-1.11782	-2.22451	-2.57622	-1.86414	-1.97122	-1.06949	-1.82523	-1.0814	-1.32675	-1.36624	-0.575848	-2.29832	3.0151e-07	6.39852e-06	-1.233	0.000590064	0.00904934	-3.53132	6.98798e-11	3.82775e-09	ValylIsoleucine
449.3232-30.6	449.323	30.6	pos	0.981651	2.03222	0.271685	1.73785	1.81122	0.335537	0.531446	0.901627	2.00743	1.69722	-0.948087	-2.27475	-1.28893	-0.326974	-0.793565	0.952834	0.76776	-1.58137	-0.0881996	0.488701	-0.231245	-0.161465	-1.38152	-2.41837	-0.814872	-0.778692	-0.756339	0.0303348	-0.79267	0.0895222	-1.74005	0.000549251	0.00240788	-0.212273	0.612827	0.749429	-1.95232	1.16502e-05	6.81601e-05	(E,2S,3R,4R,5S)-4-acetyloxy-2-amino-3,5,14-trihydroxyicos-6-enoic acid
233.2078-34.9	233.208	34.9	pos	-1.48928	-1.06159	-0.824183	0.0922691	0.249122	0.14541	0.0964985	0.442319	-3.38991	-0.839616	2.52805	1.82412	1.05187	1.85029	1.68289	0.952339	1.34349	1.11138	0.521287	0.795544	-0.0984614	-0.648745	-0.897696	-0.8222	-0.468736	-1.56878	-0.963309	-0.607278	-0.730116	-0.276997	2.02402	0.000267741	0.00133835	-2.07436	1.25755e-07	7.14412e-05	-0.0503364	0.899542	0.92353	aloperine
539.3162-36.1	539.316	36.1	pos	3.06265	3.783	3.88082	2.99069	1.3621	-0.188126	0.113319	-0.767848	1.58032	-0.373733	3.02318	0.829633	-0.0537075	-0.696	1.35169	-0.723866	-0.646047	-0.726579	-0.696551	-0.626298	-0.69394	-2.26367	-2.26367	-1.62382	-2.26367	-0.223596	-1.56224	-2.26367	-1.72228	-1.59808	-1.44077	0.0542201	0.101036	-1.75141	0.00182831	0.017692	-3.19218	0.000226408	0.000826209	sodium (E)-2-((4S)-16-acetoxy-3,11-dihydroxy-4,8,10,14-tetramethyldodecahydro-1H-cyclopenta[a]phenanthren-17(2H,10H,14H)-ylidene)-6-methylhept-5-enoate
339.0664-0.8	339.066	0.8	pos	-0.590755	-1.89011	-1.89011	-0.149237	-1.89011	-1.89011	-1.89011	-1.89011	-1.89011	-1.89011	-1.89011	-1.28921	2.56115	1.54265	3.62125	0.55425	-1.10684	2.40022	2.40438	2.51067	-0.0356706	-0.355012	-0.137144	0.92974	1.41357	0.269062	0.654728	0.554749	0.839888	0.418566	2.71693	0.00148955	0.00538032	-0.675592	0.312814	0.491917	2.04134	5.7669e-07	5.62956e-06	Griseofulvic Acid
381.2964-41	381.296	41	pos	0.139867	0.00783898	0.117251	-0.0593168	0.052423	1.92572	2.34249	1.54716	2.56462	2.16273	0.437314	0.181556	0.31283	0.314234	0.135003	0.975428	-0.484416	-1.45607	-0.974528	-1.60846	-2.45546	-1.67575	-1.31785	-1.15099	2.51882	-1.042	-1.18482	-0.744287	-0.918179	-0.663155	-1.29679	0.010027	0.025501	-0.646657	0.208968	0.379907	-1.94345	0.00214012	0.00554562	2,3-dihydroxypropyl stearate
395.2009-32.8	395.201	32.8	pos	0.34341	1.6738	0.0748839	0.980578	0.928729	1.26235	1.54538	-1.63258	0.714353	0.3942	2.96937	2.11347	1.88261	-1.19558	1.96947	1.73493	1.17456	1.73853	-1.71858	1.83431	-2.0409	-2.57165	-2.78337	-3.31866	0.650582	-2.06553	-2.75323	-2.33287	-2.33437	0.761804	0.621799	0.28508	0.384917	-3.12913	0.000144075	0.00389999	-2.50733	0.000274106	0.00097328	brucine
257.1439-0.6	257.144	0.6	pos	-2.60848	-2.34261	-1.0449	-1.6705	-1.5487	-1.03552	-2.50545	-1.14261	-2.27658	-2.29962	2.01732	1.55468	2.70133	-0.21711	2.43591	0.144702	-1.09599	3.23735	2.28747	1.82707	1.16226	0.95048	1.01722	-1.17453	-0.611937	0.555038	0.442476	0.292538	0.501575	0.447127	3.33677	1.48498e-05	0.000131607	-1.13105	0.0413668	0.132595	2.20572	1.13174e-06	9.75336e-06	Isocurcumenol
303.2345-33.3	303.235	33.3	pos	0.0558788	-0.441184	2.06208	-0.38964	-0.968605	0.0753652	2.82966	2.17824	-0.963076	-0.525142	1.75988	-0.722559	0.902361	-0.150258	1.63518	0.982837	0.167677	1.393	-1.88831	-0.135534	-0.915487	-0.74801	-2.17909	-0.320098	0.0727377	-0.615853	-1.78862	-0.308278	-1.26062	0.205461	0.00306858	0.995824	0.997541	-1.18021	0.0166982	0.0732958	-1.17715	0.0366482	0.0636228	N-((octahydro-1H-quinolizin-1-yl)methyl)-2,4,5,6-tetrahydrocyclopenta[c]pyrazole-3-carboxamide
258.2054-28	258.205	28	pos	-1.38669	-1.0817	-1.72559	-0.930994	-1.11038	-0.689234	-0.470356	-0.652485	-1.16985	-1.05503	-0.940571	0.889286	-1.74146	1.40943	0.779028	2.02078	2.26289	-3.52868	0.345566	1.49874	0.390562	0.858034	0.791656	0.804344	0.828078	0.421936	0.404643	1.2526	0.45474	1.07072	1.32673	0.0499561	0.0945294	0.428231	0.484891	0.647672	1.75496	1.25885e-09	3.87536e-08	Schinifoline
505.256-29.8	505.256	29.8	pos	-2.93968	1.02131	-0.104857	1.22185	-2.93968	0.404011	0.953422	1.85554	-0.548995	-2.93968	1.57324	-0.451392	2.13805	1.01754	-1.39598	-0.560082	-1.43696	1.6699	1.92409	3.14303	0.484396	-2.93968	0.129251	-0.429086	0.204175	-2.35609	-0.693347	1.40447	-1.37459	1.96582	1.16382	0.153738	0.234288	-1.12261	0.128812	0.279496	0.041208	0.957888	0.968792	4-[[4-hydroxy-2-(2-methylpropyl)-1-oxo-3,3a-dihydro-2H-imidazo[1,2-a]indol-4-yl]methyl]-1-methyl-2,4-dihydro-1H-pyrazino[2,1-b]quinazoline-3,6-dione
369.171-32.7	369.171	32.7	pos	-2.40815	-2.40815	3.20372	3.26508	3.03869	3.1613	-0.320646	3.4305	-2.40815	2.64933	-0.382179	0.662068	0.0903195	-0.40536	0.0333774	1.52517	-0.423337	1.18491	-1.72474	-2.40815	-0.382229	-2.40815	-1.19811	-1.88968	-0.211198	0.00491141	-1.01032	0.367636	-0.220294	-2.40815	-1.30514	0.182527	0.269242	-0.750767	0.149755	0.308223	-2.05591	0.0424183	0.0720674	Isorosmanol
332.1442-35	332.144	35	pos	-1.06766	-2.01189	-2.01189	-2.01189	1.83747	-2.01189	-2.01189	-2.01189	-2.01189	-2.01189	0.521136	1.3909	2.05497	1.93492	1.55208	1.87391	2.00001	3.20892	1.0272	-0.26445	-0.937826	1.89747	-1.29563	1.05684	-0.81198	0.611278	-1.41991	0.929489	1.25337	-1.25741	3.06249	8.65102e-06	8.57716e-05	-1.52739	0.00722032	0.0421368	1.5351	0.012781	0.0257051	Ciprofloxacin (Cipro)
405.2669-15.2	405.267	15.2	pos	1.58355	2.35407	1.63747	1.69148	1.67206	1.69752	2.04317	1.53881	1.78379	1.90143	-0.408758	-2.19476	-0.789911	2.14944	-0.343818	-2.19476	-2.19476	-2.19476	-1.56198	0.016835	-0.781854	-1.13263	-1.08603	0.580965	0.331968	-0.5642	-1.18429	-0.763297	-2.19476	-1.39197	-2.76206	0.000136549	0.00077379	0.153116	0.769561	0.862282	-2.60895	1.18674e-06	1.01687e-05	lovastatin
447.0967-0.6	447.097	0.6	pos	-0.46012	-0.718476	0.198041	-0.0533856	-0.937769	-0.699876	-0.575248	-0.936247	-0.767895	-0.881916	3.51585	-1.6015	2.47454	3.50051	1.56397	0.923372	-1.6015	0.943501	0.345649	0.10925	2.02391	-1.6015	-1.6015	-1.6015	-0.923779	1.50123	0.125072	0.940291	-1.6015	-1.6015	1.60065	0.021922	0.0485533	-1.45144	0.0652565	0.179573	0.149213	0.760006	0.810487	PAEDEROSIDE
522.2932-15.2	522.293	15.2	pos	-1.30351	-0.158264	0.601102	0.0235535	0.107629	0.346448	-0.420337	-0.3499	0.127355	-0.0187597	1.77309	0.70212	-0.357396	1.46899	0.0117944	3.46638	-2.05212	2.54029	-2.05212	1.72422	0.0452052	-2.05212	-0.416182	0.351571	-1.2585	0.725146	-1.1761	-2.05212	0.585381	-0.932842	0.826993	0.200721	0.290048	-1.34058	0.0643041	0.17778	-0.513588	0.183087	0.252014	taurochenodeoxycholic acid
205.158-26.4	205.158	26.4	pos	-0.104237	0.727003	0.990321	0.812268	0.821444	0.77554	0.842089	0.0741278	0.580298	0.423335	1.2464	-0.480389	-0.0347674	2.21438	2.18754	1.48051	-1.60892	0.403398	-1.23463	1.32377	-0.696431	-3.10922	-2.95536	0.7167	0.610779	0.134008	-2.32188	-2.36242	-1.88456	0.428902	-0.0444884	0.922308	0.944863	-1.69368	0.0181142	0.0774902	-1.73817	0.00603826	0.0134987	3,4-Dimethoxybenzoic acid
123.0538-11.7	123.054	11.7	pos	0.408253	-3.6036	-3.01371	0.191545	0.486156	0.349311	-3.74149	-3.87415	0.102232	0.507405	1.14766	1.20119	1.51967	1.74246	2.27769	0.993575	0.751184	0.625931	0.911957	0.50444	0.864592	0.326496	-0.175312	0.700216	-3.25083	0.148578	0.690726	0.00345348	0.56992	0.634444	2.38638	0.004694	0.0137111	-1.11635	0.020088	0.0831002	1.27003	0.110105	0.16302	Benzoic acid
269.071-3.5	269.071	3.5	pos	-2.37542	-2.11639	-2.66726	-2.62798	-2.55496	-2.68485	-2.53881	-1.98032	-2.63016	-2.54019	1.7775	1.93002	2.67266	2.50742	1.96976	1.89308	1.62306	2.40094	2.04641	2.53428	1.03111	0.974875	1.10235	0.0837442	-0.419634	0.541744	-0.000503484	-0.169575	-0.301861	0.51897	4.60715	5.29999e-16	1.39796e-12	-1.79939	4.39214e-07	0.000129441	2.80776	6.29175e-09	1.43022e-07	columbianetin
140.0323-9	140.032	9	pos	-0.529837	-0.40677	0.0993715	-0.289981	0.0439471	0.102177	-0.703413	-0.330008	-0.722292	-0.251998	0.483809	1.38478	3.13801	1.29387	0.802811	1.51999	-0.102294	2.01207	1.26594	2.513	-0.186558	-1.51321	-0.766501	-0.921679	-0.925237	-1.11906	-0.648152	-1.83257	-1.65582	-1.75438	1.73008	0.000200816	0.0010583	-2.56351	2.89975e-06	0.000371106	-0.833437	0.000812537	0.00243773	4-Nitrophenol
264.0945-9.7	264.094	9.7	pos	-2.72394	-2.72394	-2.72394	-2.11721	-2.72394	-1.12461	-0.262232	-0.628502	-1.53148	-1.52559	0.659095	-0.322315	2.73577	3.19435	3.12064	0.427786	0.554671	1.64157	0.28202	0.35118	0.6009	-0.678373	1.5057	0.268039	0.629365	1.12766	0.1517	0.12814	0.335414	1.37208	3.07301	1.55796e-05	0.0001366	-0.720414	0.142939	0.298821	2.3526	6.83702e-06	4.34572e-05	Olaquindox
434.3089-26.8	434.309	26.8	pos	0.544873	2.63972	2.59836	-0.716405	2.39666	2.34825	2.0957	1.5559	2.04392	1.8016	-3.4536	-0.672778	0.316783	1.48278	-0.588211	1.74042	-1.53528	-1.37264	0.457138	-0.273605	-0.933822	-0.419925	-1.52968	1.01791	-1.7084	-1.00721	-1.46364	-2.81311	-2.89258	-1.65914	-2.12076	0.00236676	0.00784094	-0.95106	0.132987	0.285301	-3.07182	6.68443e-06	4.26949e-05	Cyclopamine
467.2949-35.3	467.295	35.3	pos	0.816907	2.60292	2.68835	1.0202	1.78577	2.14491	2.66499	-0.363038	0.909898	-0.14198	-0.244146	1.03275	-1.05114	-1.14361	1.17665	3.03619	-0.807538	-1.96132	-1.93118	-1.19458	-1.65228	-0.290254	-1.82053	-2.20615	0.216736	1.23825	-1.59732	-2.37562	-1.23036	-1.32349	-1.72168	0.0131627	0.0319127	-0.79531	0.218051	0.389931	-2.51699	0.000108237	0.000444299	Cephaeline
274.1263-27.9	274.126	27.9	pos	-0.144551	-1.22345	0.374519	-1.66887	-0.00160483	-0.543348	-0.952596	-0.328721	-0.880364	-0.26074	-3.32255	-0.970325	-1.19794	-2.31521	2.53343	1.75711	1.91481	1.5738	2.14942	0.910449	1.0053	-0.794775	-2.63679	-0.529783	1.64585	0.726519	0.50065	0.770232	1.41122	0.498296	0.866272	0.233953	0.328558	-0.0436289	0.955616	0.977264	0.822644	0.0883404	0.135192	phenylglucoside
289.2329-42.3	289.233	42.3	pos	1.61804	2.20079	2.21223	-1.6174	1.15909	1.7142	2.46437	1.76787	-0.78636	1.87169	0.56222	-0.342773	-0.581824	-0.228073	-0.581081	0.245654	2.53083	-1.21486	1.47911	-2.3271	1.5175	-2.64313	-1.44672	-1.01997	-1.63109	-2.60496	-1.47792	-2.32801	1.17665	-1.68898	-1.30624	0.0458339	0.0880875	-1.16887	0.0797542	0.204199	-2.47512	0.000981259	0.00286378	testosterone
413.2999-34.7	413.3	34.7	pos	-2.08844	0.646862	0.7991	2.1144	1.31873	0.0675018	2.23011	2.37729	0.2061	1.39257	2.26534	-0.0656259	0.137951	3.00388	2.04313	-0.0189099	1.78234	-1.23557	-1.31677	-1.67603	0.400459	-2.40158	-1.72124	-1.96506	-0.490322	-2.66827	-1.82662	-0.44336	-1.45151	-1.41645	-0.414449	0.54822	0.640236	-1.89037	0.0076079	0.0435448	-2.30482	0.000392658	0.00132423	2-methyl-2-(3-pentadecylphenoxy)propanoic acid
393.2986-28.8	393.299	28.8	pos	-2.31557	-0.483334	2.22129	2.03718	1.54545	2.89088	2.24297	2.2303	-0.838774	2.14185	-2.31557	2.40274	0.294348	-0.729943	1.23728	1.02644	-1.10501	-1.69278	-0.232003	-1.05232	-2.31557	0.501373	-1.3856	-1.11829	-0.282171	-1.45025	-0.588134	-1.30949	-0.446912	-1.1104	-1.38391	0.0698337	0.124191	-0.733862	0.182145	0.347921	-2.11777	0.0039764	0.00941969	Sodium Deoxycholate
261.1273-13.6	261.127	13.6	pos	-0.404757	-0.195948	-2.35122	-0.147661	-0.308855	-1.88303	-2.43783	-1.18114	-2.22916	-2.31761	1.94316	2.31539	1.66517	1.77762	0.420078	2.12983	0.986921	0.387709	-0.103591	-1.02728	2.17312	1.82296	-0.526109	0.464945	0.266161	0.977324	0.528528	0.134111	-1.24199	-1.63684	2.39522	7.85701e-05	0.000495268	-0.753279	0.163377	0.325316	1.64194	0.00406103	0.00959464	2-(4-oxoquinazolin-3(4H)-yl)ethyl isobutyrate
608.34-27.8	608.34	27.8	pos	-2.57546	-2.57546	1.5305	0.564647	-0.00359828	1.58596	-0.735294	-0.937446	-0.749575	0.529415	-2.57546	2.33356	2.59564	0.917637	2.07192	1.95758	1.39081	-0.755541	1.70327	1.53809	0.295451	-1.75582	-1.81915	-1.72793	-0.238061	-1.36645	-0.435897	0.959352	0.220667	-1.94337	1.45438	0.048913	0.092912	-1.89887	0.00669719	0.0401534	-0.444491	0.450798	0.531646	2-[3-[(E)-6-acetyloxy-2-hydroxy-6-methyl-3-oxohept-4-en-2-yl]-6-(carboxymethyl)-2-hydroxy-3a,5a,9b-trimethyl-5-oxo-2,3,4,6,9,9a-hexahydro-1H-cyclopenta[a]naphthalen-7-yl]-2-methylpropanoic acid
123.0795-28.6	123.079	28.6	pos	-0.179012	1.76418	0.869407	0.809606	0.891562	2.26848	2.1356	2.34878	2.17788	1.81495	-0.0618299	-0.198623	-0.368993	-0.46946	1.46043	-0.843251	0.996797	-0.991011	-1.30821	-1.20389	-2.1287	-1.34506	-1.19353	-0.267677	0.468611	-1.49334	-1.24209	-1.74095	-1.71231	-1.25838	-1.78895	0.000249878	0.00126035	-0.892537	0.0290445	0.10574	-2.68148	6.83999e-07	6.42962e-06	NICOTINAMIDE
125.0694-13.5	125.069	13.5	pos	1.67798	1.91849	1.97747	1.70038	1.98969	-1.81322	1.77348	2.06958	1.86717	1.87936	-1.09251	-1.41252	-1.05086	2.26201	-0.815147	-1.90414	-1.38273	-2.98901	-2.23316	-1.2959	1.16822	-1.61775	-1.5384	1.28756	1.34747	-1.83476	1.3199	-2.42547	0.98917	-1.82234	-2.69543	0.000183075	0.000981832	0.878755	0.210644	0.381727	-1.81668	0.0113595	0.023186	Isovaleric acid
397.201-33.4	397.201	33.4	pos	-2.50104	0.270348	-0.116825	2.6814	1.71524	0.0771345	1.94316	0.395452	2.63077	-2.50104	0.0966539	2.81166	2.79849	1.78315	1.45037	0.394825	-1.12141	0.57266	-1.25821	-2.50104	-1.35287	-2.50104	-0.752775	2.81073	-0.592632	-1.94064	-1.64778	-0.794889	-1.24117	-1.60867	0.0432559	0.958182	0.970825	-1.46489	0.0582395	0.166982	-1.42163	0.0745345	0.116929	(E)-3-(4-methoxyphenyl)-1-[2,4,6-trimethoxy-3-(3-methylbut-2-enyl)phenyl]prop-2-en-1-one
237.1794-19.2	237.179	19.2	pos	-2.12543	0.865487	0.725149	-0.757959	0.803242	0.84405	-0.272589	0.900678	0.789689	0.817707	-1.16762	3.06532	1.03631	-1.04612	1.89913	1.98871	1.40134	1.87554	-0.979527	1.29524	-1.8405	0.704703	0.627239	-2.67744	-1.97603	1.26139	-2.5143	-2.87942	-3.09571	0.431719	0.67783	0.250454	0.347061	-2.13267	0.00861646	0.0471862	-1.45484	0.0373149	0.0646488	Curdione
256.1683-33	256.168	33	pos	-0.241425	0.798676	1.25017	2.63795	1.31497	1.86601	1.74035	2.51045	1.23791	1.21881	1.78545	0.245497	-1.86661	-0.110736	-0.507657	-0.458861	-0.687307	1.42821	-3.14629	-1.59984	-0.735357	-1.63754	0.109631	-1.05259	-1.63504	0.678999	-1.43166	-2.15059	-1.12422	-0.437343	-1.9252	0.00295424	0.00938741	-0.449755	0.420676	0.592797	-2.37496	6.75513e-06	4.30533e-05	Atomexetine
271.137-32.2	271.137	32.2	pos	-1.03082	2.78748	0.631495	0.0112833	0.21412	2.84926	0.44126	-0.203057	0.697073	2.54253	1.39148	0.232746	2.10863	0.644749	0.406607	-0.990354	-0.956885	-1.14586	-0.608463	-0.113497	-1.53898	-2.45696	-2.45696	-0.883896	-1.13537	-0.557074	-1.78646	2.58478	-1.61741	-0.0614603	-0.797148	0.164406	0.247445	-1.0879	0.0772936	0.199967	-1.88504	0.0081192	0.0173854	1-allyl-2-hydroxy-7,8,9,10-tetrahydroazepino[2,1-b]quinazolin-12(6H)-one
449.2732-18.5	449.273	18.5	pos	2.2072	2.93389	2.60092	0.722425	0.624592	-0.526964	1.83327	2.00677	2.29059	0.0937654	-1.98514	2.51658	1.04626	-1.98514	1.31157	-0.555168	-1.09164	0.0868875	-1.98514	-1.98514	-1.98514	1.33943	-0.629139	-1.98514	-1.38947	-0.0171901	-0.45319	-1.98514	-1.07028	-1.98514	-1.94125	0.00756501	0.0203306	-0.553433	0.389449	0.56465	-2.49469	0.000111046	0.000453515	Mappain
364.0512-37.6	364.051	37.6	pos	-2.00333	-2.78873	-2.0769	-2.27283	-2.03582	-2.78873	-2.78873	-2.0485	-2.78873	-2.78873	2.28799	3.58223	1.933	1.51623	1.64814	2.26867	1.05632	1.09863	0.0642264	0.3636	0.660258	2.47619	0.805987	0.373437	-0.176021	1.67031	1.51295	1.11714	0.275956	-0.154213	4.02001	1.09568e-07	2.96566e-06	-0.725704	0.101789	0.239314	3.29431	7.37126e-08	1.06425e-06	Guanosine 5'-monophosphate
426.2627-27.5	426.263	27.5	pos	0.500876	1.94865	1.93745	1.17394	1.33921	1.13106	1.90891	1.91636	1.24144	1.24234	1.51294	0.312797	1.43552	0.0107218	0.553137	1.0126	0.52951	-0.903392	-1.12793	-1.31239	-0.320469	-1.24909	-1.38962	-2.79376	-2.84724	0.315868	-1.11568	-0.708539	-3.204	-3.05122	-1.23167	0.00450408	0.0132563	-1.83873	0.00220321	0.0198297	-3.0704	1.26167e-05	7.27854e-05	2-hydroxy-4-methoxy-3,5-bis(3-methylbut-2-enyl)-6-(2-phenylethyl)benzoic acid
371.253-36.5	371.253	36.5	pos	-0.873033	1.44242	1.54276	0.694245	0.971921	2.80113	1.59333	0.762358	0.640758	1.1062	2.71205	0.625806	1.26769	0.652713	0.495198	0.614315	0.427536	0.362445	-2.15783	-1.90572	0.53067	-3.07821	0.0742701	-1.16687	-3.12724	-3.64484	-0.106419	-0.183788	-0.154939	-2.91893	-0.758787	0.176796	0.262469	-1.68705	0.0237491	0.0926606	-2.44584	0.000981204	0.00286378	Incensole acetate
174.0961-5.7	174.096	5.7	pos	1.96876	2.44998	1.78973	1.78599	1.78437	1.73433	1.76033	1.90155	1.82396	1.78287	3.01707	-1.70568	-2.58448	-2.58448	2.18265	-1.07817	-1.46622	-1.58827	-1.60219	-2.0193	-1.82994	-1.58192	-0.853839	-1.99156	-0.475801	-0.950668	-0.158138	-0.37896	-0.519741	-0.612219	-2.82109	0.00124626	0.00465002	0.00762785	0.99078	0.995483	-2.81347	4.99324e-08	7.73934e-07	7-methanesulfinylheptanenitrile
283.0221-36.5	283.022	36.5	pos	0.783017	0.0014362	1.09775	-0.395849	2.52248	-0.196046	0.0266744	1.49279	0.0663913	1.23253	5.17052	-0.137758	-0.244523	-0.589849	-2.47619	-2.47619	-1.1017	-1.02748	0.167724	0.753979	-1.0339	0.175672	-0.653757	-0.534163	0.276782	-0.429115	-0.821631	-1.78317	-0.0465315	0.180101	-0.859265	0.269391	0.367858	-0.270824	0.711361	0.822119	-1.13009	0.00603313	0.0134915	1,3,5,8-Tetrahydroxyxanthone
367.1525-30.3	367.152	30.3	pos	-3.12142	0.406415	-1.57795	1.63811	-0.0283966	-0.794949	1.8213	0.136562	-1.70413	0.375259	2.91075	1.86309	2.78552	1.67395	1.94776	1.98121	1.37152	1.35213	-1.50674	-1.09509	-2.47375	-0.289257	-2.55023	-2.46038	0.747816	-2.53152	0.374011	0.776846	-0.358723	-1.66972	1.61333	0.0280602	0.059191	-2.3719	0.00188361	0.0180094	-0.75857	0.268913	0.347542	3-(benzo[d][1,3]dioxol-5-yl)-6-ethyl-7-isopropoxy-2-methyl-4H-chromen-4-one
284.0842-23.7	284.084	23.7	pos	0.504212	2.57899	2.37732	1.81928	1.47985	0.371702	1.59427	1.4892	2.17768	0.498834	-3.26706	1.95942	-0.0177609	-0.590243	-0.569399	0.757378	-3.26706	1.74931	-0.390297	-0.528556	-1.06609	-0.619765	-0.92477	-1.03432	-0.302437	-2.17657	-0.578311	-0.964101	-2.64345	-0.417243	-1.90556	0.00873882	0.022817	-0.656279	0.302068	0.481026	-2.56184	8.3067e-07	7.54001e-06	(E)-3-(3-chlorobut-2-en-1-yl)-2,8-dimethylquinolin-4-ol
364.2797-29.1	364.28	29.1	pos	1.78367	2.18815	0.843549	-0.135017	-2.33252	-2.33252	2.29545	-2.33252	-0.83469	-0.122743	0.174929	-0.216637	-0.522582	3.2526	1.70532	0.41794	-1.67469	0.0404704	0.718162	1.26747	-1.20007	-1.20607	-1.67628	1.89687	-1.40716	0.186319	-1.32987	-1.17736	0.0196903	1.71014	0.614218	0.40846	0.50889	-0.934679	0.133972	0.286812	-0.320461	0.661781	0.726309	3Beta-Hydroxy-23,24-Bisnorchol-5-Enic Acid
557.3213-26.5	557.321	26.5	pos	-0.368969	1.42879	1.84742	-0.861137	-3.20024	-0.0842752	-0.590893	-0.391727	1.75097	1.79525	4.30236	1.13754	-0.428031	-0.651798	-0.58047	2.62045	-1.29561	-1.22854	1.77748	1.48915	-0.309667	-0.24204	0.580465	-1.82847	-2.59653	-1.26892	-2.38185	-1.31965	0.515182	0.383758	0.581735	0.463674	0.562215	-1.56103	0.0407126	0.131293	-0.979291	0.140557	0.200791	Cucurbitacin E
231.1671-18.2	231.167	18.2	pos	-1.05905	0.771005	-1.49905	-1.43432	0.0904321	-1.84026	-1.20758	0.120292	1.07333	0.0772786	1.2269	1.2697	-1.79774	-1.01698	1.8491	0.765015	1.54289	1.37067	0.83205	2.30409	-1.41831	2.01383	-1.27916	-1.46044	-0.87424	-0.59031	1.50899	0.961148	-0.32549	-1.9738	1.32536	0.0205631	0.0461048	-1.17835	0.0624471	0.174328	0.147014	0.790172	0.835006	Isoleucylvaline
317.2453-35.1	317.245	35.1	pos	-1.53638	0.357164	0.941443	0.364452	0.783164	2.74761	2.58065	0.860366	1.52336	1.91123	-0.381525	2.19056	0.681962	1.1053	0.631845	-0.189171	0.498567	-0.435367	-0.62982	-0.723777	-1.36916	-1.57269	-1.17632	-1.86179	-1.43175	-2.75266	-0.377831	-0.990098	-0.982567	-0.766783	-0.778449	0.131072	0.205739	-1.60302	0.000367675	0.00684027	-2.38147	0.000111635	0.000455477	5-{8(Z),11(Z)-pentadecadienyl}resorcinol
312.2518-27.6	312.252	27.6	pos	1.64662	0.865289	0.549332	0.767378	0.744591	1.80768	1.30622	0.893853	1.79436	1.32438	-3.72484	1.36456	2.91686	-1.23501	1.48911	1.30364	-0.738918	-0.80856	-2.00518	-2.38781	-3.1159	-0.15544	0.183148	-2.13419	0.440414	1.10448	-1.66095	-1.71734	-0.118229	-0.69953	-1.55259	0.0447078	0.0863489	-0.404738	0.611729	0.748819	-1.95732	0.000995698	0.00290032	deoxycommendamide (putative) or in source fragment -H2O observed in AGP sample
604.3077-24.3	604.308	24.3	pos	-2.07821	0.820326	0.152956	0.952319	-0.20386	0.59935	-0.881658	0.915923	0.560545	0.173108	-0.723241	0.311385	1.16969	1.92457	0.681838	-1.41689	0.532419	1.60916	0.0310804	0.746226	-0.891165	-2.8304	1.09053	1.31136	0.0627906	-2.16989	-0.103557	-1.28494	-1.10814	0.0463839	0.385542	0.392283	0.493244	-1.07433	0.0579608	0.166365	-0.688783	0.200973	0.272945	14-Benzoylaconine
157.0851-14.5	157.085	14.5	pos	-0.847182	2.21497	0.8159	-0.680555	2.74841	2.45729	2.20388	0.187992	1.55148	0.9315	-0.912739	-1.6271	-0.997653	0.895662	0.164137	0.297693	-1.98275	0.406339	-1.87585	-1.26175	0.254076	-0.623197	0.00993944	-0.446366	-0.293412	-0.869229	-0.660699	-0.656869	-0.704915	-0.699004	-1.84777	0.00263883	0.00857195	0.220433	0.541081	0.693762	-1.62734	0.00310802	0.007621	2,2-Dipyridyl
313.1301-10.2	313.13	10.2	pos	-0.551754	1.05443	-0.82176	-0.932904	-1.0042	-0.749305	-1.39698	-0.75152	-1.05933	-0.50254	1.20932	2.08235	0.108086	0.992356	2.73392	3.30885	-0.210412	-1.61886	1.35316	0.482436	-0.840844	0.306612	-1.11154	-0.815406	2.71908	-0.98513	-1.57111	-1.55224	0.534508	-0.409255	1.71571	0.00499435	0.0143767	-1.41665	0.033601	0.116058	0.299053	0.525292	0.602388	triandrin
269.0305-7.6	269.031	7.6	pos	-1.74869	-0.519089	-0.364463	-0.573893	-0.595963	-0.246777	-0.44678	0.244733	0.136458	-0.363677	0.272861	0.407601	0.243122	-0.486706	3.77469	3.65902	2.99202	4.39509	-1.74869	-0.858693	-0.988199	-1.74869	-1.1192	-0.872356	-0.840345	-0.497879	-0.388923	-0.925751	-0.460089	-0.330733	1.71284	0.0388637	0.0770283	-2.08225	0.0159255	0.0709385	-0.369403	0.107749	0.160167	kavain
330.1398-29.3	330.14	29.3	pos	0.207047	0.546216	-1.78421	-1.78421	0.495369	0.779242	2.44258	0.548109	1.73149	-1.78421	-1.78421	0.902741	2.26243	-1.78421	-1.78421	1.28377	0.273741	0.496728	2.23479	0.466115	-0.285252	0.390326	-1.78421	-1.78421	-1.04061	-0.972357	0.334345	-0.170406	0.455316	0.891959	0.117025	0.865612	0.902419	-0.653278	0.277315	0.45554	-0.536252	0.35135	0.432537	Sodium Houttuyfonate
261.1839-30.3	261.184	30.3	pos	0.392698	1.02452	1.40963	2.88642	1.35102	2.07091	0.624788	1.5685	2.7262	1.44991	2.14947	-0.712343	0.719002	-0.302051	-0.691207	-0.557925	-0.143107	-1.04546	-1.20154	0.20069	-2.11625	-1.32548	-2.54167	-1.32254	0.606523	-1.43348	-0.790447	-1.50084	-2.30023	-1.19572	-1.70891	0.00057024	0.00248273	-1.23357	0.00904333	0.0487196	-2.94247	4.24133e-07	4.37719e-06	Alismoxide
135.0576-17.2	135.058	17.2	pos	-0.0482612	-1.36604	-2.82639	0.579156	0.94825	-2.82639	1.1832	1.13265	0.877599	-2.82639	2.32457	0.925911	1.71837	0.902293	1.57212	2.12532	0.493201	-1.87951	0.723028	-0.480361	0.190976	-0.59186	0.246603	-2.03958	-2.15219	1.33163	0.0174867	0.59674	-0.401605	-0.450545	1.35976	0.0643493	0.116166	-1.16773	0.0405937	0.131142	0.192027	0.773144	0.821201	2-Deoxyribose
311.1321-1.5	311.132	1.5	pos	1.83948	1.02548	1.58615	1.72849	1.36593	1.80657	1.86245	1.71883	1.52326	1.66593	1.12857	-0.065663	0.481432	-0.982107	-0.321307	-1.04378	-0.780936	-3.45219	-2.21549	-2.25419	-0.471182	-0.310692	-1.14238	-0.821617	-0.470512	-0.523239	-0.779718	-0.723386	-0.789	-0.585187	-2.56282	0.000208268	0.00109043	0.288876	0.529719	0.684373	-2.27395	6.90019e-14	1.93803e-11	Desloratadine
537.2987-29.9	537.299	29.9	pos	-0.638392	-0.142633	2.17363	-2.06372	-0.183937	1.42934	1.75175	-2.06372	-0.463387	-2.06372	0.659192	5.45067	1.34988	0.826128	-0.195025	-0.792757	-0.271434	-1.37335	0.18563	-0.591975	-1.09102	0.969174	0.0209379	-1.13925	0.365401	-1.41538	1.62964	-0.865352	-0.65376	-0.802551	0.751175	0.352647	0.453936	-0.822911	0.249141	0.425823	-0.0717357	0.90571	0.928314	senegenin
167.1054-16.8	167.105	16.8	pos	0.607109	1.28363	1.3634	0.41242	0.490361	0.440375	0.10097	0.893088	0.258087	0.53997	0.70878	0.192795	0.842454	0.309873	1.0293	-0.263852	0.737854	-1.8766	-0.218376	0.504043	-0.737988	-1.11478	-0.359546	-0.0922738	-0.423828	-0.90861	-0.866372	-1.61769	-1.06496	-1.16963	-0.442314	0.162005	0.244525	-1.03219	0.00439668	0.0306355	-1.47451	5.16901e-07	5.15154e-06	Pesticide4_Cyromazine_C6H10N6_Vetrazin
264.1998-26.3	264.2	26.3	pos	0.455606	1.6838	1.72573	0.958831	1.02537	0.0234742	2.03042	0.919699	1.76603	1.79817	-0.00434533	-1.77285	0.576816	-1.17032	-1.9023	0.447804	1.8359	-1.66437	1.20572	-0.620774	0.162029	-1.17885	0.405352	-2.61162	0.0836326	-0.484904	0.29194	-3.33783	-2.78153	0.133371	-1.54558	0.00553984	0.0156997	-0.62497	0.327244	0.505814	-2.17055	0.000919577	0.00270914	Tramadol
239.1379-20.4	239.138	20.4	pos	0.78717	0.0831584	0.955235	1.25655	1.86643	1.76104	0.865514	0.760374	-2.86086	1.49865	1.58466	0.971181	-2.39837	-0.133339	0.959669	0.897795	-0.979289	0.378169	1.18609	0.840158	-0.419453	-0.994629	-2.77909	-1.89185	-0.213483	-0.718237	-0.963846	-0.36342	-0.23955	-1.69644	-0.366654	0.53125	0.62452	-1.35867	0.0100129	0.0520989	-1.72533	0.00386052	0.00919045	1-(3-ethyl-2,4-dihydroxy-6-methoxyphenyl)butan-1-one
237.1205-11.7	237.12	11.7	pos	-2.3804	-0.498006	0.552726	-2.67419	-0.593868	0.15517	0.418467	0.8692	0.866204	-2.01725	0.672066	0.82373	0.338969	0.499218	0.524757	2.97328	-0.193661	-0.602918	-0.297484	-0.367334	-1.18304	-0.931596	-1.06849	-0.875301	-0.682978	3.00441	-0.0259834	1.41171	0.0358426	1.24674	0.967257	0.0901192	0.152524	-0.34393	0.534512	0.688261	0.623327	0.322692	0.403802	Pesticide4_Cymoxanil_C7H10N4O3_(2E)-2-Cyano-N-(ethylcarbamoyl)-2-(methoxyimino)acetamide
144.0945-26	144.095	26	pos	0.901847	-1.72299	0.224421	0.812377	-1.58403	-0.830475	0.157223	-0.279778	-2.08171	-1.9728	2.58727	-0.595499	1.08455	-1.54566	2.33878	-0.107655	1.19712	2.11692	1.16311	1.0893	-1.49975	0.755132	1.99977	0.211942	-0.805613	-0.563306	-0.605345	-0.226968	-1.7967	-0.421487	1.57042	0.0113572	0.0282069	-1.22806	0.0371085	0.12353	0.342358	0.504469	0.583143	(2R)-6-methylpiperidine-2-carboxylic acid
401.2514-32.7	401.251	32.7	pos	0.144436	3.49667	3.09143	2.37379	2.94685	1.17199	1.57596	0.605281	2.90709	2.80777	-0.921762	0.0232283	2.3126	-0.209204	-1.09354	-0.977986	-1.22024	-0.669296	-2.03465	-0.572771	-1.8506	-1.35377	-2.21259	-1.02468	-1.57086	-2.4096	-1.52391	-0.831779	-1.91425	-1.06562	-2.64849	7.02144e-05	0.00045241	-1.0394	0.0225097	0.0895702	-3.68789	6.45929e-07	6.15051e-06	bonactin
119.0838-36	119.084	36	pos	-0.471103	-0.0692688	0.451771	1.35317	0.16822	-0.293873	-0.268024	0.34988	1.07956	0.481207	0.637135	1.45237	1.41801	1.51288	0.861353	0.752383	-1.32877	0.558791	0.597128	0.4729	-2.59135	0.161256	0.270748	0.46867	-2.45136	-3.63646	-0.225765	0.284255	-2.36392	0.368204	0.415263	0.211092	0.302151	-1.66499	0.010927	0.055368	-1.24972	0.0389091	0.0669754	2-Hydroxy-3-methylbutyric acid
365.1318-37.9	365.132	37.9	pos	3.0992	-1.97107	-1.97107	-0.311729	-1.97107	3.31166	0.411549	0.228415	-1.97107	-1.97107	-1.97107	-0.336149	-0.302352	-0.45142	-0.208369	0.668485	2.35004	0.650447	3.35381	0.447737	0.246753	0.197801	-1.32248	-0.568496	-0.483092	1.0006	1.12115	-0.595101	-1.11336	0.431335	0.731743	0.382208	0.483423	-0.528606	0.3485	0.526018	0.203137	0.780456	0.826973	Wulignan A1
424.2423-26.1	424.242	26.1	pos	2.40659	1.4204	1.18316	1.5092	-1.38189	1.69348	-1.55257	1.34315	1.78598	-1.99026	2.49807	2.1458	0.923552	-0.341192	-1.7706	-1.88094	0.694629	1.07799	-2.39829	1.13013	0.856845	0.336383	-0.462379	-1.6937	0.256208	-3.00146	-1.58645	0.273081	-1.97903	-1.49589	-0.433809	0.568722	0.658683	-1.05755	0.137217	0.291374	-1.49136	0.0347695	0.0608488	(2R,3S,4aS,7R,8R,8aS)-2,3,4'-trihydroxy-4,4,7,8a-tetramethylspiro[2,3,4a,5,6,7-hexahydro-1H-naphthalene-8,2'-7,8-dihydro-3H-furo[2,3-e]isoindole]-6'-one
585.2555-25	585.255	25	pos	-2.67586	-2.67586	1.47341	2.28645	1.53785	1.545	1.29885	1.1498	-2.67586	1.0437	1.09356	1.48734	1.75172	1.04508	1.16851	-1.3394	2.63301	0.734889	-1.19162	-0.724879	-0.958758	-0.376858	-1.44875	-2.03901	-0.143972	-0.730529	-0.651118	0.445159	-2.00289	-1.05895	0.435073	0.578574	0.66722	-1.56239	0.00596011	0.0373222	-1.12732	0.128773	0.186575	3-(2-((3-(2-carboxyethyl)-4-methyl-5-((Z)-(3-methyl-5-oxo-4-vinyl-1H-pyrrol-2(5H)-ylidene)methyl)-1H-pyrrol-2-yl)methyl)-4-methyl-5-((Z)-(4-methyl-5-oxo-3-vinyl-1H-pyrrol-2(5H)-ylidene)methyl)-1H-pyrr ol-3-yl)propanoic acid
493.2993-35	493.299	35	pos	-0.983243	-1.85498	-1.85498	-0.125061	-1.85498	-1.85498	-1.85498	0.251626	-1.85498	-1.85498	2.1932	0.976362	0.460487	-0.0606315	3.94326	2.79278	-0.539574	3.02836	-0.0710812	2.3778	-0.695076	-0.494039	2.15059	-1.05574	-0.983586	-1.28593	3.07499	-0.923311	-0.648084	-0.399218	2.89425	0.000140891	0.000793346	-1.63604	0.0268701	0.10076	1.25821	0.033966	0.0596893	(1S,4S,5R,10S,13S,17S,19S,20R)-10-hydroxy-4,5,9,9,13,19,20-heptamethyl-24-oxahexacyclo[15.5.2.0?,??.0?,??.0?,??.0?,??]tetracos-15-en-23-one
640.4029-27.9	640.403	27.9	pos	0.256003	2.03582	2.57039	1.08952	3.02729	-0.0653834	0.547279	2.44401	2.75074	2.55156	-1.87922	0.865552	-1.87922	-1.87922	-1.87922	0.381027	-1.87922	-0.165612	-1.02792	0.732736	-0.407541	-1.87922	-1.01889	0.098215	-1.87922	0.657506	-1.87922	-0.742895	-1.26216	-0.283455	-2.58175	0.00010819	0.000641944	0.0013451	0.997748	0.998607	-2.58041	3.14117e-05	0.000156643	Halocynthiaxanthin acetate
401.2368-14	401.237	14	pos	2.54522	1.97454	1.34403	1.1953	1.24507	1.29415	1.55777	1.38855	1.21611	1.34611	-2.50667	-0.542926	-2.50667	-0.198704	-2.50667	-2.50667	-1.05504	0.939615	0.0922843	0.0163767	0.0675332	-2.50667	1.47653	-0.817737	-0.64043	-0.440484	0.124891	0.464178	-0.219033	-1.84058	-2.58819	0.000113901	0.000667503	0.644326	0.258463	0.436322	-1.94387	0.000307065	0.00107418	5-[5-(acetyloxymethyl)-1,2,4a-trimethyl-7-oxo-3,4,8,8a-tetrahydro-2H-naphthalen-1-yl]-3-methylpentanoic acid
353.278-20.6	353.278	20.6	pos	-1.67716	1.15289	-1.67716	0.537058	1.99071	1.0257	-0.0702923	0.747938	2.03186	0.578124	-1.67716	3.58088	0.817388	0.644909	0.927765	0.883374	-1.67716	-0.195056	-0.380544	0.876386	-0.241861	-1.67716	-1.67716	-1.67716	-0.140344	-0.406079	0.0764313	-1.67716	-0.9288	-0.0911407	-0.0838896	0.895714	0.925069	-1.22412	0.0396595	0.128979	-1.30801	0.0152356	0.0299593	Octadecanedioic acid
130.085-32	130.085	32	pos	1.23426	1.86207	2.33986	2.02142	2.39156	2.16648	2.00656	3.14983	1.64253	2.78593	0.176982	0.232834	0.025804	-0.121073	-0.323263	-1.70803	-0.862842	-0.77704	2.3872	-1.81658	-2.49995	-1.98731	-2.0611	-2.38132	-1.2437	-1.97322	-1.52639	-1.29595	-2.58793	-1.25761	-2.43865	5.85269e-05	0.000392767	-1.60285	0.00197522	0.0184985	-4.0415	1.85156e-12	2.27155e-10	N-Methyl-L-proline
260.1209-8.5	260.121	8.5	pos	-1.3521	-2.40683	-1.35145	-1.50733	-1.25427	-1.58719	-1.56703	-0.381929	-0.85149	-1.0917	2.60397	-0.0858876	-2.40683	-1.26391	-0.745771	3.19134	0.110515	2.22832	2.87981	3.28178	0.50661	1.92674	0.926501	0.751886	-1.85701	1.75151	-2.40683	0.856782	-1.39809	2.49989	2.31446	0.00671692	0.0183826	-0.623535	0.472147	0.637548	1.69093	0.0115512	0.0235245	(Z)-2-methyl-4-[(2R,3R,4S,5S,6R)-3,4,5-trihydroxy-6-(hydroxymethyl)oxan-2-yl]oxybut-2-enenitrile
429.1914-29.2	429.191	29.2	pos	0.146772	1.26645	0.715095	2.86243	0.823424	2.1062	1.1288	2.82564	2.54713	3.39655	-1.85877	0.40538	-1.85877	0.817268	-1.85877	-0.0907163	-0.101066	-1.85877	-1.85877	0.586757	-0.524452	-1.85877	-0.130069	0.87247	-1.85877	-0.489476	-1.18172	-1.25396	-1.85877	-1.85877	-2.54947	9.7508e-05	0.00059105	-0.246606	0.610891	0.748199	-2.79608	9.94289e-06	5.94853e-05	[8,8-dimethyl-10-(3-methylbut-2-enoyloxy)-2-oxo-9,10-dihydropyrano[2,3-f]chromen-9-yl] 3-methylbutanoate
193.1194-33.2	193.119	33.2	pos	1.36761	0.972639	0.241488	0.326292	0.184259	0.263402	0.473298	2.13258	2.14891	0.893516	1.37016	1.20504	0.426365	1.54873	-0.797119	-1.37065	-0.865551	2.05537	1.45456	-1.20668	-2.1109	-2.3236	-2.03012	-2.10972	0.753263	1.28446	-1.6275	-1.79507	-1.85576	-1.00925	-0.518377	0.297245	0.397627	-1.66444	0.00995516	0.0519187	-2.18282	0.000321902	0.00112018	Isoproturon-monodemethyl
155.0328-33.1	155.033	33.1	pos	-1.42511	2.01767	-2.68083	2.60956	2.23249	2.31128	2.33426	2.45493	2.08597	-2.68083	1.97131	0.348634	0.0704062	3.48802	-0.297523	0.863189	1.94563	-1.09432	-1.646	-1.52366	-2.68083	-1.14444	-2.68083	1.45862	-1.55715	-2.17782	0.51103	-1.49663	-1.55332	-2.0637	-0.513369	0.568784	0.658708	-1.75108	0.0194831	0.0813478	-2.26445	0.0151096	0.0297394	Protocatechuic acid
443.3375-27.8	443.337	27.8	pos	0.210616	1.42363	3.43597	1.08207	1.21051	3.31037	3.20493	-0.433755	1.34208	3.32618	-0.848794	-0.411507	0.000986978	-0.0159237	0.28534	0.209779	0.799085	-2.13794	-1.21163	-0.0997136	-2.63143	-0.820736	-2.52876	-2.01816	-1.1486	-2.77795	-0.342966	-0.738481	-1.31883	-0.356354	-2.15429	0.000922131	0.00363134	-1.12519	0.0120895	0.0591595	-3.27948	1.67315e-05	9.16966e-05	Cycloart-23-ene-3_, 25 diol
522.2673-28.2	522.267	28.2	pos	-1.55617	0.624383	1.06436	1.39443	2.42004	2.08038	1.99836	-3.43631	-3.43631	-0.983712	0.378624	1.54569	-0.103108	-0.723086	0.884979	0.0230539	1.89439	0.424549	0.35429	0.5933	-0.633626	-0.765571	-2.78813	0.677572	0.151831	-2.46645	0.847024	-0.458847	0.106812	-0.112763	0.510323	0.507431	0.603075	-1.07148	0.032374	0.11317	-0.56116	0.495915	0.574747	Aconine
685.388-23.5	685.388	23.5	pos	0.604224	1.54722	0.372301	-0.514204	-0.256158	0.836884	1.60406	-3.39501	-0.618166	1.51134	0.956645	1.05795	0.0605748	-1.41773	-3.39501	1.05686	1.50265	1.72628	-0.46337	1.41027	0.703585	0.235406	2.21627	-1.0124	-2.71571	-0.906704	-1.21615	0.145818	-1.31544	-0.32227	0.0802618	0.909804	0.935088	-0.668271	0.328544	0.507088	-0.588009	0.369301	0.450383	Acetylcimigenol arabinoside
169.032-29.9	169.032	29.9	pos	-1.09135	-2.86474	0.383511	-0.321299	0.696145	-0.249217	-0.904843	0.303775	-0.593401	-1.29118	1.72894	1.48575	1.36894	1.41116	0.828246	1.07445	1.62744	0.697319	0.189	0.892432	-0.0449944	-0.337327	-1.02643	-0.238878	-0.488095	-0.504772	-0.536042	-0.65955	-1.01257	-0.522414	1.72363	0.000379222	0.00178255	-1.66748	1.2278e-07	7.14412e-05	0.0561529	0.872276	0.901598	4H-chromen-4-one
575.3198-23.9	575.32	23.9	pos	0.438091	0.244914	-1.52722	1.98111	0.705476	0.0526193	0.869442	0.103609	2.63577	-0.0146518	4.59436	-1.52722	1.23546	-1.52722	0.660691	1.48197	-1.52722	-1.52722	-1.52722	-0.309101	0.502161	-0.487477	-0.682214	-0.835397	0.25876	-0.0410088	-1.52722	0.350437	-1.52722	-1.52722	-0.546189	0.470065	0.567842	-0.554367	0.437543	0.607933	-1.10056	0.0237841	0.0438592	Teraspiridole B_130089
308.1352-26.5	308.135	26.5	pos	-0.454975	-0.602799	-0.919248	0.925347	-0.819201	-0.82693	1.65212	-0.388158	0.281279	0.230836	-0.141243	-0.0318983	-0.0569417	-0.86365	4.25245	1.28137	2.26055	-0.982019	2.12668	0.495849	-0.463662	-1.9063	0.300102	-0.754489	1.75306	-1.43531	-2.76638	-2.32104	0.379159	-0.204558	0.926286	0.137237	0.21363	-1.57605	0.0330355	0.114721	-0.649768	0.226825	0.30221	Tebuconazole
190.0469-35.1	190.047	35.1	pos	-0.6859	-1.95279	-1.95279	-1.95279	-1.95279	-1.95279	-0.223214	-1.95279	-1.95279	-1.95279	-0.314295	1.13549	0.722069	0.646905	-1.95279	-1.29652	-1.37491	-0.413545	-0.213864	-0.512421	1.8436	-0.0237199	2.09481	2.33866	2.31574	2.82107	2.22708	2.00183	2.15753	2.32872	1.29575	0.00338326	0.0104918	2.36792	1.55666e-05	0.00102302	3.66367	1.12673e-09	3.54529e-08	Quisqualic acid
262.2009-27.2	262.201	27.2	pos	0.724126	2.63307	0.920437	-0.810294	2.64498	-1.54044	-0.755301	2.12433	2.11236	-0.501437	-0.481497	0.852968	-1.43203	-2.2723	-2.2723	-0.948317	1.88461	-1.59026	1.52575	1.68562	0.431068	-0.434365	-1.34377	0.678411	-1.47736	-1.11824	0.526435	-0.322298	0.0627205	-1.50669	-1.05996	0.159649	0.241581	-0.145633	0.808515	0.887652	-1.20559	0.0525076	0.0868293	deoxy-PF1140
445.2557-39.5	445.256	39.5	pos	-0.82897	2.73883	2.76028	1.62804	2.08589	2.08134	2.90765	1.94517	2.96763	2.04227	0.0166177	-2.51342	-0.892402	-1.43918	-0.93242	-1.0996	-0.777375	-1.51606	-1.48169	-1.44832	-0.971364	-0.825151	0.60881	0.110329	0.803917	-1.87412	-1.86861	-0.393533	-1.9393	-1.89528	-3.2412	1.0804e-06	1.69849e-05	0.383952	0.349611	0.527056	-2.85724	1.51133e-05	8.44541e-05	7-[2,6-dimethyl-8-(2-methylbutanoyloxy)-1,2,6,7,8,8a-hexahydronaphthalen-1-yl]-3,5-dihydroxyheptanoic acid
160.1178-24.7	160.118	24.7	pos	0.839417	-0.604492	0.881728	-0.364368	0.68682	1.25528	1.15474	-0.541131	0.866589	-0.136934	-0.359117	2.77409	2.22935	-0.0801029	3.14127	-1.08659	-0.294992	-0.0146783	-0.774596	-0.415002	-2.77533	-0.840587	1.52855	-0.506382	-0.45978	-1.10118	-1.40051	-1.34752	-1.05958	-1.19496	0.108198	0.846188	0.888212	-1.42769	0.0303116	0.108475	-1.31949	0.0054575	0.0123669	PAR_160.1122_8.5
240.1944-21.1	240.194	21.1	pos	2.58689	-0.137296	1.49917	0.730934	0.104496	2.18403	1.70891	2.87906	-0.749597	2.72571	0.524852	-0.0338257	-0.578057	-0.465538	-0.272003	1.84131	1.11403	-1.2163	1.37686	-0.313229	-1.64499	-2.95908	-0.944487	-1.43755	-0.160645	-2.34345	-0.132091	-2.95908	-0.745819	-2.1832	-1.15542	0.0383672	0.0762334	-1.74885	0.00118887	0.0136205	-2.90427	3.7313e-05	0.00018071	KOBUSONE
203.0643-31.3	203.064	31.3	pos	-0.521805	1.38031	1.15214	0.842709	0.874098	0.0898314	0.399151	0.869535	0.333684	0.41122	0.989927	-0.270196	-0.623366	4.56445	0.48951	-1.17422	-0.850934	-1.01508	-2.73254	0.108178	-1.50739	-2.73254	-0.289777	3.67567	-1.07993	-2.12192	-1.1195	-0.509014	-1.80185	2.16963	-0.634513	0.337546	0.438736	-0.480236	0.589429	0.731156	-1.11475	0.117647	0.172587	7-hydroxy-2,3-dihydrocyclopenta[c]chromen-4(1H)-one
219.1005-27.5	219.101	27.5	pos	0.938939	1.41966	2.33241	1.48102	1.59893	1.51927	2.28145	1.82059	2.19974	1.41203	-0.952334	0.473725	-0.107772	0.760319	0.672869	0.620903	-0.609829	-0.618327	-1.03315	-1.29701	-2.79602	-1.17241	-1.64949	-1.63752	-1.34419	-1.55192	-1.08121	-1.10478	-1.39102	-1.18489	-1.90947	1.01326e-05	9.74135e-05	-1.28229	0.000579516	0.00893594	-3.19175	1.75205e-11	1.30234e-09	C13H14O3
173.1144-23.5	173.114	23.5	pos	1.1264	1.5878	1.2736	1.06539	1.4679	1.46429	1.46289	0.786833	1.1512	1.30145	-0.625016	0.523967	1.85561	-0.743485	-0.451075	-1.8466	-2.19484	-1.65944	-0.538547	-1.93832	-2.61138	-1.588	-1.38823	1.24928	-0.851647	-0.527145	0.654064	-1.94194	-0.0971814	2.03217	-2.03055	0.000562408	0.00245527	0.254775	0.682158	0.801299	-1.77578	0.00411846	0.00970246	Desoxypeganine
219.0149-4.2	219.015	4.2	pos	-0.928827	-0.762888	-0.882921	-0.474899	-0.89655	-2.52766	-2.6553	-2.92929	-2.24054	-0.716719	0.896609	0.606822	0.915515	0.849149	1.09137	2.24853	2.07405	2.16178	1.65609	1.15414	-0.363223	1.19154	-0.0575235	1.28737	-0.103889	-0.102835	0.0825601	-0.272397	-0.124582	-0.175486	2.86697	7.83722e-07	1.33217e-05	-1.22925	0.000247037	0.00535383	1.63771	0.00034933	0.00120085	Theophylline
363.236-33	363.236	33	pos	-0.257382	1.8788	-3.64746	0.232154	-0.45119	0.325981	-3.06848	-0.79499	-0.162282	-0.270729	0.717983	1.23349	1.78193	0.884119	0.0568273	0.330988	0.825068	0.75656	0.776947	0.189847	-0.67251	-0.211535	0.170494	-1.17882	-0.714547	-0.736474	0.677938	0.479105	0.620627	0.227547	1.37693	0.0265138	0.0564957	-0.889194	0.00355407	0.0266836	0.48774	0.394736	0.476185	HYDROCORTISONE
297.078-1.4	297.078	1.4	pos	2.01966	1.29982	0.875456	1.85857	1.37858	1.85617	1.90198	1.78391	1.73845	1.79869	1.36863	-0.173162	0.0547956	-0.431823	-0.530867	-0.606289	-0.706949	-1.48539	-3.17681	-3.33017	-0.707216	-0.757932	-0.908111	-0.691335	-0.523199	-0.665048	-0.737625	-0.784225	-0.923565	-0.794998	-2.55293	0.000265282	0.00132781	0.152477	0.74504	0.844689	-2.40045	4.91195e-10	1.77974e-08	6-[2-(1,3-benzodioxol-5-yl)ethyl]-4-methoxypyran-2-one
416.3137-30.2	416.314	30.2	pos	1.39392	-1.04123	2.22612	1.89971	-0.256658	-1.41602	2.90404	-1.18543	2.59919	1.78999	-0.635732	1.60829	2.76428	2.35517	1.35852	-1.48158	1.3563	-2.0906	-2.59619	1.72453	-0.583875	-0.964879	-1.70055	-0.982032	0.319538	-2.27528	-1.39726	-1.40285	-2.84379	-1.44563	-0.455065	0.583547	0.671364	-1.76396	0.0222114	0.0888651	-2.21903	0.00251529	0.00636604	beta-Tocotrienol
250.1066-6	250.107	6	pos	-0.742502	-2.04471	-0.9082	-2.04471	-2.04471	-2.04471	-2.04471	-2.04471	-2.04471	-0.862591	2.92373	1.66762	1.30843	-0.326281	1.34483	2.02283	1.84953	1.52316	1.63711	1.67195	2.17635	3.90211	0.293028	-0.69601	-0.835009	-1.47363	-0.960779	-1.4699	-0.47897	0.746175	3.24492	1.42036e-08	6.1279e-07	-1.44196	0.0335823	0.116013	1.80296	0.00986896	0.0205578	Goniothalenol
194.0998-0.6	194.1	0.6	pos	-0.326395	-0.476922	-0.210178	-0.220352	-0.363424	-0.0876162	-0.586232	-0.547785	-0.539609	-0.634235	0.771271	-2.51657	-1.29706	-0.183303	-0.686255	3.17403	-2.63176	0.242162	-2.23516	0.604384	1.03173	0.606229	2.36783	0.686588	0.83244	1.02515	0.529559	0.181875	1.40462	0.0849821	-0.0765514	0.896655	0.92563	1.35093	0.0471839	0.145116	1.27438	0.000128044	0.000510628	N-(2-methoxyethyl)-7H-purin-6-amine
397.2772-25.6	397.277	25.6	pos	2.28051	1.94874	2.31717	2.30544	2.35242	3.2956	3.18281	0.876998	2.21395	2.13263	-2.27679	1.28859	-1.29552	-2.27679	-0.987543	0.735765	1.27221	-0.431724	-0.833396	-0.0170724	-2.27679	-2.27679	-2.27679	-2.27679	-1.73256	-1.39314	0.473863	-2.27679	-2.27679	-1.77144	-2.77285	4.12841e-05	0.000296754	-1.32617	0.0168386	0.0737191	-4.09903	1.22933e-09	3.81082e-08	Ginkgolic Acid C17-1
506.2906-20.1	506.291	20.1	pos	2.25322	-0.50007	-0.585841	0.543347	0.230079	-0.109877	-0.252562	0.394563	-0.472312	1.24856	-3.09932	-0.0278315	0.0440592	2.0762	0.724161	1.77887	1.23529	-1.62142	-0.159466	1.83757	2.70638	0.0562993	-1.3034	-2.2605	1.01378	0.358627	-0.0925813	-0.489097	-3.09932	-2.42741	0.00390037	0.994847	0.997015	-0.832533	0.289516	0.46778	-0.828632	0.207646	0.280614	taurolithocholic acid
521.331-32.6	521.331	32.6	pos	2.18868	2.96232	3.27675	3.21503	3.27208	3.24732	3.11445	3.08654	2.95241	2.78014	0.00590711	-3.16954	-0.556335	-3.93013	-1.30824	-0.280071	-0.520472	-0.569895	-0.428929	-0.295373	-2.01216	-2.90069	-3.27457	-0.771031	-2.73299	-3.51395	-1.12006	-1.15341	-0.829646	-0.734132	-4.11488	2.60182e-06	3.37514e-05	-0.798956	0.165313	0.32772	-4.91383	5.72385e-08	8.65068e-07	Cyasterone
168.1377-41.8	168.138	41.8	pos	1.82347	1.4396	2.15017	2.19372	2.9528	3.06134	3.10446	2.83524	2.6165	1.45892	0.111124	-0.830069	-1.42942	-0.870072	-0.371465	-2.10172	-1.67772	-2.15907	-1.66516	-1.27979	-1.3077	-2.15128	-1.23118	-0.396965	-0.393377	-1.39331	-0.912859	-0.858207	-1.31917	-1.39879	-3.59096	1.04298e-09	8.17375e-08	0.0910538	0.753962	0.850932	-3.49991	1.50546e-10	7.15932e-09	Thymol
372.2194-27.6	372.219	27.6	pos	-1.51612	2.47833	2.25032	-0.328754	-0.129114	-0.0393538	-1.25824	-0.86297	0.474908	1.57862	-0.926961	1.16739	-0.0173281	-3.59949	2.41641	1.35645	1.79626	-0.926838	1.57	-1.82994	-1.4256	-0.604284	1.24191	-2.96522	-0.189959	0.228189	2.00341	-1.15289	-1.43822	0.649095	-0.164169	0.829412	0.874706	-0.465951	0.547945	0.699106	-0.63012	0.340633	0.421862	putative analogue of akanthomycin
235.1678-34.1	235.168	34.1	pos	0.725026	1.59089	1.26434	1.43615	1.43097	1.5403	1.77645	1.56776	1.02615	0.740375	0.833718	0.183836	1.15831	-0.48357	-0.123128	-0.894845	-0.0185529	-2.02046	-0.167408	-2.85766	-0.5737	0.351822	-1.13249	-0.77901	-0.383268	-4.26415	-0.525933	-0.398918	-0.883837	-0.119157	-1.74882	0.00130065	0.0048263	-0.431889	0.447124	0.615982	-2.18071	0.000317561	0.00110655	Isocurcumenol
243.1579-37.2	243.158	37.2	pos	1.36155	2.60996	2.63174	2.78497	2.59518	3.38462	2.70019	2.62618	2.46659	3.32549	0.712969	-0.498138	-0.673397	-0.378013	-0.614126	-0.748198	-0.544374	-1.63471	-2.27558	-1.15326	-1.44127	-1.08728	-2.27558	-2.27558	-1.63839	-2.27558	-2.27558	-1.34784	-2.27558	-1.78699	-3.42933	5.2822e-09	2.85232e-07	-1.08728	0.00208741	0.0192295	-4.51661	1.88335e-13	4.08375e-11	(Z)-2-octylpent-2-enedioic acid
307.1568-13.7	307.157	13.7	pos	0.577382	1.18104	-1.47165	0.330889	-1.81621	-2.50286	-2.43981	-1.88672	0.655886	-2.37969	1.50092	2.33634	-0.814079	1.5042	0.42356	2.0562	-1.51968	2.37826	1.54023	-0.139753	0.77909	1.60487	-1.81891	-0.22401	-0.836462	1.10053	-0.947824	-0.0894251	1.63249	-0.714803	1.90179	0.0079397	0.0211286	-0.878065	0.141755	0.297434	1.02373	0.104874	0.156517	[5-hydroxy-3-(hydroxymethyl)-2-oxo-6-propan-2-ylcyclohex-3-en-1-yl] 3-methylbutanoate
361.3072-32.3	361.307	32.3	pos	-1.98459	-1.98459	0.83642	1.51194	0.453151	3.26761	2.62672	2.29007	0.630863	2.70931	0.0384496	0.537889	0.0975583	-0.223288	-0.0584645	1.08398	0.10537	-0.308103	0.564551	-0.566329	-1.98459	-0.752316	-1.29526	-1.98459	-1.07143	-0.716118	-1.00627	-1.98459	-0.572415	-0.260946	-0.908529	0.163824	0.246668	-1.29001	8.81001e-05	0.00296852	-2.19854	0.0045025	0.0104873	Ursocholanic Acid
661.3013-20.2	661.301	20.2	pos	1.25542	0.429454	0.736273	1.54019	-0.0548921	0.0545102	0.800236	1.45541	0.864309	1.17548	-1.93839	0.966635	1.55182	-1.93839	1.46652	2.3243	2.09016	0.0977248	-1.93839	1.66314	-1.93839	-0.886002	-1.26816	-1.15122	-1.93839	1.44172	-1.04588	-1.93839	-1.93839	-1.93839	-0.391127	0.513589	0.608562	-1.69466	0.0189781	0.079949	-2.08579	7.30447e-05	0.000318853	[(2R,3S,4S,5R,6R)-6-[1,7-bis(4-hydroxyphenyl)-5-oxoheptan-3-yl]oxy-3,4,5-trihydroxyoxan-2-yl]methyl (E)-3-(4-hydroxyphenyl)prop-2-enoate
505.3327-31	505.333	31	pos	-0.300259	0.874609	0.110907	0.650112	2.72824	0.174136	0.636459	0.716917	-0.295466	0.398554	0.608634	-0.872002	0.0233531	-1.50606	1.22369	0.819926	0.677367	-0.425417	2.28496	0.0982765	-0.520431	-3.05293	-0.846213	-1.8952	0.366009	-0.961344	-0.789126	-1.57035	2.33499	-1.69234	-0.276149	0.536706	0.629554	-1.15597	0.0598585	0.170016	-1.43211	0.0172303	0.0332935	Polyporenic acid C
133.0629-16.3	133.063	16.3	pos	-1.18637	1.5747	-1.60695	1.0174	-1.12843	1.31863	1.18329	1.30081	0.772968	1.27232	1.3347	2.45354	0.284309	1.26678	2.28676	1.89439	-0.890763	-1.45814	-0.863364	-0.646587	-2.598	-1.49309	-2.00712	-0.844464	-1.06554	0.43669	-1.09235	-1.3488	1.23045	-1.39776	0.114326	0.85234	0.892588	-1.58416	0.0144037	0.0663123	-1.46983	0.0121357	0.0245763	L-Asparagine
174.1115-26.2	174.112	26.2	pos	2.64034	1.63744	2.4423	2.30292	1.60873	2.16213	2.92982	2.34432	2.07437	2.24778	-2.18735	0.100428	1.40377	-2.18735	-2.18735	-0.446651	-0.262314	-2.18735	-0.0661398	-2.18735	-0.384147	-0.855303	-2.18735	-0.741725	-0.920194	-1.61453	-1.6387	-0.681527	-2.18735	-0.97167	-3.25978	1.51242e-05	0.000133417	-0.197484	0.677999	0.798424	-3.45727	2.83127e-10	1.1685e-08	4,5-dihydroxy-3-propylcyclopent-2-en-1-one
179.0204-5.8	179.02	5.8	pos	-2.224	-2.22244	0.0261327	-2.27674	-0.577376	-0.778473	-1.55714	-3.87936	-1.70365	-0.392139	-0.653706	1.34735	1.36879	1.81392	1.62042	0.496984	0.407679	1.0798	0.311061	-0.42326	-1.02748	0.61941	0.382174	0.0136198	1.23957	1.6557	2.29124	1.5875	0.915945	0.538467	2.29542	0.000112826	0.000662967	0.0847115	0.835075	0.904871	2.38013	0.000101534	0.000421578	esculetin
222.1122-13.6	222.112	13.6	pos	2.09669	1.92309	3.25507	1.8981	1.38647	1.53129	1.3947	1.13542	1.24772	0.862046	0.0562568	0.411305	-1.72195	0.287819	0.119017	-0.396994	-0.992152	0.576898	-1.32661	-1.12329	-2.04551	-0.80284	-1.32435	0.920342	-1.98968	-1.58004	-1.25195	-1.46471	-1.26009	-1.82209	-2.08403	8.68562e-06	8.59099e-05	-0.851121	0.0355346	0.11993	-2.93515	1.47473e-07	1.84557e-06	Pesticide3_Carbofuran_C12H15NO3_Furadan
229.2149-2.8	229.215	2.8	pos	1.98482	0.803888	1.75113	1.87941	1.37977	1.88014	1.81406	1.71474	1.54566	1.71804	-0.233431	-0.732785	-1.30476	-2.09506	-1.2446	-1.47741	-1.41218	-0.597411	-1.12515	1.07573	-0.153679	-1.02168	0.294119	-1.21704	-0.853939	-1.22499	-0.631151	-0.743884	-0.680643	-1.09174	-2.56187	1.94647e-06	2.68217e-05	0.182243	0.572012	0.718452	-2.37963	7.66855e-10	2.54902e-08	myristic acid
183.1466-23	183.147	23	pos	-1.6122	-1.44162	0.149738	-0.491453	1.06898	-0.484342	0.692131	-1.62487	0.185226	-0.302144	2.57844	1.47373	1.62617	0.98491	1.27537	0.00663133	0.0134084	-2.63295	0.412378	0.0132336	-0.162692	-0.49431	-0.385808	0.0718335	0.534396	-0.88746	-0.585736	0.210202	0.0180115	-0.20919	0.961188	0.092564	0.155802	-0.764207	0.129381	0.280353	0.196981	0.558223	0.633091	3,4-Dimethoxybenzoic acid
246.1053-1.8	246.105	1.8	pos	-2.49942	-2.14229	-2.20139	-2.54414	-1.66634	-2.02103	-2.2699	-2.14454	-1.64582	-1.78147	1.60893	1.92741	2.9587	2.65669	2.14249	1.68826	0.533008	2.84582	1.45804	2.74759	-0.121027	0.0401794	0.500673	-1.20928	-0.0616422	-0.0612755	-0.043387	0.528315	-0.163088	0.939935	4.14833	2.24488e-09	1.47946e-07	-2.02175	4.34258e-06	0.000473957	2.12657	5.95043e-08	8.92543e-07	FEN_246.1101_16.1
269.0531-31.4	269.053	31.4	pos	-0.904461	-2.82541	-2.82541	-2.82541	-2.82541	-0.853977	-2.82541	0.885834	1.75032	0.307371	1.48035	-0.0524165	0.209604	2.24444	1.98061	1.97489	2.05358	1.46349	1.53405	1.85922	0.343717	-0.623753	-2.82541	0.321966	0.946264	0.500399	0.781836	0.559655	0.442828	-2.25333	2.76898	0.000685832	0.00287388	-1.65537	0.00393934	0.0285863	1.11362	0.131221	0.189577	3,9-dihydroxy-6H-[1]benzofuro[3,2-c]chromen-6-one
616.2655-23.4	616.265	23.4	pos	0.906837	2.95754	-1.70657	1.72812	-1.70657	-1.70657	-1.70657	0.272182	1.95038	0.140617	-1.70657	0.921018	0.110276	2.52599	-1.70657	0.662388	1.44487	0.0104452	1.18383	-1.70657	-1.70657	-1.70657	0.0162748	0.520891	-0.00821277	0.275972	0.548046	-0.707075	-0.991771	0.890491	0.0609708	0.934125	0.953677	-0.460763	0.417645	0.590454	-0.399792	0.537149	0.613883	Dicaffeoyl Coumaroyl Spermidine
235.2044-38.2	235.204	38.2	pos	0.883903	1.27725	1.46174	1.48019	1.40916	1.75187	1.52557	1.41489	1.58986	1.09032	-0.208279	0.386113	0.503271	-0.800848	-0.519789	-1.08426	-0.903051	0.0781098	-0.663866	-1.60889	-1.25346	-1.8698	0.327602	-2.56869	-0.232112	-0.779315	-1.47761	0.283363	-0.725582	-0.767647	-1.87062	3.72801e-06	4.44736e-05	-0.424177	0.25531	0.432485	-2.2948	1.49592e-05	8.37608e-05	Sparteine
106.0485-2.4	106.049	2.4	pos	-0.549877	-0.619037	-1.31253	-0.764167	-1.42683	-1.16042	-1.2249	-1.48129	-1.39793	-1.43366	3.69128	0.010784	0.49051	-1.12405	0.582726	-0.909895	-0.343785	-0.768054	-0.927885	1.92407	-1.99936	-0.886334	-1.109	2.26027	2.7083	2.90732	1.32141	1.37704	1.13866	1.02666	1.39963	0.0179003	0.0411922	0.611925	0.404053	0.577993	2.01156	0.0041446	0.00975629	L-Serine
140.0781-13.9	140.078	13.9	pos	1.4526	0.877231	2.62743	0.319524	0.644106	0.427087	1.48398	0.598713	0.259452	0.768143	-0.102245	-0.931689	0.539626	1.14703	2.4166	-1.00315	-1.74435	0.665697	-2.67841	-1.48866	-1.89085	-0.158206	1.12504	-0.0522162	-0.595641	-0.692902	-0.229456	-1.67883	-0.886068	-1.21962	-1.26378	0.0352115	0.0710941	-0.309919	0.587717	0.730178	-1.5737	0.000394574	0.00132951	NIACINAMIDE
147.0533-10.4	147.053	10.4	pos	0.449534	0.533319	0.338362	0.157608	0.127685	0.38592	-0.216563	-0.0361282	-0.451839	-0.0819906	0.399327	2.51588	2.08856	1.74926	2.4952	0.616985	-0.812358	1.73111	1.22852	-2.16676	-1.34093	0.135685	-0.92614	-1.68315	-1.09127	-0.533152	-0.356744	-1.8936	-0.963317	-2.39903	0.863982	0.108858	0.177551	-2.08974	0.00177216	0.0173888	-1.22575	0.000490338	0.0015938	4(3H)-quinazolinone
273.1831-37.9	273.183	37.9	pos	-0.152557	2.69022	2.58175	0.224868	2.61162	0.880005	3.08366	0.383427	2.80505	2.27835	0.80748	0.299143	0.407179	0.0614797	0.109551	-0.341573	-0.396721	-0.786574	-1.14269	-1.1809	-1.92792	-2.47256	-0.942583	-1.79632	-1.53894	-2.52613	-0.674142	-0.892547	-1.33881	-1.11281	-1.955	0.000677972	0.0028475	-1.30591	0.000330283	0.00643482	-3.26092	4.61164e-06	3.10777e-05	Galaxolidone
150.1274-32.3	150.127	32.3	pos	-2.86083	-0.522307	-1.51423	1.31713	0.76974	1.67605	0.247366	0.511676	1.28971	0.632955	1.21026	1.25672	0.138184	-0.0358297	0.534205	1.12451	0.656661	0.459898	0.20783	0.0434144	-0.79787	-1.56116	-0.786933	0.246248	-1.23846	-1.21533	-0.352893	-0.881424	-0.35179	-0.203493	0.40486	0.41085	0.511443	-1.2739	3.62942e-05	0.00171431	-0.869035	0.096229	0.145598	Methamphetamine
164.0367-15.4	164.037	15.4	pos	0.0765037	2.15467	2.2773	1.71816	-1.08545	2.19931	-0.458438	2.4343	1.82685	2.26283	0.83529	-2.37417	-1.10257	0.433117	1.49028	-0.252181	-0.87255	1.32936	-2.37417	0.438593	-0.529398	-2.37417	-1.36701	-0.0592429	-1.59852	-0.944614	-1.74135	-0.590551	-2.37417	0.622003	-1.5855	0.0177588	0.0409291	-0.850802	0.13579	0.289253	-2.43631	0.000211255	0.000779477	N-Acetylcysteine
293.0689-22.6	293.069	22.6	pos	1.43259	1.05159	1.68884	1.53956	1.91066	1.62653	-2.41305	1.60031	1.40316	-0.0214551	0.927642	2.19275	-2.41305	-2.41305	1.2741	-0.564255	-2.41305	-2.41305	-0.0940494	2.26124	-0.403505	0.364417	0.194015	-1.81229	0.704232	-2.41305	-1.21411	-0.512539	-2.41305	1.34193	-1.34735	0.0901153	0.152524	-0.250917	0.741305	0.841952	-1.59827	0.013797	0.0274935	1-methyl-9H-pyrido[3,4-b]indol-7-ol hydrochloride dihydrate
427.2311-24.9	427.231	24.9	pos	2.14042	2.04723	2.00707	1.32028	1.69829	1.82771	2.06324	2.00773	1.70677	1.54762	-1.19803	-0.987154	1.76497	-1.45266	0.564171	0.458469	-1.19318	-2.08405	0.720048	0.435338	-0.159023	-1.05996	-3.07425	-2.84776	-1.47483	-1.30397	-1.11807	-3.59158	-0.678237	-0.0865992	-2.13385	0.000349887	0.00167284	-1.24222	0.0366635	0.122543	-3.37606	7.51318e-06	4.69564e-05	Darifenacin HBr
227.1996-36.4	227.2	36.4	pos	0.412683	1.7438	1.61358	0.943436	2.88255	1.4557	1.7388	0.736787	1.59998	0.719939	1.04125	1.44026	0.992319	-0.537174	-0.955343	-1.90239	0.745608	0.738114	-2.69822	-2.63842	-2.91996	-3.12254	0.288711	-0.662892	-2.70895	0.404	0.350136	0.47915	0.222877	-2.40378	-1.76213	0.00745398	0.0200812	-0.629925	0.385877	0.561669	-2.39205	0.000817567	0.00245001	(6E)-7,11-dimethyl-3-methylene-1,6,10-dodecatriene
280.0992-25.7	280.099	25.7	pos	1.84217	1.03563	1.70018	1.82651	-0.192077	1.88778	2.1706	1.90135	1.64094	0.0480287	-3.2311	-3.2311	1.7686	0.227185	-0.410764	1.22832	1.34943	0.436231	-0.737982	-0.837219	-0.733921	-1.07392	-2.64645	1.10369	1.29029	0.0903639	-2.58185	-1.83398	-2.63737	-1.39958	-1.72995	0.014731	0.0350272	-0.698432	0.349362	0.5269	-2.42838	0.000456454	0.00150245	haplamine
406.1946-22.7	406.195	22.7	pos	1.36004	-0.790282	1.80962	0.691172	1.87242	-0.347459	1.45473	-1.02944	-2.6641	-0.695961	-2.6641	-2.6641	0.85742	0.228498	1.56279	1.2715	-2.6641	2.40452	1.39909	2.50915	0.334273	-0.233599	0.227499	-0.936244	-0.309121	-0.979913	-2.03477	0.582279	-1.95751	1.4057	0.0579941	0.944243	0.961193	-0.614209	0.426763	0.59831	-0.556215	0.35883	0.439929	Clomid
432.277-27.9	432.277	27.9	pos	0.430576	1.17658	0.95411	0.679659	0.791561	1.77313	1.63073	0.747766	0.865583	0.892098	0.728745	1.80803	-1.53292	-0.470494	-3.07059	2.5094	-0.357214	0.510013	0.578504	-2.37671	1.34846	1.21939	-1.54935	-2.39668	-1.8381	0.349595	-1.24284	-1.17083	-0.605487	-2.38271	-1.1615	0.0710379	0.125974	-0.659532	0.365396	0.542924	-1.82104	0.002222	0.00572413	veratramine
335.217-30.6	335.217	30.6	pos	-1.50575	0.00518031	0.198243	-1.23375	-0.308753	-1.06803	1.1525	-0.757465	-0.764342	0.766209	-1.37589	2.29355	0.434693	0.687731	-1.0772	0.498199	0.980539	0.37448	2.16104	2.04618	-0.840185	0.182949	-0.296126	-0.523904	-0.125278	0.511746	-0.443971	-0.82834	-0.816015	-0.328233	1.05393	0.0449968	0.0867895	-1.05307	0.029443	0.106637	0.000860719	0.997833	0.998537	lapidin
263.0579-1.9	263.058	1.9	pos	-0.181296	0.44539	-0.770951	-0.96756	-1.06659	-1.70521	-0.460377	-1.55979	-0.415452	-0.868338	-2.78851	1.2848	1.97355	3.14619	2.09691	2.40018	1.56512	0.446385	1.59824	1.51878	-2.78851	-0.811614	-0.134695	-2.12309	-1.01521	0.670906	0.452561	0.151468	0.480768	-0.574057	2.07918	0.00264639	0.00858849	-1.89331	0.00797515	0.0448977	0.18587	0.662767	0.727219	maclurin
191.1016-0.4	191.102	0.4	pos	-2.21756	-2.23404	-1.74565	-1.81218	-2.19981	-2.03972	-2.47644	-2.0703	-2.52284	-2.48816	1.73069	-0.146328	0.251213	0.703719	1.95597	2.03253	1.77938	1.83259	1.51208	1.36937	1.73508	1.39622	1.52474	0.789893	1.00199	0.538467	0.657047	0.330538	0.436207	0.375299	3.48279	2.58848e-08	9.68919e-07	-0.423574	0.165142	0.327491	3.05922	1.71393e-10	7.85318e-09	DL-alpha,epsilon-Diaminopimelic acid
217.0288-1.7	217.029	1.7	pos	-0.89301	-0.16268	-1.88192	-0.599929	-1.83279	0.897568	0.256092	-1.11832	-0.766079	0.274096	4.45089	-0.0959212	0.485972	0.493739	-0.650283	1.62973	-2.29255	2.41499	1.61132	1.32995	1.73437	-0.297958	-0.599689	-1.02772	-0.827404	0.789091	-2.60549	0.717033	-2.20688	0.773793	1.52048	0.0345958	0.0700538	-1.29287	0.092823	0.224978	0.227613	0.670558	0.734496	Isobergapten
187.0175-4.2	187.018	4.2	pos	0.722523	0.483795	0.242037	1.00884	0.998525	-2.39936	-1.97774	-2.39395	-2.09162	0.710451	0.44082	0.48198	0.620653	1.442	1.13021	0.669577	0.789704	0.538426	0.461616	-0.125877	-0.165047	-2.40262	-2.33617	1.46465	-1.41769	1.93747	0.904411	-0.212122	-1.05178	1.52629	1.11456	0.0490176	0.0930524	-0.820172	0.148235	0.306043	0.294389	0.678936	0.741492	3-Phospho-D-glycerate
127.0748-13.2	127.075	13.2	pos	2.57639	-0.316525	1.08388	0.634273	0.858858	2.21719	0.639532	1.71149	1.06279	-0.366208	0.986234	0.695939	-0.31801	-0.49402	0.146766	-0.0386324	0.141408	-0.220612	-0.0766004	-2.84058	-0.312716	-0.883548	-0.156699	-0.164178	-0.478845	-0.997584	-0.780415	-1.71121	-1.33877	-1.2596	-1.21198	0.0142142	0.0339623	-0.606546	0.121169	0.268622	-1.81852	0.000128668	0.000512089	5-Aminoimidazole-4-carboxamide
273.1047-2.2	273.105	2.2	pos	-1.16159	-0.429367	-1.55126	-1.63554	-2.63656	-1.31871	-1.07414	-2.63656	-1.53386	-1.64404	0.687265	2.41067	2.72092	1.10555	3.40224	3.11352	0.321842	3.6621	1.05763	2.32394	0.484734	0.72649	0.272687	-0.976672	-1.01066	1.14661	-2.08795	-1.43971	-0.202401	-2.09718	3.64273	7.31866e-07	1.27181e-05	-2.59897	0.000113501	0.00345745	1.04376	0.0278268	0.0501755	3-(2-hydroxy-4-methoxyphenyl)-3,4-dihydro-2H-1-benzopyran-7-ol
226.1019-5.6	226.102	5.6	pos	0.108846	-0.358428	-0.669581	0.0280184	0.0737827	-0.753475	-0.9244	-0.319163	-0.911662	-0.367494	-1.19033	-0.658235	4.02247	4.79963	-0.512344	-0.424867	-0.583174	3.54374	-0.871014	3.28144	-1.14817	3.02605	-0.834158	-1.46155	-1.01302	-1.39157	-1.29809	-1.2039	-1.37997	-0.609398	1.55009	0.0755639	0.132431	-1.87211	0.050899	0.153	-0.322022	0.484049	0.563398	1-(2-(1H-indol-3-yl)ethyl)urea
307.1994-14.5	307.199	14.5	pos	1.87587	1.36717	1.64252	2.08457	1.26961	1.9338	1.30905	2.16216	1.99513	1.90115	-0.966563	-1.00903	-2.23745	-0.582295	-0.871343	-1.69381	0.457108	-1.40276	-0.773219	-1.00548	-0.476492	-0.307972	-0.338905	-0.193738	-0.275215	-0.356777	-2.53881	-0.973706	-0.801345	-1.1932	-2.76258	6.05834e-08	1.88783e-06	0.262868	0.419704	0.592099	-2.49972	2.03427e-07	2.38765e-06	Koumine
375.2842-33.7	375.284	33.7	pos	-3.58852	1.54549	-1.89984	-2.5686	-1.93004	1.03567	2.0051	-1.76717	0.546452	0.606943	-2.79833	1.21235	-0.683108	-2.05493	-1.63645	0.332849	2.38973	1.05158	2.58148	-0.840892	1.48714	0.115931	1.61279	0.324938	1.44944	-0.598749	1.26522	-0.316546	2.52114	-1.40104	0.55688	0.521894	0.616118	0.690598	0.339443	0.517141	1.24748	0.107167	0.159466	Ginkgolic Acid C17-1
229.1241-33	229.124	33	pos	-0.843039	2.96459	2.86868	1.89234	1.80762	2.63312	2.75177	1.09047	2.02841	1.68045	0.959572	0.433708	-1.40059	-1.76265	-0.82202	-0.623253	-1.29288	-0.548903	-0.879367	-0.516604	-1.43263	-1.6882	-1.65572	-2.17387	-0.749206	-0.943996	-0.634382	-0.215632	-1.87081	-1.05699	-2.53274	2.89308e-05	0.000223381	-0.596843	0.0847707	0.212545	-3.12958	2.34934e-06	1.78079e-05	NABUMETONE
473.2052-27.1	473.205	27.1	pos	-2.54061	2.35113	2.04227	1.76754	1.965	-0.0146958	2.14401	-0.785239	-0.705109	2.0657	-2.54061	0.0257084	-0.929377	2.84104	-0.0934511	0.482309	-1.24556	2.36224	-1.07947	-0.921016	1.47396	-1.76736	-1.00379	-1.55886	-0.472854	0.00438238	-1.94409	1.76158	-1.14418	-2.54061	-0.938818	0.227908	0.321677	-0.609363	0.390337	0.565369	-1.54818	0.0417478	0.0710812	berkeleyacetal A
122.0756-7.5	122.076	7.5	pos	2.76415	1.57727	1.63037	1.03535	1.00162	1.12302	1.01523	1.05863	0.440008	0.255136	0.555968	1.88979	-0.985161	-1.00797	-1.32242	-1.1521	-1.37879	2.28804	-1.13906	-1.31765	-0.0525637	1.00046	-0.427578	-1.83723	-1.84877	-1.97941	-0.434571	0.0396165	-0.923414	-1.86798	-1.54701	0.00811411	0.0214871	-0.476209	0.399893	0.573868	-2.02322	9.87957e-05	0.000411983	N,N-Dimethylaniline
165.0886-31.4	165.089	31.4	pos	0.0343529	-0.934607	0.891345	1.97619	0.299911	1.01659	0.866527	-0.445943	-0.947665	0.880221	0.684926	0.512446	0.586066	0.891178	2.46307	2.59083	0.379341	-0.138918	-0.269997	0.455571	0.300153	-2.85539	-3.02132	0.181935	-0.402712	-0.445038	-0.424727	-2.79447	-2.50029	0.170423	0.451757	0.304505	0.404998	-1.99459	0.00208749	0.0192295	-1.54284	0.0114585	0.0233552	Hinokitiol
219.0461-33.5	219.046	33.5	pos	0.338852	0.789584	0.936184	0.727835	0.675052	0.570703	0.723815	0.470453	1.18289	3.79662	0.598095	0.519121	-0.141587	0.268843	-0.0413774	-0.497249	-0.329216	-0.649669	-0.87493	-0.474946	-0.027969	-0.671457	-0.573998	-1.35293	-0.222633	-1.63823	-0.914933	-0.989156	-1.16884	-1.02893	-1.18349	0.00520958	0.0148999	-0.696616	0.0056835	0.0363128	-1.88011	0.000135266	0.000535028	Hydroxytyrosol Acetate
106.0851-5.1	106.085	5.1	pos	-1.58811	-2.53656	-1.83466	-1.82999	-1.77269	-1.56309	-1.57542	-1.94897	-1.34359	-1.84677	0.211686	1.24441	0.675142	1.58955	1.2978	0.896138	0.846696	0.741782	0.447809	0.143272	0.647128	0.836932	1.4198	0.433184	1.11386	0.673613	1.19726	0.98985	1.16456	1.26937	2.59341	1.61093e-10	1.99547e-08	0.165128	0.371504	0.548869	2.75854	1.69479e-13	3.8308e-11	Diethanolamine
242.2101-29.2	242.21	29.2	pos	0.687248	0.654568	2.34139	1.9338	1.56896	1.49843	0.928309	2.4231	2.01848	2.24305	-1.37877	-0.881872	-1.13025	1.26473	-0.0293928	-0.650267	-0.160816	-0.617324	-1.33135	-1.73253	-0.613353	-0.958766	-0.799175	-0.910833	-0.984768	-0.890628	-1.67564	-1.15095	-1.28256	-0.382831	-2.29452	4.43197e-06	5.07174e-05	-0.300166	0.330483	0.50905	-2.59469	4.91349e-08	7.64973e-07	tetradec-5-ynoic acid
290.2033-25.9	290.203	25.9	pos	2.25279	1.88305	2.72362	2.23374	1.68512	0.860087	2.47614	1.85845	1.50732	1.90456	0.189149	-1.03599	-0.909001	-0.947854	1.9698	-2.6853	-2.6853	-0.954956	-2.6853	-1.16529	-2.6853	-2.03132	-1.59849	0.967023	0.859791	1.4006	0.600567	-2.14842	-1.80521	-2.03409	-3.02949	5.49017e-05	0.000373651	0.24352	0.723875	0.830227	-2.78597	0.000270367	0.000961961	Dyclonine hydrochloride
477.3559-32.7	477.356	32.7	pos	0.904844	1.15532	0.544197	1.36715	1.32844	1.2138	1.99657	-1.63873	2.40511	1.01992	-0.41749	1.07198	-0.193047	-0.507174	1.35361	-2.43613	-0.409144	-1.43776	0.985057	1.11613	-3.83688	0.199214	-3.17447	-1.52949	-0.496132	-0.574826	0.332867	-1.58312	0.446151	0.794035	-1.11706	0.0453285	0.0872885	-0.854869	0.194634	0.362737	-1.97193	0.0048657	0.0111992	(1S,4S,5R,10S,13S,17S,19S,20R)-10-hydroxy-4,5,9,9,13,19,20-heptamethyl-24-oxahexacyclo[15.5.2.0?,??.0?,??.0?,??.0?,??]tetracos-15-en-23-one
204.0837-24.6	204.084	24.6	pos	-0.225209	-2.97401	0.0150736	-0.894237	-1.48162	0.42059	0.0382512	0.241517	-2.23314	-0.251076	0.386769	1.02941	1.56627	3.26573	0.00222452	2.79544	1.6136	1.02354	-0.529657	-0.867992	-1.72853	0.620981	-0.104601	0.841895	-0.891577	0.814675	-0.634557	-0.0602847	-0.108402	-1.69105	1.76292	0.00556119	0.0157506	-1.32268	0.0213162	0.0864736	0.440242	0.360207	0.441298	(S)-4-methyl-2-(1H-pyrrol-1-yl)pentanoic acid
269.1883-32	269.188	32	pos	-1.73426	2.14942	1.23195	0.452202	1.68534	0.779801	1.13643	-0.149635	1.28233	1.69131	3.11857	0.152722	-0.43941	0.120645	2.58459	-0.323298	-0.965433	-0.963842	2.8868	-1.85636	2.06327	-2.52916	-2.56929	-3.03832	-1.70485	-2.54079	1.75039	-0.242175	-1.38508	-2.64387	-0.42099	0.536458	0.62937	-1.71549	0.0498743	0.150808	-2.13648	0.00743265	0.0160974	1-(8-methyl-3a,4,5,6-tetrahydro-1H-pyrazino[3,2,1-jk]carbazol-3(2H)-yl)ethanone
343.189-31.9	343.189	31.9	pos	-0.552834	3.09588	0.321102	3.48885	2.25421	3.18209	0.175349	3.04514	0.177525	0.881676	0.0857255	0.586787	0.571345	-0.790314	-2.85261	-1.41583	0.167805	-1.49021	1.07105	-0.874932	-1.11305	-1.18825	-1.22499	-1.1017	-1.50011	-1.72283	-0.675328	-2.25418	0.750059	-1.09743	-2.10102	0.00358125	0.010983	-0.618662	0.193919	0.361919	-2.71968	0.000248362	0.000894774	9-phenyl-1-(2,4,6-trihydroxyphenyl)nonan-1-one
197.1164-19.3	197.116	19.3	pos	0.173425	1.85775	1.65332	-0.0966445	0.441112	1.43565	0.87957	0.988893	0.495849	0.454297	0.891769	1.52845	0.588699	0.000520296	2.05642	0.915739	0.236481	-1.86798	-0.919206	0.971099	-3.12653	0.0276834	-2.59961	-1.06758	0.604557	-0.512309	-0.378484	-2.64834	-2.75281	-0.2318	-0.388123	0.369186	0.470752	-1.70872	0.00765346	0.0436858	-2.09684	0.000793695	0.00239114	Ethylbeta-carboline
305.1338-33.1	305.134	33.1	pos	2.42766	1.49951	1.20482	1.5449	1.36912	1.36917	1.3392	1.39302	1.22784	1.5649	-0.911214	-1.27486	-2.53716	-2.53716	-1.51947	2.48879	2.1156	2.14526	2.52121	-2.53716	-2.53716	-2.53716	-2.53716	-2.53716	-2.04236	1.67798	-2.53716	1.13401	1.55934	-2.53716	-1.69863	0.0409532	0.0803419	-1.08478	0.259484	0.437411	-2.78341	0.00118779	0.00336364	Octyl gallate
383.2921-27.2	383.292	27.2	pos	-0.780464	-0.171009	1.91674	1.57017	1.36421	1.48855	1.29913	0.939956	-1.76676	-0.101247	0.698354	1.72783	1.00091	0.721347	0.846112	1.68272	0.0529952	1.54867	-0.164908	0.319709	-2.55893	-0.760312	-2.56104	-2.3095	-1.1459	-0.11243	-2.27652	-0.258602	-1.30606	-0.903734	0.267447	0.550543	0.642418	-2.26268	1.18156e-05	0.000856668	-1.99523	0.000734839	0.00224355	Geranylgeranyl 1,4-hydroquinone
325.1976-32.5	325.198	32.5	pos	1.7111	0.793625	0.913701	0.973509	1.02955	1.08793	1.20878	1.26463	0.932221	0.822126	0.530789	-0.373116	2.2213	-1.87334	-2.20337	-1.54845	-0.635149	0.763573	-2.16837	-0.501357	0.305228	0.714818	0.986243	-3.28259	-0.0868042	-0.109865	0.409566	-2.8522	0.183482	-1.21757	-1.65247	0.00547306	0.0155356	0.0837804	0.899427	0.944223	-1.56869	0.00853159	0.0181523	quinine
229.1615-23.5	229.161	23.5	pos	1.41627	1.81438	2.26604	1.41348	1.93279	1.9339	2.42837	1.2298	1.32908	1.41114	-0.869922	0.834423	3.56874	0.95028	-0.00288424	-0.445554	-1.60967	-1.2613	-1.07303	0.926592	-1.45578	-1.08532	-2.51282	-0.643906	-1.61498	-2.24108	-2.41998	-2.44933	-2.38013	-1.3896	-1.61576	0.00914222	0.0236504	-1.92106	0.00341926	0.0261261	-3.53682	3.76221e-10	1.46641e-08	Carylophyllene Oxide
150.0894-12.7	150.089	12.7	pos	0.845319	-0.555778	1.18782	1.12357	1.14662	0.958401	0.964572	-0.395842	1.05547	1.1738	-2.23052	0.499893	0.105634	0.528033	1.53861	0.77968	0.800988	-2.88828	0.000956953	0.749809	0.317408	-1.89272	-0.583049	-0.707238	-0.443298	-0.1138	0.15746	-2.9979	0.330192	-1.4558	-0.761915	0.147108	0.225879	-0.727355	0.214006	0.385783	-1.48927	0.00206862	0.00538201	3-Methyladenine
221.1618-11.1	221.162	11.1	pos	1.5052	1.65768	1.65345	1.03334	1.27673	1.29249	1.16775	1.31383	0.838305	1.70939	-0.663957	0.598437	1.20958	1.17337	1.04796	-0.780783	-0.411313	-2.05275	-2.01378	-2.15245	0.849592	-0.756204	-1.83847	-1.23804	-1.2082	-0.93931	-1.01259	-1.17966	-0.767039	-1.31256	-1.74939	0.00277697	0.0089292	-0.53568	0.289261	0.46762	-2.28507	6.29662e-07	6.02729e-06	Pesticide3_Cycluron_C11H22N2O_3-Cyclooctyl-1,1-dimethylurea
303.1915-32.1	303.192	32.1	pos	1.34855	0.588361	0.529644	0.894947	0.450393	0.715773	0.531751	1.99518	0.0448475	2.3772	0.973636	0.0772462	0.116016	-0.654797	0.387242	0.497274	2.23624	-1.13982	-0.14648	-0.471183	-1.4747	-1.01307	-1.93896	-3.20403	-0.859101	-2.27992	1.24891	-0.2976	-0.683161	-0.850396	-0.760128	0.0606533	0.110716	-1.32274	0.0141984	0.0657725	-2.08287	0.000315968	0.00110145	Hesperetin
295.2588-34.9	295.259	34.9	pos	0.185859	0.733948	0.0939291	-0.651095	0.711991	1.22466	1.31265	0.63899	1.91402	0.909064	1.63067	1.02927	0.652997	0.320113	0.775326	-0.0972801	1.69915	-0.768408	-0.979798	1.57198	-2.5754	-2.39605	-1.67335	-0.316219	-1.44134	-1.0909	-1.72333	-1.36983	-1.29757	0.975947	-0.124001	0.748225	0.810653	-1.87421	0.000514345	0.00829473	-1.99821	0.000110934	0.000453269	eburnamonine
428.207-26.1	428.207	26.1	pos	-2.63219	2.40895	-2.63219	-0.0584641	1.78621	1.04894	2.06066	0.945141	0.833357	0.557663	-0.00499323	1.06175	-2.63219	1.93088	-0.0123012	2.13733	1.62875	-0.845591	-1.16969	-0.90258	-2.63219	-1.30212	-0.00907267	2.22525	1.68777	-0.893081	0.894114	-1.8235	-2.03054	-1.6261	-0.312672	0.67989	0.754014	-0.670084	0.365319	0.542906	-0.982756	0.217928	0.292356	Cratoxyarborenone E
573.3325-23.9	573.332	23.9	pos	-1.26865	-0.328311	-0.256127	-0.339787	-0.158143	-0.789238	-0.22411	-1.40574	-1.01056	-0.376612	1.62543	0.596134	1.06883	1.67299	-0.376886	1.85048	0.91293	0.406011	-0.660121	2.57276	-1.04027	-2.17429	-1.36102	0.737172	0.954045	1.13732	-0.215162	-0.824526	-2.03806	1.31352	1.58258	0.000645286	0.00273936	-1.31798	0.0230079	0.0907524	0.264601	0.562899	0.637441	Desferrioxamine X1
373.2569-34.3	373.257	34.3	pos	1.09477	2.78279	2.58588	1.83902	2.20901	2.50338	1.30423	1.82597	2.47611	2.01522	0.461615	-2.14495	-0.361828	-1.61	-1.8416	-2.0186	-2.22102	0.177766	1.30446	0.61352	-1.6346	-2.71162	-1.25267	-0.237304	-2.56825	-2.1182	-2.66427	-0.41835	0.843534	-0.234029	-2.8277	4.88944e-05	0.000340576	-0.535513	0.366705	0.544167	-3.36321	3.73833e-06	2.61222e-05	(5R)-5-hydroxy-1-(4-hydroxy-3-methoxyphenyl)tetradecan-3-one
223.1687-36.1	223.169	36.1	pos	-0.526211	1.17168	0.412556	0.308496	-0.584312	2.28525	0.945116	0.188679	1.99058	0.350567	0.342475	-1.64015	1.49295	1.14894	1.10422	0.344149	0.26869	0.00625575	-0.155613	-1.13173	-0.375213	-1.95262	-0.659055	-1.64593	-0.3807	-1.25848	-1.2703	-0.958001	0.14414	0.0335749	-0.476221	0.287202	0.387177	-1.01028	0.0177444	0.0764528	-1.4865	0.00105379	0.00304413	decyl acetate
191.1247-23.1	191.125	23.1	pos	1.13622	1.31973	1.28157	0.989866	1.24066	1.13034	1.02696	1.02019	0.761168	0.431255	1.11637	1.19998	1.44086	1.14297	-0.953925	-1.75789	-1.71615	-2.86739	0.177016	0.663405	0.244872	0.224139	-2.73033	-2.8678	0.718313	0.180773	0.410879	0.502285	-2.52912	-2.93723	-1.18927	0.0384702	0.076391	-0.722847	0.32302	0.50154	-1.91212	0.00488102	0.0112273	Cytisine
360.1355-26.5	360.135	26.5	pos	1.92957	-1.90341	-0.678085	-0.553676	-0.171495	0.964497	-1.90341	-1.90341	-1.07151	-1.90341	-1.90341	2.53029	0.550543	1.09429	1.86033	0.871698	1.82604	3.02665	-0.976073	2.80248	-1.90341	-1.2719	-0.322693	-0.773092	-0.921375	0.49382	-0.65432	-0.607509	-0.946905	2.41888	1.88772	0.0107603	0.0270227	-1.61714	0.0206955	0.0847112	0.270583	0.636378	0.703837	Rabeprazole
195.1007-13.1	195.101	13.1	pos	0.527933	0.22157	-0.0337355	-0.164486	0.0389553	0.17007	-0.0483176	0.175133	-0.430556	-0.369911	-1.27419	1.23045	0.833471	2.46409	1.41347	1.3537	1.36115	0.821247	-0.201435	-0.0752358	0.572257	-1.57609	0.0450401	-1.35838	-0.917683	-1.62547	-0.503101	-0.520466	-0.798503	-1.33097	0.784006	0.0460367	0.0883918	-1.59401	0.0011696	0.0134617	-0.810002	0.00638284	0.0141451	Octyl acetate
307.1895-29.8	307.19	29.8	pos	2.21661	0.41555	0.699459	1.70948	0.442544	0.670611	0.872661	1.66344	0.408498	2.93111	1.25048	0.00215416	1.19849	-0.465153	-0.619191	-0.760612	0.792753	-0.932175	-1.64097	-0.961806	-0.630482	-0.726426	-0.218667	-2.63399	-1.66088	-1.76606	0.47664	-1.45497	-0.133212	-1.1459	-1.4166	0.00337805	0.0104787	-0.775792	0.0869119	0.21601	-2.19239	3.6698e-05	0.000178055	Koumine
118.0634-27.1	118.063	27.1	pos	-2.07707	1.32606	1.37869	-0.0258293	0.526637	0.733507	1.25501	0.578398	0.326485	0.854383	-0.0631258	0.210577	0.926464	2.62506	-0.266818	-1.02734	1.26818	2.37472	-0.386125	-0.162929	-1.24624	-2.14711	-0.42624	0.00603257	-1.2037	-1.66892	-0.208368	-1.52306	-1.58983	-0.367516	0.0622391	0.902324	0.929818	-1.58736	0.00307225	0.0244025	-1.52512	0.0013064	0.00364962	INDOLE
278.1197-31.8	278.12	31.8	pos	-2.48621	-0.732637	1.96065	-0.740468	2.09226	-1.8528	-2.21945	-0.445332	1.53464	2.59605	-2.02587	-1.27161	-2.06215	1.70788	0.820886	0.618035	1.31888	-1.67459	1.3433	1.33795	-0.711353	-0.0580437	-0.022419	0.76879	0.0283843	-0.243753	0.775084	-1.8758	0.761052	0.758632	0.0406	0.959254	0.97151	0.00678657	0.990552	0.995381	0.0473865	0.944166	0.958817	3-methoxy-6-methyl-6,7-dihydro-5h-dibenzo[c,e]azepin-2-ol
348.1968-35.3	348.197	35.3	pos	-0.424496	1.90649	-1.68769	0.792648	0.102339	-1.68769	0.0837526	-0.0461406	0.789417	-1.68769	-1.68769	4.53675	4.73129	1.87575	1.9847	-0.125904	3.06683	-0.161496	-1.68769	-0.942558	-1.68769	-0.12353	-0.0205857	-1.1148	-1.68769	-1.13438	0.219261	-0.806123	-1.68769	-1.68769	1.3449	0.140727	0.217847	-2.13209	0.0229424	0.0906406	-0.787186	0.102493	0.153577	Euphoractine S from S.guyanensis
377.2125-30.7	377.212	30.7	pos	-2.67089	-0.410845	0.259374	1.77582	0.745187	-2.67089	1.43922	1.74546	1.21058	2.19294	0.658666	2.15191	-0.266868	0.327188	-0.132217	-1.3051	-1.46377	3.98806	-1.49346	-1.14218	0.751622	-2.03509	-1.56939	-2.05854	1.49305	-0.893562	0.297369	1.39067	-0.993975	-1.32035	-0.229373	0.775836	0.832789	-0.626042	0.389024	0.56421	-0.855415	0.243276	0.320334	Desoximetasone
491.2261-28.1	491.226	28.1	pos	-1.34911	0.360028	1.04489	0.502004	0.644402	1.09755	1.26972	0.963103	0.543675	0.786758	-2.97243	1.25949	2.7075	-2.24484	-0.0271171	-0.595492	-0.10977	0.533544	-0.0189976	2.57869	0.0401232	0.132975	-2.2552	-1.33024	-1.70067	-0.27397	1.25067	-1.55038	-1.92293	0.636047	-0.475246	0.460242	0.558815	-0.808414	0.259855	0.437804	-1.28366	0.0116667	0.0237321	(E)-5-hydroxy-N-[3-[5-[3-[[(E)-5-hydroxy-3-methylpent-2-enoyl]amino]propyl]-3,6-dioxopiperazin-2-yl]propyl]-3-methylpent-2-enamide
197.1886-35.4	197.189	35.4	pos	-0.224056	1.10689	0.88868	1.13911	1.10467	1.28051	1.38795	1.84549	0.997346	0.735522	1.88486	1.0868	0.991278	0.46722	1.233	-0.550391	0.285912	0.952863	-1.16022	-0.872935	-1.30793	-2.95569	-0.60002	-1.56802	-1.35873	-2.40952	-1.03428	-1.22397	-1.02941	-1.09295	-0.594372	0.119733	0.19144	-1.88989	0.000159956	0.00414232	-2.48426	9.61134e-08	1.31575e-06	(1R,3r,8S,9r)-1,8-dimethyl-3,6-diazatricyclo[4.3.1.1(3,8)]undecan-9-ol
592.3464-28.1	592.346	28.1	pos	-1.21011	-0.332931	-0.497365	-1.12156	-0.816849	-0.402877	-0.737958	-1.17716	-1.48026	0.483849	4.29854	-0.228345	1.82396	-0.536855	2.72238	1.0573	2.6611	-0.161289	-1.3683	1.17226	-0.203857	-0.94959	-0.219784	-1.89105	1.14926	-0.47654	0.959769	-1.20424	0.0758885	-1.38739	1.8734	0.0085995	0.0225334	-1.55883	0.0282943	0.103986	0.314567	0.3961	0.477472	Cevadine
687.3913-21.3	687.391	21.3	pos	0.45286	-0.108183	-0.0905909	0.383061	0.188229	3.04535	3.43809	1.79107	2.84274	0.203902	1.29592	-2.09284	0.273516	1.12693	-2.09284	-0.67179	-0.161742	1.88862	-0.847242	-0.305799	-1.10623	-0.810767	-1.4454	0.547268	-0.631296	-1.29893	0.464617	-2.09284	-2.09284	-2.09284	-1.37338	0.0395892	0.0781643	-0.8972	0.107258	0.24754	-2.27058	0.000720635	0.00220468	(2S,3R,4S,5R)-2-(((4S,5aS,7S,11aR,12aS)-4,7-dihydroxy-3-((2R,5S)-5-(2-hydroxypropan-2-yl)-2-methyltetrahydrofuran-2-yl)-2a,5a,8,8-tetramethylhexadecahydrocyclopenta[a]cyclopropa[e]phenanthren-9-yl)oxy)-4,5-dihydroxytetrahydro-2H-pyran-3-yl acetate
110.0281-0.8	110.028	0.8	pos	-2.06841	-1.88114	-0.755627	-2.2217	-1.49589	-2.08744	-2.25093	-2.32757	-1.29987	-2.39181	1.07354	0.273862	-0.131365	0.467706	2.05285	2.79428	2.46132	0.774787	0.889516	3.089	0.939616	0.22779	-0.141411	-0.329766	0.339802	0.396526	1.73528	-0.60938	0.426133	2.05029	3.25259	1.89847e-06	2.62902e-05	-0.87106	0.0694924	0.186787	2.38153	1.88927e-06	1.48088e-05	Hypotaurine
317.1706-34.7	317.171	34.7	pos	1.14517	2.25001	0.719533	0.886807	1.4353	-0.728588	0.769797	0.407451	1.32242	-2.00414	-1.25249	2.59229	2.11545	2.12299	1.76931	2.26961	1.8778	-1.14114	-2.80268	-2.76833	-2.5533	-2.95285	0.874882	-2.29698	-3.2282	0.593359	0.517231	-2.87612	0.371879	0.563537	-0.142094	0.860327	0.898994	-1.57694	0.096799	0.231377	-1.71903	0.0230296	0.0426427	(S)-[6]gingerol
361.1983-30.9	361.198	30.9	pos	-0.761783	0.333313	1.12082	0.196316	-0.244034	-0.928992	0.857778	1.10847	0.349875	0.421032	-1.21553	0.900699	0.626133	3.08719	2.66773	0.159932	0.22779	-0.82665	0.0339623	0.176944	-2.15905	-1.01529	2.69125	-2.4828	-0.764988	-1.82223	-0.984871	-0.842409	-0.676392	-0.234218	0.338541	0.498078	0.594475	-1.41292	0.0361512	0.121215	-1.07438	0.0524819	0.0868074	Prednisolone
115.0532-20.3	115.053	20.3	pos	0.577487	-1.80202	1.29139	1.58695	1.85217	1.07581	1.01796	0.791433	0.533894	0.635239	-0.516692	0.768512	2.40384	2.31816	0.532874	0.636352	-1.4583	-0.385096	-1.43789	0.787432	0.483893	-2.20898	0.929899	-0.171839	0.155013	-2.27644	-1.93005	-3.03986	-3.16827	0.0171268	-0.391111	0.471184	0.568912	-1.48587	0.0347631	0.118421	-1.87698	0.0056141	0.0126833	5,6-Dihydrouracil
217.1765-32.3	217.177	32.3	pos	-0.817368	0.323205	0.645929	0.132103	0.406341	0.672273	0.534459	0.520365	0.543952	0.348794	0.569245	-0.287944	0.660945	-0.547297	0.607103	-1.89538	0.425491	0.659218	0.67691	-1.62841	0.212275	-1.34527	0.23474	-2.58051	0.498698	-0.0723887	0.391536	0.0554811	0.434775	-0.379272	-0.407018	0.255233	0.352366	-0.17898	0.689055	0.806789	-0.585998	0.108996	0.161699	(5E)-6,10-dimethyl-5,9-undecadien-2-one
630.3054-15.8	630.305	15.8	pos	0.562844	-2.86838	1.5913	-0.169844	-0.414179	1.22661	-0.048728	1.50596	1.24727	0.727384	-0.527116	1.29898	1.73728	-2.86838	1.24826	2.1505	-1.58245	1.41921	0.0367296	0.409046	-0.836637	1.42038	0.525291	-1.47146	-2.14379	-0.514478	-1.48677	-0.825479	-0.988217	-0.361142	-0.00382037	0.995434	0.997389	-1.00043	0.116336	0.261686	-1.00426	0.0768027	0.119948	Malyngamide J
199.1324-29.6	199.132	29.6	pos	1.15901	0.212924	0.0233317	-1.11528	-0.330985	-0.71906	1.04269	-0.760994	-0.658673	-0.245261	2.02613	1.34914	1.77173	-2.09862	-1.9864	0.661638	1.77356	0.676131	0.890101	-3.2615	-3.51642	0.234603	0.481102	0.0871762	-0.114627	1.02413	0.803483	0.152432	0.132851	0.305667	0.319421	0.631068	0.712592	-0.221151	0.763715	0.857844	0.0982692	0.836553	0.872844	3-(1,2,3,6-tetrahydropyridin-4-yl)-1H-indole
223.1065-17.8	223.107	17.8	pos	1.96722	-1.38937	2.4071	0.761414	-0.398817	-0.874033	1.95991	2.71578	2.00699	3.42814	0.135528	0.758238	-3.17389	-0.381536	0.468093	-0.819785	-0.577825	-0.414206	-1.01779	-0.916285	-1.0238	-2.5395	-1.33778	-1.0709	-0.42027	0.357506	1.01164	-1.51641	-1.43356	1.3282	-1.85238	0.00907146	0.0235124	-0.0705417	0.892931	0.940364	-1.92292	0.00873502	0.0185133	6,7-dimethoxy-quinazoline-2,4-diol
585.2736-11.3	585.274	11.3	pos	1.69219	-1.33246	-0.949228	2.40463	2.87895	-1.08113	0.916781	1.41351	-0.278175	2.1108	-1.17844	1.70761	0.9907	-1.0724	0.0111709	1.49197	-0.959204	-0.378593	2.07864	-0.673059	-1.41281	-0.390202	-1.67572	-2.59983	0.395356	0.601767	-2.55391	-0.95863	0.484527	-1.6848	-0.575748	0.376525	0.477823	-1.18127	0.0456971	0.141952	-1.75701	0.0121681	0.0246287	Bilirubin
173.0898-1.6	173.09	1.6	pos	1.52722	0.192518	1.28923	1.41543	1.01115	1.4632	1.42092	1.34855	1.2268	1.27848	-2.33724	1.14337	1.00026	-0.842457	2.56619	1.10983	-1.25836	-1.13768	-0.486856	-1.95996	0.730477	-1.87489	-2.44912	-0.804005	-0.243753	-1.60583	-1.97578	-0.861986	-1.30054	0.414856	-1.43764	0.0194407	0.0440031	-0.776765	0.216114	0.388097	-2.21441	5.21667e-05	0.000239851	thymol
324.2874-28.4	324.287	28.4	pos	1.22359	-2.54445	-2.54445	-0.0943785	-2.54445	-2.54445	-2.54445	-0.75782	-1.3936	-2.54445	1.785	1.66971	0.122831	0.998079	0.172558	0.828087	1.76414	3.49789	-1.9435	1.78331	-0.379272	-0.454579	0.969504	0.317006	0.505814	1.03977	0.696753	1.61122	1.27083	0.0337884	2.6967	0.000408581	0.00189229	-0.506727	0.333341	0.511391	2.18998	0.000480675	0.00156859	Linoleoyl Ethanolamide
116.0693-9.6	116.069	9.6	pos	0.586379	-0.0627281	0.106867	-0.609506	-0.633642	0.38317	-0.355557	0.218954	0.189811	0.469174	0.590062	0.385379	0.0769281	0.178526	2.4595	1.07148	1.87264	0.163569	0.343057	0.522511	-0.385451	-0.0355487	-0.828674	-0.97592	-0.979564	-0.747891	-1.20026	-1.72956	-1.45672	0.38302	0.737073	0.0229733	0.0503567	-1.56202	0.000156936	0.00409707	-0.82495	0.00390349	0.00927638	Proline
297.0828-13.2	297.083	13.2	pos	0.879816	0.881511	0.784308	-0.546766	-0.376191	-0.456951	-0.249718	0.288925	-0.484202	0.421085	1.30279	0.816646	0.70015	1.00084	0.185481	0.247802	0.0849469	2.9076	-0.301318	0.293761	-0.601394	-0.436095	-0.635705	-0.540536	-1.22963	-1.47093	-0.896759	-0.0532751	-1.80787	-0.708341	0.609689	0.0949898	0.158838	-1.56192	0.000298371	0.00599162	-0.952234	0.00141716	0.0039123	clausenin methyl ether
162.0054-2.1	162.005	2.1	pos	-0.546821	-0.556632	-0.51461	-0.880701	-0.747744	-1.85678	-1.64567	-0.907441	-1.5631	-1.78126	-0.468428	2.23581	-0.14996	-0.267262	-1.02369	-0.890617	0.437534	-0.485705	1.77051	-1.98893	-1.26143	-1.05414	-0.885074	2.24301	2.97653	2.00646	2.02156	1.78356	2.20876	1.79227	1.017	0.0384561	0.0763847	1.26622	0.0657749	0.180308	2.28323	0.00124446	0.00349667	NIACIN
231.026-4	231.026	4	pos	1.2644	2.05213	1.06626	1.31109	0.576094	-1.35355	-0.124106	-0.455879	-0.0497623	0.502357	-2.59646	-2.59646	2.85523	1.50856	3.13607	1.94572	-0.729981	-1.84776	-1.68744	-0.57794	-1.63045	-1.98242	-1.53352	-1.7537	-1.7184	0.216324	1.51938	1.05989	0.044115	1.5802	-0.537949	0.49868	0.595074	-0.360814	0.674161	0.795773	-0.898763	0.127984	0.185611	3-[(1-Carboxyvinyl)oxy]benzoic acid
395.2009-35.7	395.201	35.7	pos	0.406805	0.182011	-1.62889	1.73757	-0.713488	0.119967	-0.790905	-0.874851	0.197722	-1.34701	3.85377	-1.54498	-1.1647	-2.45686	-2.27167	2.56536	1.20827	2.44489	-0.452443	0.435896	0.679361	0.0199225	0.511593	-1.42496	0.265556	-1.1699	0.0723109	0.339509	0.0387002	0.76145	0.53286	0.49781	0.594239	-0.252398	0.737238	0.839019	0.280462	0.483775	0.563157	brucine
184.0944-20.2	184.094	20.2	pos	-1.36788	0.930951	-0.616612	-0.0351813	0.51482	0.519992	0.674324	0.137968	-0.612119	0.0619758	2.39855	-1.32039	-1.41155	-0.931083	1.38176	1.80889	-1.79689	-1.70741	2.10055	1.3228	2.48086	-2.11588	-2.29258	0.434629	1.25411	1.06104	-2.72506	-0.193789	0.372023	-0.328819	0.163697	0.788415	0.842962	-0.389868	0.619449	0.754616	-0.22617	0.704732	0.763753	3-phenyllactic acid
146.058-3.9	146.058	3.9	pos	-0.709766	-0.746441	-0.520576	-0.725683	-0.710043	-1.10928	-1.13723	-1.16163	-0.474984	-1.50456	3.57977	4.28538	-0.132751	0.369609	0.650093	-0.733594	2.64962	0.122657	-0.285522	2.43529	-1.06382	-1.16077	-0.833394	-0.218612	0.66732	0.304455	-0.0475607	-0.22648	-0.614901	-0.946595	2.17407	0.00378513	0.0114969	-1.70809	0.0152335	0.0689942	0.465983	0.0527266	0.0871105	C9H7NO
185.0807-32.7	185.081	32.7	pos	-2.79869	-0.484992	-1.60651	-1.99929	-1.723	-1.35781	-1.45997	-2.06803	-0.49121	-1.07198	2.35973	2.97471	0.512606	-0.0173717	-0.296891	-1.09791	2.43241	0.791633	0.48369	0.382646	1.15967	1.79963	0.239983	-0.138602	0.402247	-0.346871	1.33993	0.797478	0.516552	0.766224	2.35867	0.000208996	0.00109315	-0.198901	0.676661	0.797566	2.15977	1.55035e-06	1.26285e-05	Pesticide6_Fuberidazole_C11H8N2O_2-(2-Furyl)-1H-benzimidazole
570.3574-21.4	570.357	21.4	pos	2.21196	-0.147258	2.03772	1.52749	3.29003	1.95942	0.612865	1.38558	2.28133	2.81415	0.866662	1.53927	0.19718	0.245626	-0.00465901	-2.41212	-2.41212	-2.41212	-2.41212	-2.41212	0.170068	-2.41212	-2.41212	-0.976979	1.81039	-2.41212	1.05584	-2.41212	-1.89039	0.722736	-2.71898	0.000428654	0.00196611	0.0459702	0.950956	0.974451	-2.67301	0.000608355	0.00190919	Secopenitrem D_120253
307.244-31.3	307.244	31.3	pos	0.516697	-0.104845	0.847237	0.779304	0.973917	0.734018	-0.217323	1.23426	0.806473	1.01554	-0.154034	-4.05443	-1.15368	-0.867591	1.71441	-0.511398	-2.78983	0.122148	1.90636	0.914947	-0.923172	-0.942812	-0.426668	-0.0724293	0.312834	-1.20326	-0.72763	-0.163579	1.40245	1.0321	-1.14584	0.0900131	0.152416	0.316094	0.636739	0.76816	-0.829744	0.0188489	0.0359236	stearic acid
224.0643-10.5	224.064	10.5	pos	0.311053	2.96414	0.519385	-0.581634	-0.0452429	0.147855	0.0498787	0.175255	-0.249066	0.493611	0.723881	1.7782	2.24012	0.324183	1.42373	0.143978	0.104959	-0.197711	-0.359105	-1.22193	-0.353026	-0.486275	-0.719008	-0.600109	-0.874895	-1.42906	-0.843741	-1.18502	-0.763079	-1.49132	0.117508	0.798405	0.850385	-1.37058	0.0025505	0.0217651	-1.25308	0.00258033	0.00650194	Pesticide1_Monocrotophos_C7H14NO5P_Dimethyl (2E)-4-(methylamino)-4-oxo-2-buten-2-yl phosphate
159.0894-13.8	159.089	13.8	pos	0.070773	0.771251	-1.51675	0.493108	0.522109	0.52433	-0.647628	0.624138	0.631398	0.206228	1.67616	1.32669	2.74349	3.47503	1.99706	0.0999809	-1.35197	0.962363	0.17746	-1.04	0.492201	-1.54065	-1.80428	-1.17233	-1.38775	-1.32886	-1.92357	0.994	-1.67275	-2.40125	0.838731	0.147244	0.226024	-2.18115	0.00220601	0.0198454	-1.34242	0.00478251	0.0110326	myrcene
102.0911-26.8	102.091	26.8	pos	1.24568	0.95588	0.957764	-0.952532	1.44279	1.1926	1.28101	-0.390592	0.824277	0.869221	0.122718	1.21248	0.811157	0.445353	0.463121	0.343869	0.408313	1.04424	-0.475872	0.449211	-1.43491	-0.826285	-1.07312	-0.799781	-0.58064	-1.72167	-1.28543	-1.3185	-1.69138	-1.51897	-0.260151	0.383102	0.484276	-1.70753	8.67252e-08	5.49903e-05	-1.96768	7.11627e-06	4.49591e-05	valeramide
191.0378-4.7	191.038	4.7	pos	-0.285703	-0.801683	-0.012044	0.0970691	-0.0404468	-1.37836	-1.60318	-1.29807	-0.992286	-0.333028	1.26196	1.74307	1.06989	1.03146	2.17467	1.599	0.817794	3.80446	0.464363	0.344371	1.03479	1.35174	-0.140127	0.828588	-0.325204	-2.18581	-1.57277	-1.66979	-1.93395	-3.05075	2.09588	5.10606e-05	0.000353153	-2.19743	0.00162737	0.0165221	-0.101555	0.848906	0.883772	vanillic acid
309.074-0.8	309.074	0.8	pos	-1.56776	-2.27708	-1.70838	-1.07748	-1.67921	-1.17759	-2.27708	-2.27708	-1.69865	-2.27708	0.88178	3.29857	-0.953869	-0.860739	0.693976	1.72098	0.888736	-2.27708	-2.27708	1.98973	0.766933	1.57574	1.4393	1.4073	1.48008	1.65593	1.89444	1.45956	2.07799	1.15509	2.11224	0.00565406	0.0159671	1.18073	0.0771439	0.199703	3.29297	1.90716e-12	2.32013e-10	oxyimperatorin
481.3503-41.3	481.35	41.3	pos	1.80926	1.38038	1.85862	1.49878	1.64557	3.15691	0.100319	1.97034	1.95365	1.77089	1.66024	-0.784646	-0.479847	-0.795689	-0.56437	-1.60505	-0.906507	0.884351	0.471471	-0.747463	-2.40228	-0.627891	-1.18092	-1.93726	-1.50583	-2.48137	-1.68791	-1.03576	0.403518	-1.82151	-2.00122	8.69683e-05	0.000538951	-1.14097	0.0131945	0.06265	-3.14219	8.77101e-08	1.2268e-06	brassinolide
285.2046-31.8	285.205	31.8	pos	-0.148332	1.02385	0.660566	1.98985	0.139175	0.756494	1.20455	2.32978	0.536447	0.790537	0.0333361	-0.0629665	0.774348	0.00446864	-0.101611	-0.487978	0.669974	0.872986	-0.242139	0.25462	-1.42686	-1.65057	-1.7811	-1.85546	-0.707003	-1.72319	-0.361032	0.464445	-1.10156	-0.855635	-0.756788	0.0169881	0.0394547	-1.2713	0.000365438	0.00682429	-2.02809	1.12184e-05	6.60863e-05	(1r,5R,7S)-5,7-diethyl-2-phenyl-1,3-diazaadamantan-6-one
413.2329-27.5	413.233	27.5	pos	2.3747	-0.625671	3.2119	-0.81484	-1.03482	3.13519	3.09603	-0.66323	3.23806	3.20432	4.24053	1.19706	-2.33506	-0.368001	-0.780239	-1.24826	-0.541794	-0.496947	-1.36746	-0.981224	2.54447	-2.33506	-1.82275	-2.33506	-1.37975	-1.56903	-1.38488	-1.09191	-1.84812	-1.21816	-1.7803	0.0517541	0.0972065	-0.975886	0.196622	0.365189	-2.75619	0.00249048	0.00631279	(2R,2'R,4a'S,6'R,8a'S)-7-formyl-4-hydroxy-6-(hydroxymethyl)-2',5',5',8a'-tetramethyl-3',4',4a',5',6',7',8',8a'-octahydro-2'H,3H-spiro[benzofuran-2,1'-naphthalen]-6'-yl acetate
305.2427-27.9	305.243	27.9	pos	0.274593	-1.89005	0.0689369	0.200561	-0.378725	-1.75291	-1.61801	-2.3488	-1.80486	0.123196	2.96143	1.21558	0.771924	0.851402	1.92425	1.05045	1.04587	-0.0303071	1.16585	0.885521	0.925594	-0.827953	-2.71238	-1.68858	0.672823	-0.219336	0.00684903	-0.536512	0.983552	0.680053	2.09681	0.000106806	0.000636064	-1.45579	0.0059831	0.0373935	0.641019	0.223358	0.298378	(9Z)-9-octadecenoic acid
109.0749-13.8	109.075	13.8	pos	2.19367	1.92281	2.54937	1.53065	0.75639	1.70173	2.32022	-2.56955	0.705762	0.501045	-0.0173397	-1.02695	-0.554483	0.168838	-0.107746	-0.531507	-0.646279	-1.74352	2.83966	-1.35725	-0.640983	-0.987579	-0.703512	-0.828615	-0.721258	-1.36146	-1.14386	-1.28726	1.1394	-2.10038	-1.45887	0.0298014	0.0622024	-0.565893	0.251519	0.428437	-2.02476	0.00213921	0.00554362	PHENYLHYDRAZINE
431.1802-24.3	431.18	24.3	pos	2.46634	0.926852	1.3498	0.667445	1.03753	0.999718	0.851383	1.47761	1.01572	0.552284	1.88206	0.693315	-0.991921	-0.901279	-1.37402	1.8702	-0.996919	-0.2576	-1.2231	-0.977725	-3.01567	-3.01567	0.880353	3.54368	-1.84991	-1.36263	-1.75564	0.601684	-2.40092	-0.692983	-1.36217	0.00822041	0.0217154	-0.679071	0.387945	0.563434	-2.04124	0.0124132	0.0250436	Kushenol A
219.1365-30	219.137	30	pos	0.985553	-1.12147	0.214178	1.59442	1.86347	0.521235	0.314162	2.00498	-0.312602	0.0883147	0.81334	1.48564	-0.965221	1.59038	0.774344	1.02669	-1.23244	0.704452	-0.0519924	0.629789	-1.86667	-0.566176	-2.18852	-1.97283	-1.58563	-0.273965	-0.0123842	0.0296393	-2.5781	0.0874363	-0.137726	0.755798	0.816833	-1.57022	0.00247188	0.0213686	-1.70794	0.00151019	0.00412585	1,5-dimethyl-1-vinyl-4-hexenyl acetate
353.1768-34.7	353.177	34.7	pos	-1.53345	1.71605	1.93408	3.34252	2.0276	2.89689	2.53439	3.27393	2.44502	1.96056	0.305788	0.519807	1.28671	0.441257	-0.940541	0.563049	-1.56787	-0.995877	-2.12715	-1.7967	-2.71357	-1.84635	0.955261	-2.18015	-1.87108	-1.40324	-2.20149	-0.81553	-2.19314	-2.01676	-2.49091	0.000437787	0.00200251	-1.19745	0.0280245	0.10335	-3.68836	3.83772e-06	2.67229e-05	Tetrahydroalstonine
524.2803-17.5	524.28	17.5	pos	-1.15088	0.641139	0.869483	-1.06552	-1.01401	0.624538	0.187533	1.29882	1.70311	0.972246	2.32161	0.959551	-3.51929	1.30195	0.466251	0.73809	1.33716	0.659366	1.52312	2.2862	-1.219	-1.12099	-2.27376	0.52286	-1.85169	1.09678	-0.782675	0.029762	-2.87722	-2.66453	0.500757	0.428349	0.528432	-1.92145	0.0108347	0.0551003	-1.42069	0.0172813	0.0333659	sodium (2R)-2-((2R,5S,6R)-6-((3E,5E)-6-((3aR,4S,7aS)-4-(1H-pyrrole-2-carbonyl)-2,3,3a,4,5,7a-hexahydro-1H-inden-5-yl)hexa-3,5-dien-3-yl)-5-methyltetrahydro-2H-pyran-2-yl)butanoate
251.0771-1.5	251.077	1.5	pos	0.801445	-0.738796	1.20416	1.31775	0.608026	1.80274	2.21321	2.18701	1.75938	1.80221	-2.78307	-1.26751	1.55228	0.724017	-1.3144	-1.75149	-0.79981	-2.12296	-2.06575	-1.91623	-2.78307	-1.0576	-0.21447	-0.763886	-0.0937292	0.793601	0.81384	0.610597	0.966494	0.51602	-2.47021	0.000198704	0.00104994	1.05327	0.0783816	0.201885	-1.41693	0.0073136	0.0158831	Xanthyletin
473.246-36.6	473.246	36.6	pos	0.000391862	0.0454712	0.166078	-0.178466	0.219619	-2.79491	-2.45962	-0.638612	0.00858226	-1.64839	-0.203263	1.85284	1.53073	-1.37365	-1.0679	2.44072	2.52224	2.00813	1.33878	-1.72361	-2.33246	1.53401	0.891436	0.293091	0.176345	-2.62556	1.10158	0.908695	0.651576	-0.64389	1.46049	0.0354493	0.0714362	-0.73702	0.301062	0.480021	0.723468	0.228999	0.304514	3-Deoxy-3Beta-Hydroxyangolensic Acid Methyl Ester
628.3516-27.1	628.352	27.1	pos	-3.74794	0.844961	1.34652	0.756409	-0.132349	1.62566	0.196824	-2.43919	-0.236306	0.477476	0.785156	3.15264	0.788292	0.275699	1.00572	0.746175	0.791911	-1.42594	0.0439428	-0.221737	0.685219	1.46817	-0.575637	-0.0592297	0.118853	0.553205	-0.378992	-1.88424	-1.5075	-3.05378	0.724979	0.280607	0.379999	-1.05758	0.0765358	0.198694	-0.332599	0.633845	0.701611	Bulleyaconitine A
163.1471-32.2	163.147	32.2	pos	-0.199639	1.28152	-0.618662	1.08514	-0.709599	1.50177	1.17951	-0.663423	2.95747	1.75489	-1.32631	0.0394966	-0.121277	1.18949	0.576593	-1.47004	0.135307	-0.192853	0.305679	-1.44707	-0.348361	-1.29496	0.0956982	-3.13977	0.0865993	-0.281536	0.0373187	-0.222603	0.270704	-0.461072	-0.987996	0.058868	0.10799	-0.2947	0.502934	0.662492	-1.2827	0.0216628	0.0404248	C10H14N2
167.0692-29.4	167.069	29.4	pos	1.10202	1.76657	0.666694	1.11313	0.635785	1.62428	0.903042	1.65442	1.30003	0.520816	0.114609	0.211413	0.0358818	3.39049	0.491843	-0.939484	-0.956739	1.23533	-1.69717	-1.04145	-1.62846	-1.86009	-2.10365	1.67599	-1.86941	-0.369761	-1.92836	0.0689424	-2.17976	-1.93696	-1.04421	0.0534452	0.0998227	-1.29762	0.0477804	0.146381	-2.34183	0.00017235	0.000656174	Paeonol
291.2278-34	291.228	34	pos	0.74368	0.627638	0.868007	0.846046	1.00052	1.41527	1.40772	1.03342	0.797313	1.16962	1.86707	-0.80181	0.0380351	-0.355801	-1.13402	3.13372	0.461786	-0.866585	-1.94349	-1.37537	1.756	-2.23107	-2.6284	1.49387	-2.34067	-2.75921	-0.40776	1.89703	-1.95986	-1.7527	-1.08857	0.0560336	0.103759	-0.795629	0.322355	0.500804	-1.8842	0.0125257	0.0252391	(5S)-17-hydroxy-10,13-dimethyltetradecahydro-1H-cyclopenta[a]phenanthren-3(2H)-one
295.1474-13.5	295.147	13.5	pos	-1.52965	-0.213282	-1.30856	-0.645986	-0.415223	-0.261434	1.03198	-0.502181	-0.363002	-0.142067	0.166498	4.3433	-0.880604	0.611912	3.37941	-0.886774	-0.113138	0.647679	-1.18276	2.7987	-1.26494	2.46788	-1.08197	-0.603063	-2.13273	-1.32177	1.47694	-2.13273	-2.13273	2.19031	1.32336	0.0669917	0.120083	-1.3419	0.127801	0.278198	-0.0185398	0.976406	0.983213	(E)-5-hydroxy-3-isobutyl-6-(3-methylbenzylidene)-1,6-dihydropyrazin-2(3H)-one
487.2504-26.4	487.25	26.4	pos	-0.15295	1.02925	2.53177	-0.118505	0.834612	-0.0941926	0.150452	0.480413	0.334687	-0.130622	1.18662	0.957183	3.39089	2.09647	1.81948	0.810991	-0.709844	-0.535399	-0.582299	-0.340021	-2.46885	-1.15682	1.54898	-0.373098	-0.558069	-2.46885	-2.46885	-1.55163	-1.67191	-1.78988	0.322916	0.533644	0.626859	-2.10531	0.00211955	0.0193755	-1.78239	0.00180074	0.00479721	Alpha-Dihydrogedunol
447.3449-42.8	447.345	42.8	pos	0.591804	0.949385	1.38866	0.247511	1.22845	2.10627	1.5864	1.4043	1.36991	0.975727	-1.65984	-1.56608	-1.04727	-0.750894	0.520415	-1.06919	-1.65915	-1.44544	-0.822192	-0.433893	-2.1458	-2.68841	-0.268374	-0.710463	-0.268416	-0.0266348	0.320105	1.62424	1.37291	0.875965	-2.17819	3.44086e-07	7.04483e-06	0.801865	0.125843	0.275355	-1.37633	0.0133377	0.0266994	Taraxerone
413.2879-28.7	413.288	28.7	pos	0.10593	-0.707572	3.27667	2.12471	1.1567	2.87299	1.22317	1.98445	2.74707	1.18975	-1.4088	0.836451	2.0397	0.734179	-2.36716	-1.56503	-1.97483	-0.776849	-1.02514	-0.605838	-1.09896	-1.5988	-0.558767	-1.09885	-0.76056	-2.10896	-1.67454	-0.653709	-1.05501	0.747641	-2.20872	0.00161923	0.00576512	-0.374719	0.471746	0.637377	-2.58344	5.83707e-05	0.000263825	Leupeptin analogue LVR (or VLR)
321.1657-30.7	321.166	30.7	pos	-0.881875	0.331932	1.77264	-0.0500531	0.0363319	0.425759	0.329719	1.71109	0.132022	-0.288291	-1.17994	-0.923324	-0.460547	-1.04735	0.511324	-1.55851	2.8304	2.27507	1.15837	3.05674	-2.58641	-1.022	-2.36293	-2.64733	-1.93949	-0.81611	1.43832	1.43883	-0.225103	0.540704	0.114296	0.855522	0.894979	-1.28438	0.103729	0.242292	-1.17008	0.0576946	0.0940211	Artemether (SM-224)
282.0875-11.4	282.087	11.4	pos	1.54455	2.10033	1.95205	1.47709	1.70264	1.74127	1.76186	1.93314	1.36067	2.00806	-1.61313	-0.636066	-0.626488	-0.695196	-0.910813	1.30047	0.79384	-0.572091	-0.523927	1.41808	-1.00612	-1.48157	-2.5253	-1.23106	-0.712895	-0.687838	-2.5253	-1.88326	-2.5253	-0.93771	-1.9647	0.000135722	0.00076973	-1.3451	0.00377657	0.02777	-3.3098	5.40779e-08	8.2928e-07	(Z)-2-methyl-4-[(2R,3R,4S,5S,6R)-3,4,5-trihydroxy-6-(hydroxymethyl)oxan-2-yl]oxybut-2-enenitrile
667.1722-2	667.172	2	pos	2.61836	2.1521	2.36722	2.51649	2.08538	2.49133	2.47495	2.4263	2.27213	2.41947	0.263146	-0.985082	-0.564188	-0.764046	-2.11588	-2.11588	-0.562704	-2.11588	-2.11588	-2.11588	-0.494206	-0.72818	-1.46992	-1.03393	-0.998054	-1.34116	-0.874175	-0.847303	-1.56049	-1.28403	-3.7016	2.27387e-07	5.16328e-06	0.256083	0.416197	0.588984	-3.44552	3.95657e-13	7.35455e-11	(15S,16Z,17S)-16-ethylidene-4-hydroxy-15-{[(2S,3R,4S,5S,6R)-3,4,5-trihydroxy-6-(hydroxymethyl)oxan-2-yl]oxy}-2,10,14,20-tetraoxatetracyclo[21.2.2.1?,?.0??,??]octacosa-1(25),3(28),4,6,12,23,26-heptaene-11,19-dione
280.1355-1.8	280.135	1.8	pos	-0.170548	-3.19228	0.0125808	0.0480311	-2.36529	0.0941399	-2.27306	-0.811705	-1.91271	-2.24011	1.33748	2.61092	3.74256	2.79951	2.39277	1.30692	0.934116	0.642146	0.529542	-0.27557	0.593099	1.31969	1.24493	-0.291411	-0.34202	-0.12207	-2.60776	-0.712263	-0.360271	-1.93138	2.88313	6.16648e-05	0.000408842	-1.92298	0.00281621	0.0231543	0.960151	0.101828	0.152749	Metolachlor OXA
310.137-29.7	310.137	29.7	pos	-1.05404	-1.31336	-0.438484	1.14572	0.761536	-1.29236	0.524741	-0.276701	1.2752	1.16247	3.43308	4.5798	-0.483545	-0.622625	-0.529002	-1.11531	-0.909716	-1.06854	1.33512	-0.767141	-0.793577	2.5603	-1.31664	-1.0258	-0.626525	-1.97337	-1.23782	-1.18068	0.706357	0.540903	0.335739	0.651923	0.730998	-0.819896	0.305406	0.484271	-0.484157	0.380098	0.461171	FLU_310.1415_14.5
280.2334-39	280.233	39	pos	0.444154	0.755267	1.08064	0.697764	0.627086	1.02026	1.30804	1.04326	1.65796	1.03805	0.111622	0.473485	3.97958	1.04419	2.94996	-1.08209	-1.20387	-0.891485	-0.720748	-1.72202	-2.38389	-0.988485	-1.13657	-1.49056	-0.79648	-1.29369	-0.893814	-1.28888	-1.55659	-0.782136	-0.673384	0.293292	0.393497	-1.55497	0.0294881	0.106761	-2.22836	1.73147e-09	5.02499e-08	3-methoxy-2-(3-methylbut-2-enyl)-5-pentylphenol
308.0926-25.6	308.093	25.6	pos	2.01888	2.30896	-0.0934856	-1.60087	1.65809	1.68596	1.92907	1.70344	1.75272	-1.04283	-0.449435	-0.29326	-0.820133	-0.0315073	2.29322	-3.03726	-0.146245	-1.23099	-0.899344	0.656562	-3.03726	-1.4422	-1.93278	0.859801	1.25248	0.291347	-0.860457	0.498191	0.407076	-2.39776	-1.42783	0.0329044	0.0672667	-0.240317	0.712024	0.822522	-1.66815	0.0194252	0.0368322	Glutathione (reduced)
187.0541-4	187.054	4	pos	-0.206968	-0.459205	-0.119151	0.466676	0.186217	2.35337	-0.860722	2.76912	1.93007	-0.715632	-0.540965	-0.666853	2.04899	1.64706	-0.0326805	-0.675465	0.0232928	2.44205	-1.25316	-0.735652	-2.53138	-0.960521	-0.141699	-1.86517	-1.55538	-1.77318	1.30579	0.554407	0.995562	-1.62882	-0.308715	0.608277	0.693543	-0.985701	0.115366	0.260216	-1.29442	0.0439261	0.0743153	Carbimazole
310.0996-29.6	310.1	29.6	pos	1.61753	1.78499	2.15087	2.36522	2.31387	2.03384	2.23314	2.3526	2.0008	2.20306	-2.28048	2.35392	-2.28048	-1.07395	0.0310566	-1.36045	-0.915244	1.78352	-1.75021	-0.926012	-2.28048	0.194571	-1.72771	-2.28048	-1.3591	-1.56359	-2.28048	0.627119	-2.28048	-1.68695	-2.74743	0.000369176	0.00174434	-0.821924	0.192045	0.359544	-3.56935	1.04914e-06	9.16419e-06	Crystamidine
136.1207-20.6	136.121	20.6	pos	0.80417	0.900609	-1.78502	0.953783	-0.860311	-1.51985	-0.353173	1.6293	-1.28982	1.21853	1.58654	0.347897	0.68133	0.946412	1.57322	-0.357121	1.02902	1.39288	-0.165832	2.38728	-0.783666	-3.1072	-2.46814	0.63121	0.577095	0.639857	-1.94232	-3.02466	0.0428919	0.315066	0.97234	0.0614694	0.111921	-1.85415	0.00549328	0.0355418	-0.881808	0.185109	0.254464	C9H14N
430.2388-34.3	430.239	34.3	pos	-3.92084	-2.46174	-1.19396	-0.603282	-0.0602049	-2.3071	-2.01249	-2.70669	0.0200835	-0.685842	2.17591	1.25673	-2.25347	1.01059	1.57097	2.21692	1.42581	2.43701	0.344648	0.626582	1.02272	0.982896	0.621427	-0.0779854	1.10992	-0.59112	0.0240104	1.42638	0.0578276	0.544287	2.67438	0.000270623	0.00134922	-0.569133	0.252332	0.429279	2.10524	0.000465684	0.00152635	(2R,2'R,4a'S,6'R,8a'S)-4,6'-dihydroxy-7-(2-hydroxyethyl)-2',5',5',8a'-tetramethyl-3',4',4a',5',6',7,7',8,8',8a'-decahydro-2'H-spiro[furo[2,3-e]isoindole-2,1'-naphthalen]-6(3H)-one
409.2305-17	409.231	17	pos	-0.544045	-0.123394	-0.046033	-0.59866	-0.0537952	0.612679	-0.464386	-0.427033	0.852368	-0.511504	0.945619	1.58526	1.32019	1.42467	-0.753863	2.94346	1.20668	-2.21614	0.389126	1.3109	0.796715	0.131655	-2.21614	-1.44406	-2.21614	1.72108	-2.21614	-0.529993	0.0414733	-0.920561	0.945972	0.0710506	0.125986	-1.5008	0.0268117	0.100605	-0.55483	0.253305	0.331092	Bufalin
462.2812-16.4	462.281	16.4	pos	0.516218	0.389181	0.0612081	0.942689	1.2489	0.203228	-1.56049	0.171028	-0.468048	1.15106	2.17006	-0.350008	1.16921	-0.147331	0.103031	3.28415	-1.23418	2.03577	-1.45624	-0.313795	2.50771	-0.434194	-2.0534	-0.858964	-2.81729	2.07549	-2.51857	0.929714	-3.24188	-1.50426	0.260569	0.649761	0.729336	-1.31763	0.123714	0.272243	-1.05706	0.154943	0.218618	methyl 3-hydroxy-5-(((1R,4aS)-7-isopropyl-1,4a-dimethyl-1,2,3,4,4a,9,10,10a-octahydrophenanthren-1-yl)methyl)-5H-pyrazolo[4,3-c]pyridine-7-carboxylate
157.9737-8.6	157.974	8.6	pos	2.35509	3.11556	2.75162	2.52756	2.62265	2.65458	3.21589	2.81786	2.59956	2.48504	1.13186	-1.95408	-1.95408	-1.95408	-1.95408	-0.730305	-0.955884	-1.0117	-1.95408	-1.21997	-1.37777	-1.0569	-1.95408	-1.23725	-1.46487	-1.95408	-1.03969	-1.32882	-1.95408	-1.2215	-3.97018	1.4752e-07	3.71453e-06	-0.203264	0.54928	0.700178	-4.17345	1.13892e-15	7.68753e-13	Bovinocidin (3-Nitropropionic Acid)
139.0606-29.4	139.061	29.4	pos	1.76514	1.15985	1.54493	1.39359	1.37933	1.49971	1.59124	1.25825	1.27663	1.29666	1.90057	0.932842	-1.67686	3.02041	2.0524	-2.06194	1.51068	-3.49577	-0.351955	-1.50836	0.452424	-2.80075	-3.49577	0.898623	0.804147	-1.53384	0.336664	-2.66038	-2.99271	-3.49577	-1.38433	0.0731186	0.12891	-1.48094	0.118329	0.264682	-2.86527	0.000892797	0.00263991	Urocanic acid
285.2044-33.9	285.204	33.9	pos	-0.0944587	1.65228	1.63578	0.242952	0.801402	1.27768	1.62467	0.919107	1.58506	0.503191	0.0835329	1.25817	0.367598	1.16091	0.444941	-1.36515	-2.02047	0.594908	-2.61122	0.880868	-2.27053	-2.82657	-0.576583	-0.395784	-0.160242	-3.34708	0.409942	0.281936	-0.382475	0.325644	-1.13536	0.0345389	0.0699521	-0.773582	0.226772	0.400277	-1.90894	0.00175706	0.00469398	1,4-Androstadiene-3,17-dione
136.0739-22.2	136.074	22.2	pos	-0.814776	-0.565968	-0.302836	-0.550104	-0.339326	-1.89827	0.325408	-1.10441	-0.642188	-1.40493	2.34132	1.58829	-0.130142	1.33503	2.09878	2.98116	-0.634209	-1.08788	3.72774	1.55885	-1.83518	0.510532	-1.446	0.383904	0.755558	1.28157	-1.42338	-1.45223	-1.39847	-1.85784	2.10764	0.00196432	0.00672708	-2.02605	0.0049352	0.0330824	0.0815868	0.853507	0.887436	3`-Aminoacetophenone
369.2372-36	369.237	36	pos	1.77901	1.69325	1.98158	1.8104	1.26933	2.17133	1.70284	0.862469	1.33767	1.54611	3.90718	-0.618616	-1.11088	-1.17971	2.28201	-2.25313	-0.989096	-2.21126	-1.6045	1.14614	-2.30532	-2.10709	-0.888108	-2.77408	-1.73373	-0.255378	-2.4984	0.168739	-1.9551	0.826339	-1.87859	0.0176929	0.0408075	-1.08903	0.170455	0.333757	-2.96761	1.95077e-05	0.000104503	Rhodojaponin III
173.0274-5.1	173.027	5.1	pos	0.280474	-0.123131	0.872716	-0.109224	0.923476	1.98007	1.39253	2.45249	1.28186	0.00702511	-1.63037	-1.79585	1.99619	1.17745	1.23041	0.762633	1.18364	0.610737	0.536719	-1.35537	-0.945143	-1.43402	0.0696688	-0.38455	-1.33848	-3.05471	0.0987402	-0.737598	-0.151154	-3.79723	-0.624209	0.242142	0.337741	-1.43907	0.0269053	0.100804	-2.06328	0.000852599	0.00254109	6-hydroxybenzofuran-3(2H)-one
181.0416-12.8	181.042	12.8	pos	-0.309482	0.557906	0.746456	-0.458491	0.0961352	0.0775696	0.105152	0.340937	-0.530205	0.378618	0.250328	1.33142	0.0355215	0.165765	1.58797	0.892515	1.22885	-1.59479	1.65636	-1.27547	-1.12966	-1.53254	-1.51917	-1.41516	-0.228822	-0.0146314	-0.430655	-0.0866518	0.327153	0.747064	0.327387	0.413827	0.514413	-0.956153	0.0470415	0.144827	-0.628766	0.0501224	0.0834323	allantoin
278.0987-15.3	278.099	15.3	pos	-0.424511	0.00750669	-0.385266	0.973689	0.353099	0.239853	0.685866	0.0813671	-0.132863	0.407161	1.6658	2.56945	-1.64851	2.32985	2.0536	0.769198	2.12084	0.683696	1.03937	-1.13883	-0.578014	1.03723	-1.90322	-0.619076	-0.919902	-1.93002	-1.38433	-2.6703	-2.98636	-0.296376	0.863857	0.0988453	0.164235	-2.26948	0.00132299	0.0145623	-1.40563	0.00502054	0.0115063	Metazachlor
315.2487-33.4	315.249	33.4	pos	-0.202157	-0.40513	-0.403439	-1.21722	-0.524162	-0.746571	0.0721767	-0.715612	0.467386	-0.916518	0.37657	1.22796	2.93919	2.21303	0.182253	0.81878	0.614093	-0.169307	-1.67557	1.21823	-0.407365	-1.95655	0.776741	0.268687	-0.206429	-0.198501	-0.540825	-2.00985	-0.0877184	1.20782	1.23365	0.0147777	0.0351243	-1.08992	0.0503064	0.151808	0.143725	0.696771	0.756909	pregn-4-ene-3,20-dione
285.0728-10.8	285.073	10.8	pos	-0.0172335	-0.737845	-0.792024	1.38513	-0.870216	-1.00453	-0.845742	-0.776476	0.359318	-0.795863	-1.6629	4.21012	4.20833	1.83686	1.07294	-1.6629	-1.6629	3.64638	1.74401	-0.0897033	-1.08517	0.58919	1.50253	-0.649693	-1.6629	-1.6629	-1.6629	-0.877989	-0.968489	-1.06641	1.57357	0.0725048	0.128022	-1.9185	0.0372045	0.123716	-0.344925	0.408897	0.490159	4,4'-Dimethoxydalbergione
457.3437-39.6	457.344	39.6	pos	0.299843	0.782761	1.18669	0.449378	1.21001	2.10078	1.30175	1.55279	1.20624	0.986938	0.223642	-0.543364	0.769625	0.559018	0.145927	-0.532885	0.13125	-0.166119	-1.44578	-1.16197	-1.4824	4.17499	-1.60175	-1.79123	-1.58758	-2.063	-1.97197	-0.767929	-0.91714	-1.04851	-1.30978	0.000240059	0.00122054	-0.703585	0.282037	0.459841	-2.01337	0.00715532	0.0155863	(4aS,6aS,6bR,10S,12aR)-10-hydroxy-2,2,6a,6b,9,9,12a-heptamethyl-1,3,4,5,6,6a,7,8,8a,10,11,12,13,14b-tetradecahydropicene-4a-carboxylic acid
497.246-23.1	497.246	23.1	pos	1.66208	-0.0177446	0.722997	1.69615	1.69323	1.24028	0.785582	1.01732	1.45733	1.1727	0.909864	1.86519	0.324737	1.51302	-0.40323	-1.00721	1.32719	0.209049	-3.00904	-3.00904	-0.709967	-3.00904	-1.52791	-1.6932	2.0605	-1.46518	1.82354	-2.37133	-0.850399	-2.40746	-1.27094	0.0515093	0.0968125	-0.887097	0.266885	0.445276	-2.15804	0.00302246	0.00744216	Lucidenic acid B
530.2914-23	530.291	23	pos	0.262799	-1.03031	0.829872	-0.651126	-0.700121	-1.00322	-1.58617	-0.0886459	0.0106329	-0.736199	2.74028	1.55954	-1.35778	0.844598	1.45246	1.56373	0.220916	1.43631	-1.29853	3.39047	1.43544	-0.539383	-0.762879	0.520691	-1.63243	-1.43273	-3.08962	-0.0124261	0.430484	-0.77666	1.52445	0.0139955	0.0335606	-1.64115	0.0186549	0.078993	-0.116701	0.805294	0.847925	3,6-dibenzyl-9-[(2,3-diamino-1,2-dihydroindol-3-yl)methyl]-1,4,7-triazonane-2,5,8-trione
205.1502-18.7	205.15	18.7	pos	1.75967	0.261603	1.32887	1.23632	0.995492	1.09378	1.4836	1.71469	1.76541	1.78748	-3.44875	1.60367	-0.209498	2.98795	2.07438	1.40422	-1.33207	-3.44875	-1.26179	-0.745172	0.683772	0.456001	0.851212	-1.69571	0.684316	-2.53517	-2.91616	-3.44875	-1.83201	-1.29861	-1.58027	0.054161	0.10093	-0.86753	0.337287	0.515319	-2.4478	0.000986153	0.00287552	3-Amino-Beta-Pinene
479.2213-27.9	479.221	27.9	pos	-1.62916	-0.612431	-0.790432	-1.06193	-1.50665	-1.30498	-0.378515	-0.111129	-1.52497	-0.824532	1.78855	2.62419	1.43856	-0.347045	1.43646	-0.101585	0.55977	-1.02422	-0.497176	3.23325	-0.284205	1.14259	-0.444151	-1.49467	2.53311	-1.46314	-0.886217	-0.751105	-0.622838	2.9046	1.88555	0.00214518	0.00723266	-0.847678	0.223325	0.396149	1.03787	0.0744815	0.116863	(3a1R,4R,5S,5aR,10bR)-methyl 4-acetoxy-3a-ethyl-5-hydroxy-8-methoxy-6-methyl-3a,3a1,4,5,5a,6,11,12-octahydro-1H-indolizino[8,1-cd]carbazole-5-carboxylate
645.3441-28.9	645.344	28.9	pos	-0.887322	1.55861	2.3133	-0.592954	1.7321	2.16495	2.72009	1.73011	1.70589	-0.160426	-2.20213	1.42807	1.40801	-2.20213	1.68438	-2.20213	1.77578	1.95542	-2.20213	-0.889508	-2.20213	-1.64101	0.551685	-1.32247	0.76251	-1.48447	-2.20213	1.10429	-2.20213	-2.20213	-1.37307	0.0807256	0.139754	-0.939162	0.226619	0.40007	-2.31223	0.000998307	0.00290651	Ervafoline
184.0719-34.1	184.072	34.1	pos	1.14657	1.5276	1.33656	1.35194	1.38182	1.6298	1.49888	1.33779	1.06948	0.94269	-0.702286	-0.144449	-0.62262	3.24275	1.18465	-1.68485	0.531718	-1.12734	-2.10674	-0.828679	-1.38881	-2.0524	-1.93201	-1.43113	0.297423	-1.6673	-1.15943	-0.0843121	-1.99747	0.450145	-1.5481	0.0118968	0.0292898	-0.870746	0.153184	0.312659	-2.41884	1.62126e-05	8.94502e-05	Phosphocholine
360.2511-16.4	360.251	16.4	pos	2.51766	0.0129181	-0.789417	1.05226	1.03766	1.28688	-0.519888	1.1995	1.29339	0.980233	1.38116	-2.37226	2.33592	0.814245	1.41111	-2.37226	-0.265516	0.224701	-2.37226	2.05729	-2.37226	-0.229575	-0.884246	-1.17804	-1.68328	-0.635334	-0.988859	-0.523357	-1.2739	0.855523	-0.722909	0.295936	0.396334	-0.975546	0.157336	0.317963	-1.69845	0.00067751	0.00209078	12-epinapelline
451.1525-14.2	451.152	14.2	pos	-2.29947	-2.29947	-0.333691	0.944979	-0.806675	-2.29947	1.57774	0.0287533	-2.29947	-0.492779	2.38306	1.90504	3.63541	-0.0183146	1.43071	-0.00147205	0.00885552	2.12011	1.21244	2.40113	-2.29947	-0.508978	1.50948	0.435746	-1.44082	-0.935922	-1.70144	0.206166	0.237255	-2.29947	2.33565	0.00108861	0.00416275	-2.18744	0.00103337	0.0125861	0.148209	0.810325	0.851807	Rosarin
257.1276-32.3	257.128	32.3	pos	-3.16058	-2.44657	-2.19573	-3.20495	-0.0657047	0.0281457	0.359859	0.0579706	-0.338664	0.289481	1.84911	1.72222	0.158109	1.7874	1.45957	0.772878	1.00087	-1.93723	-2.62707	0.207624	0.651903	0.67202	0.262779	0.791679	0.980923	0.631745	0.694121	0.644036	0.0332826	0.920761	1.50702	0.0408768	0.0802323	0.188976	0.715681	0.825197	1.696	0.00571634	0.0128809	6-ethyl-2,3,5-trimethyl-7H-furo[3,2-g]chromen-7-one
385.2771-28	385.277	28	pos	-0.269124	2.73963	3.02626	2.44817	-0.528141	0.353534	3.22433	-0.387747	2.15023	2.95205	-2.38955	-0.213156	0.93981	-0.468193	-2.38955	0.00452914	0.249028	0.0899172	0.0973074	-1.14084	-1.76358	-1.44922	-1.32285	-1.24444	-1.15943	-1.26904	-0.661744	-0.469592	-0.213366	-0.935214	-2.09299	0.00339825	0.0105312	-0.526777	0.194786	0.362889	-2.61977	0.000424113	0.00141344	Scalarin
509.3653-38.2	509.365	38.2	pos	2.20004	3.36416	1.35626	0.894682	0.936628	1.76728	2.82513	1.47367	0.0813975	-1.6209	-2.8517	-1.19162	-2.8517	0.952729	2.08922	1.38276	1.94185	-2.02562	0.809759	-0.757707	-1.8383	1.46412	-1.41776	-1.82032	-2.30629	-1.58552	-0.66904	1.18474	-2.23124	-1.55669	-1.57804	0.0524042	0.0982028	-0.827428	0.281695	0.459615	-2.40547	0.00105794	0.0030541	(4R,6aS,8aS)-5',6a,8a,9-tetramethyldocosahydrospiro[naphtho[2',1':4,5]indeno[2,1-b]furan-10,2'-pyran]-4-yl butyrate
121.0269-15.9	121.027	15.9	pos	-0.953309	0.490304	-0.176115	-0.434611	-0.245453	-0.180018	-0.762417	-0.33576	-0.438636	0.100272	3.21198	0.397332	0.313653	2.19513	2.54374	2.47635	0.154277	1.16998	1.87212	1.85954	-0.602937	-1.78575	-1.16921	-0.9485	-1.33217	-1.56253	-1.23105	-1.85585	-1.34772	-1.42266	1.91299	0.000203137	0.00106784	-2.94525	4.16677e-06	0.000461514	-1.03226	1.42162e-05	8.03405e-05	D-(-)-Erythrose
253.194-33.8	253.194	33.8	pos	-1.99077	2.6282	2.45322	3.62328	2.54409	2.45022	3.25873	3.38515	-0.0576904	-0.0282508	0.945633	0.39742	1.25746	0.120652	0.678825	-0.83646	-1.4607	-0.772452	-1.14517	-1.52995	-1.71674	-1.51175	-1.59209	-2.29299	-2.22959	-2.8235	-1.17328	-0.189265	-1.24349	-1.14876	-2.06109	0.00844812	0.0222202	-1.35767	0.00376042	0.0277077	-3.41876	0.000172616	0.000657067	Dehydroepiandrosterone
265.2146-28.8	265.215	28.8	pos	0.209695	1.52064	0.500144	0.108392	0.412877	0.40817	1.98175	2.1191	0.124001	0.357052	-0.273925	-0.0169041	1.05293	0.230049	1.80352	0.537866	1.31508	-0.847335	-0.907369	1.13646	-1.69193	-1.73209	-1.51225	-1.74729	0.443564	-1.49342	-0.704954	-1.57073	-1.19669	-0.566396	-0.371145	0.346372	0.447566	-1.58025	0.000505091	0.00822474	-1.9514	1.59773e-05	8.83733e-05	(1S,2R,9R,10S,12S)-12-hydroxy-7,15-diazatetracyclo[7.7.1.0^{2,7}.0^{10,15}]heptadecan-6-one
195.1735-21.5	195.173	21.5	pos	-0.398084	0.316188	1.09187	2.29581	1.21449	-1.0502	1.79933	-1.51601	1.12928	-1.83595	1.31878	1.46339	0.162953	1.33846	1.08479	0.0382309	1.18033	0.0847855	0.448439	0.282794	0.0946391	-2.33735	-2.86844	-1.99516	0.615581	-0.962764	-0.624647	-2.31972	-0.0293692	-0.0224357	0.435622	0.39183	0.492837	-1.78526	0.00124802	0.0140286	-1.34964	0.0375042	0.0649122	GERANYL ACETONE
306.1106-26.8	306.111	26.8	pos	1.2395	-0.240188	0.248904	-0.102554	-1.3041	0.0452586	-1.23668	0.280671	-0.123147	-0.880304	-3.84739	2.10483	0.755487	2.71169	2.14127	0.548621	1.63615	-1.90307	-1.06663	1.09078	-0.955824	0.237988	0.789774	2.66251	1.47864	-3.22841	0.2778	-1.7827	-2.10516	0.526291	0.624438	0.391632	0.492671	-0.627083	0.479301	0.643423	-0.00264547	0.996643	0.997763	Paprazine
178.0216-2.3	178.022	2.3	pos	-0.156417	-0.00745893	-0.000345864	-0.559848	-0.239462	-0.786819	-1.66419	-0.549461	-1.66419	-0.658785	1.53378	0.759034	5.03489	4.51056	-0.214764	1.93154	-0.72659	0.259012	-0.232018	-0.265481	-0.9036	-0.715841	-0.972338	-0.778794	-0.512022	-1.0007	-0.560303	0.309576	-0.245655	-0.92331	1.88769	0.0175234	0.04048	-1.8893	0.0168776	0.0738047	-0.00160113	0.994573	0.996406	2-amino-4-hydroxypyrimidine-5-carboxylic acid
194.1165-18.1	194.117	18.1	pos	-0.367275	-0.181771	0.356904	-0.195334	-0.418357	-0.523278	-0.361107	-0.675803	-0.743456	-0.735439	0.811549	0.883646	0.0110776	0.834596	3.42049	-1.88137	2.20801	-2.60097	0.784511	0.281354	-1.62755	-1.18338	1.35028	-1.73024	1.83099	0.108157	-0.353307	1.00905	0.0915323	-0.403527	0.859781	0.15823	0.239815	-0.566087	0.413417	0.5862	0.293694	0.47987	0.55956	COTININE
338.2668-29.3	338.267	29.3	pos	1.5114	1.97975	0.264894	1.20147	2.99702	-1.23378	-1.1397	0.901415	2.22976	2.24955	-1.0272	-0.340965	0.650583	-1.10798	-1.12414	-1.78285	-0.749654	-2.1463	-1.90753	1.85585	-0.470941	0.137338	-2.35938	-1.26217	-0.636922	1.2628	-2.06069	-0.00631244	1.04321	1.07148	-1.8642	0.00592822	0.0165847	0.439861	0.443999	0.613555	-1.42434	0.0307292	0.0547602	Melophlin D/H/I/J
105.0899-22.9	105.09	22.9	pos	-1.09704	0.572437	-2.60284	-0.250058	-0.153847	-2.84708	1.21736	-0.902808	-1.5799	-1.35945	-3.58036	1.47219	1.59277	1.61335	1.15491	0.41966	0.472965	-0.0874371	0.553962	0.989748	-1.52644	-0.0400256	1.36587	0.528054	1.19489	0.754288	0.541821	0.551989	0.651745	0.379256	1.3605	0.0458786	0.088141	-0.0200308	0.971221	0.985157	1.34047	0.0136816	0.0272921	L-2,3-DIAMINOPROPIONIC ACID
508.2835-29.3	508.284	29.3	pos	0.513168	0.196549	0.671722	0.897992	0.643221	0.509775	0.615373	0.765466	0.619728	0.552111	-0.765897	1.81985	-0.587624	1.77753	1.79093	2.16725	1.03396	-2.37622	0.648587	-1.0128	0.959157	0.557415	-0.894751	-1.08562	0.840093	0.335608	-3.76967	-3.12648	-2.56803	-1.7284	-0.148953	0.768608	0.827067	-1.49763	0.0554572	0.161666	-1.64658	0.0143301	0.0284299	deltaline
519.3246-18.7	519.325	18.7	pos	2.21448	2.31176	2.32021	2.04217	2.22257	2.23559	0.790954	2.09198	2.2888	2.22735	0.828373	-0.629333	-2.04683	-2.04683	-0.0617865	-2.04683	-2.04683	-2.04683	-2.04683	-2.04683	-1.45904	-0.89494	-1.44623	-0.979324	0.778452	-0.897022	0.0894668	-0.25036	-0.757259	-0.73902	-3.49364	5.38211e-07	1.00149e-05	0.763531	0.0765642	0.198706	-2.73011	1.90616e-08	3.52034e-07	(2E,4E)-1-[(1R,3S,8R,10S,14S)-12-[(2E,4E)-hexa-2,4-dienoyl]-1,6,8,13-tetrahydroxy-3,7,10,14-tetramethyl-2,9-dioxapentacyclo[8.4.0.0?,?.0?,??.0?,??]tetradeca-5,12-dien-5-yl]hexa-2,4-dien-1-one
587.3499-32.2	587.35	32.2	pos	-2.35071	0.104614	0.230145	-0.699256	-0.0611942	0.42031	0.16557	-2.35071	0.0105317	0.152743	-0.523866	0.502114	3.48214	-0.502962	-1.32442	-0.60457	-0.212952	-1.61578	1.81225	2.11495	1.01505	-1.17913	-0.304275	-1.33452	1.34417	-1.42415	1.61212	1.23496	-1.2924	1.57922	0.750487	0.243091	0.338833	-0.187587	0.783645	0.870973	0.5629	0.311248	0.392119	Desferrioxamine D2
134.0577-10.9	134.058	10.9	pos	0.400786	0.67748	-0.692881	-0.12591	0.226984	-0.872467	-0.502087	0.272622	-0.679197	0.801562	-1.01652	-0.479782	1.78732	2.58473	1.55353	-1.91226	-1.40213	1.38493	-2.29705	-1.95567	-0.65124	-1.03688	-0.0779388	-1.12929	-1.51999	1.09475	1.90928	0.80183	1.13174	1.72375	-0.12598	0.839527	0.882836	0.399891	0.576225	0.721405	0.273911	0.547042	0.622892	INDOXYL SULFATE
187.1092-17.5	187.109	17.5	pos	0.252319	0.955138	0.744555	1.73323	-0.0112464	-0.220807	1.52651	-0.041964	-0.412698	0.469272	1.89012	1.64901	-2.62527	2.44453	0.0279713	-1.2527	0.91337	-2.62527	-1.79967	2.20141	-1.38825	-2.62527	-1.82809	1.30803	-1.99541	0.603459	2.90255	-1.8787	-2.02062	1.10452	-0.417081	0.550186	0.642206	-0.66413	0.45661	0.624906	-1.08121	0.117895	0.172922	PYRIDOXINE
271.2615-1.8	271.262	1.8	pos	2.27986	1.50961	2.04288	2.13963	1.71244	2.18291	2.16933	2.06494	1.97558	2.04913	0.585593	-0.432928	-0.179927	-1.10073	-1.46644	-1.26883	-1.02268	-2.21311	-2.2632	-2.77233	-0.482773	-0.664302	-0.781946	-0.920512	-0.545601	-0.738017	-0.953996	-0.710063	-1.0577	-1.13681	-3.22609	2.33027e-06	3.08216e-05	0.414287	0.242361	0.418128	-2.8118	3.16351e-16	3.38465e-13	heptadecanoic acid
547.1534-37.2	547.153	37.2	pos	1.80537	0.315573	-0.529749	-0.180693	-0.750841	2.63341	-0.435348	1.82804	1.50128	2.66208	2.33484	1.04068	3.26178	-0.875312	-0.137949	0.197595	0.0141817	-0.954572	-0.13663	-1.22247	-0.244031	-1.13117	0.493507	-1.99525	-1.87928	-2.2052	-2.0638	-2.05887	0.439098	-1.72629	-0.532698	0.406864	0.50757	-1.58934	0.0132081	0.0626983	-2.12204	0.00111502	0.0031895	[7-(hydroxymethyl)-4-methyl-1-[3,4,5-trihydroxy-6-(hydroxymethyl)oxan-2-yl]oxy-1,4a,5,6,7,7a-hexahydrocyclopenta[c]pyran-5-yl] (E)-3-(4-hydroxyphenyl)prop-2-enoate
298.0802-25	298.08	25	pos	0.980018	2.03917	0.693332	1.01133	1.04752	1.36827	1.40694	-1.82934	1.99328	1.27819	-0.281219	0.228765	1.66773	-0.244597	-0.367981	-1.22192	-1.47265	0.401364	0.242188	0.641923	-3.07749	-1.67794	2.14585	0.395047	-1.17462	-2.2934	-2.3766	-0.646832	-1.13452	0.258196	-1.03951	0.0321114	0.0660359	-0.917592	0.129486	0.280405	-1.9571	0.00492449	0.0113153	(Z)-2-methyl-4-[(2R,3R,4S,5S,6R)-3,4,5-trihydroxy-6-(hydroxymethyl)oxan-2-yl]oxybut-2-enenitrile
329.0365-6.1	329.036	6.1	pos	-1.24016	-0.815999	0.335809	-0.487268	-1.50087	-2.14346	-2.14346	-2.14346	-1.3893	-1.50165	0.950145	-1.17401	2.50392	2.75932	2.52545	1.98212	2.06925	2.89238	-0.712208	-1.4593	0.287964	1.00462	1.42605	-0.745931	0.0715053	-0.977253	0.507966	0.136154	-0.974819	-0.0434985	2.53669	0.00102007	0.00394139	-1.16443	0.0745311	0.195161	1.37226	0.00125716	0.00352834	altenusin
543.2586-18.3	543.259	18.3	pos	1.26846	1.50481	1.64866	0.977112	1.56527	1.46214	1.43858	1.53587	-0.0371133	1.4253	1.68547	1.72963	-2.28197	0.133695	-0.408687	-0.216258	-0.329613	2.27205	-0.310534	-2.28197	-0.309858	-0.682396	-2.28197	-2.28197	1.38673	-2.28197	-1.63548	-2.28197	-1.35801	-1.05403	-1.27973	0.0312292	0.0645994	-1.27727	0.0547886	0.160294	-2.557	3.83081e-05	0.000184951	7-Deacetoxy-7-Oxokhivorin
319.2249-30.4	319.225	30.4	pos	0.231376	1.73906	0.754949	-0.325797	1.5851	2.06459	2.89959	-0.124864	-1.41624	0.199833	1.87011	0.00326748	0.802423	0.405846	1.3231	1.94842	-0.330313	-1.37344	-1.19712	-0.362344	-1.20902	0.281591	-2.45316	-2.03793	0.132371	-0.27314	-1.34272	-0.784508	-2.04713	-0.963908	-0.451764	0.42595	0.52617	-1.37875	0.00992094	0.0517941	-1.83051	0.00226553	0.00581729	isosteviol
164.1411-14.5	164.141	14.5	pos	0.034988	0.914096	1.33656	-2.17095	-2.60913	0.342892	0.834287	0.878806	0.41715	-1.27498	1.64539	0.481991	0.647332	1.76928	-3.71812	0.150774	0.612373	-0.148559	0.0658856	1.13992	0.124354	-0.859745	0.496553	0.138628	0.144245	-0.296893	0.0795485	-0.139353	-0.397299	-0.640029	0.394256	0.555249	0.646683	-0.399626	0.445874	0.61505	-0.00537025	0.990868	0.99348	N-acetyl-2-phenylethylamine
193.0276-5.3	193.028	5.3	pos	-2.86546	0.332151	1.42288	-2.78665	0.486151	0.257379	-2.34766	1.12879	0.134588	0.894729	-1.77436	-1.13041	1.0234	0.519988	0.00135208	0.353833	0.396805	0.379297	0.302597	-0.367792	-0.376521	0.3001	0.0314244	-1.43053	-0.153667	1.14165	1.38035	0.940929	1.15915	0.645508	0.304782	0.613686	0.698245	0.393367	0.318365	0.496839	0.698149	0.259884	0.338044	Scopoletin
209.0916-18.8	209.092	18.8	pos	1.51018	-1.00709	0.909813	0.779433	1.50113	0.147188	-0.226146	0.431968	-0.182417	0.609241	-2.94709	1.14325	0.389365	0.984485	1.67424	1.59147	0.380995	-0.992378	0.811713	0.262751	-2.14687	1.33843	-2.12221	-1.39557	0.273364	-1.52465	0.900172	-0.990551	-1.24759	-0.856616	-0.117449	0.819045	0.866342	-1.10709	0.0736487	0.19365	-1.22454	0.0171472	0.0331544	Neocuproine
252.1921-26.1	252.192	26.1	pos	1.12757	1.8925	1.74717	1.14706	1.57858	1.5335	1.44947	0.904465	1.57872	1.24474	-3.64284	1.44472	0.387112	0.11623	0.564475	-1.20459	-0.370443	1.50307	-1.81072	-1.79837	-2.95492	1.96029	-1.88345	-3.06941	-1.83225	-1.72539	0.735981	2.14827	-1.60369	-1.16784	-1.90151	0.00492016	0.0142101	-0.458105	0.568874	0.715864	-2.35962	0.00329574	0.00802206	(4S,5Z,6S)-4-(2-methoxy-2-oxoethyl)-5-[2-[(E)-3-phenylprop-2-enoyl]oxyethylidene]-6-[(2S,3R,4S,5S,6R)-3,4,5-trihydroxy-6-(hydroxymethyl)oxan-2-yl]oxy-4H-pyran-3-carboxylic acid
204.1316-7.1	204.132	7.1	pos	-1.19308	-1.14251	-1.12065	-1.90586	-1.55116	-1.39885	-1.85351	-0.56241	-0.908929	-1.53904	2.29007	2.28434	-1.02852	3.11682	2.55515	2.60254	1.73478	1.92369	1.34621	2.96604	0.469558	-0.194126	-2.02468	-1.30321	-1.73211	0.416914	0.947009	-1.76257	-1.52278	0.0908865	3.29671	4.18791e-06	4.86158e-05	-2.64062	7.14147e-05	0.00260779	0.656091	0.108023	0.160494	Acetylcarnitine
495.3614-30	495.361	30	pos	-2.28844	0.188624	-1.21077	-0.415673	0.6146	-2.99411	1.38033	-3.29838	0.649573	-0.238394	-0.000318783	1.45185	0.0911193	1.30954	1.56774	0.192678	0.877851	0.215837	1.23685	1.44061	-1.20275	0.403453	-1.20407	-0.28139	0.637892	-0.377891	-0.179436	-0.267512	0.583796	1.11678	1.59964	0.0136567	0.0328932	-0.915489	0.0100074	0.0520958	0.684151	0.250174	0.327901	Betulinic Acid
165.0524-15.4	165.052	15.4	pos	-0.213833	0.380954	0.347545	-0.481627	0.312632	0.278333	-0.245512	0.297548	-0.211934	0.457829	0.557307	-0.571289	2.20347	2.97762	4.1986	-1.08412	-0.0418186	-1.27252	-0.13205	-1.27427	-1.41582	-1.23574	-0.523743	-0.171681	-0.572239	1.77156	-0.682047	-1.67238	-0.16198	-1.81879	0.463899	0.470912	0.568669	-1.20438	0.10372	0.242292	-0.74048	0.0553996	0.0908257	3-Hydroxycinnamic acid
351.2238-26.6	351.224	26.6	pos	1.13755	1.28012	1.31458	1.29214	0.783794	1.37325	0.626595	1.19988	0.835475	0.721468	0.08978	-1.74238	2.14136	3.44441	-1.25855	-0.865472	1.51536	-1.90809	-1.37797	0.792715	0.659893	-3.23789	-2.30904	2.0977	2.44456	-3.53184	-1.86247	-2.65855	-2.20098	-0.797398	-0.97337	0.129733	0.203967	-1.22272	0.189922	0.356911	-2.19609	0.0106786	0.021971	andrographolide
397.1813-26.4	397.181	26.4	pos	1.72339	-1.11747	1.8559	1.45975	-0.655416	1.70744	-1.00058	-1.00193	-0.859055	1.72224	-0.954208	-0.546337	1.71293	2.10661	-0.828471	-1.88211	-0.538422	-0.969948	1.56154	2.70263	0.574005	0.197989	-1.70695	0.30357	-3.23831	1.17306	-1.05579	1.37268	-1.85395	-1.96477	-0.147005	0.829267	0.874641	-0.856268	0.241169	0.41713	-1.00327	0.145412	0.206907	(R)-3-(4-methoxyphenyl)-4-oxo-4H-chromen-7-yl 2,6-diaminohexanoate dihydrobromide
563.2353-21.6	563.235	21.6	pos	-1.48236	1.98024	-0.721194	0.889825	0.449542	-2.41534	-2.41534	-0.00901848	-1.31192	-1.66817	1.44724	0.231558	2.80627	1.62564	0.247623	-0.0635929	0.572517	0.284594	1.53523	1.2091	-0.125013	-1.06919	0.834338	0.622858	-2.41534	-1.20712	-0.905857	0.484669	0.753231	-0.165021	1.65999	0.00799547	0.0212487	-1.30886	0.00817068	0.0456339	0.35113	0.547909	0.623642	methyl (1S,2R,4R,8R,9S,10R,13R,15R)-2-(acetyloxy)-13-(furan-3-yl)-9-(2-methoxy-2-oxoethyl)-4,8,10,12-tetramethyl-7-oxo-16-oxatetracyclo[8.6.0.0?,?.0??,??]hexadeca-5,11-diene-4-carboxylate
577.3334-26.6	577.333	26.6	pos	-1.00425	2.0326	1.22864	2.36878	-0.0571286	-1.07867	-0.852125	-1.74622	-1.99527	1.66253	1.2504	1.87434	1.43337	-2.3283	0.0657476	0.741392	0.401424	0.131427	-0.229463	0.649296	1.52563	-0.512465	-0.288095	-0.748836	-0.836606	-0.745502	-1.2713	-0.712836	-1.38793	0.429435	0.343075	0.595284	0.681812	-0.853814	0.0796896	0.204178	-0.510739	0.396026	0.477396	Oleandrin
209.0776-29.8	209.078	29.8	pos	-0.163201	1.22801	0.00873041	1.71413	1.76594	3.0361	1.18666	2.49006	-1.26819	1.24471	-0.140666	-1.02266	-0.515145	3.02555	2.09672	2.06769	-0.992957	-1.06994	-0.0408012	1.89658	-1.33131	-2.64339	-2.44793	-1.42562	-2.23373	-2.52898	-2.35981	-1.39433	-1.2112	1.02901	-0.593858	0.367093	0.468626	-2.18517	0.00230488	0.0203995	-2.77902	6.61086e-05	0.000292512	Ethyl caffeate
411.2351-27.6	411.235	27.6	pos	1.41934	2.35771	1.45455	1.65838	1.04292	2.08215	2.44125	1.53662	1.79006	1.76537	-1.50361	-0.920174	1.89413	1.11369	-0.0319391	-0.0950557	-0.978042	1.03425	-2.28286	-1.13032	-1.4052	-0.713899	-1.53513	-0.328917	-2.72246	-0.740207	-1.75005	0.517812	-4.19031	-1.78006	-2.04483	0.000702744	0.00292745	-1.17485	0.0610972	0.171786	-3.21968	1.45771e-05	8.20273e-05	forskolin
391.282-4.2	391.282	4.2	pos	2.79131	1.96143	1.87584	1.73518	1.70729	1.75167	1.64117	1.58348	1.58356	1.64971	0.6867	-0.287271	-1.38489	-0.997751	-1.36417	-0.959779	-1.40439	-0.640763	-0.756105	-1.31529	-1.34883	-1.18882	-2.57355	-0.516172	-0.258335	-0.769153	-0.190225	-1.28776	-0.760923	-0.963173	-2.67044	1.95826e-08	7.84975e-07	-0.143324	0.638682	0.769501	-2.81376	2.34414e-08	4.16562e-07	Bis(2-ethylhexyl) phthalate
150.0567-16.2	150.057	16.2	pos	-1.4355	-0.603058	-1.14745	-1.54109	-1.75545	-1.82489	-1.11663	-0.580221	-0.370326	-0.718158	1.17201	1.19286	0.740211	-0.878304	0.69539	0.138606	-2.376	2.37072	-0.194192	2.02172	-2.15587	0.143176	1.35579	0.990338	2.40225	0.746149	0.911082	0.714539	0.849486	0.252813	1.59758	0.00579086	0.0162766	0.132674	0.820073	0.894607	1.73025	0.000931913	0.00273893	3-Methyladenine
205.1059-18.9	205.106	18.9	pos	1.47809	1.36766	1.29123	1.4412	1.4939	1.42879	1.15659	1.36972	1.58138	1.19653	1.23822	-1.08478	-2.891	-0.950689	-1.03357	-1.76343	0.204836	-0.596563	0.09398	0.481416	-3.65638	-1.67261	-0.497655	-0.835253	0.546579	-0.756939	0.49202	-0.704306	0.540655	-0.959614	-2.01067	0.000457911	0.00207663	-0.120191	0.829165	0.900777	-2.13086	0.000449482	0.001483	L-TRYPTOPHAN
297.3108-36.9	297.311	36.9	pos	-0.379375	-1.89678	-1.4288	0.808525	-0.623435	-1.96938	-1.84774	1.01053	-1.76615	-1.08071	1.05424	1.23415	3.64572	1.00387	1.57928	-0.135191	-0.0494207	1.3731	0.708236	0.202496	-0.333398	-1.04115	-0.766602	-1.47487	0.704252	0.5645	0.255816	1.37327	0.377616	-1.10261	1.97898	0.000772195	0.00315046	-1.20597	0.0161025	0.0714436	0.773014	0.109233	0.162011	Phytpl, (E,7R,11R)-3,7,11,15-tetramethylhexadec-2-en-1-ol
345.1257-29.9	345.126	29.9	pos	0.00196128	-2.29832	-2.29832	-2.29832	-2.29832	-2.29832	-0.485712	-2.29832	0.321404	-2.29832	-2.29832	0.180709	-2.29832	2.65433	-0.887446	1.48056	-1.7435	2.10447	1.85606	1.14636	1.84131	1.25445	-0.0626969	2.41368	1.7305	1.34926	1.42058	1.83989	1.61319	0.655453	1.84455	0.0182721	0.0418516	1.18607	0.0892262	0.219778	3.03062	2.19207e-06	1.67861e-05	1-methyl-N-(2-(nicotinamido)ethyl)-1H-indole-3-carboxamide
508.1619-25.1	508.162	25.1	pos	1.24305	0.786456	1.1722	1.96209	0.691756	1.12659	0.0682963	1.59263	-0.0984421	0.925217	-2.9111	-2.9111	0.953802	1.88802	0.17796	1.11492	-1.28781	1.48953	0.0246943	-0.919885	-0.177709	0.866976	-2.9111	-0.873284	-1.67772	0.715886	-0.460192	1.30469	-2.23215	-1.64428	-1.18508	0.0655304	0.117886	-0.470793	0.513283	0.6708	-1.65587	0.00513034	0.0117329	3-hydroxy-2-[[1-[2-[(4-hydroxybenzoyl)amino]-3-methylbutanoyl]pyrrolidine-2-carbonyl]amino]benzoic acid
545.268-27.5	545.268	27.5	pos	-2.43479	-2.43479	0.164367	-2.43479	-0.223271	0.124294	-2.43479	-0.452857	-2.43479	-2.43479	2.62709	1.85937	2.90448	1.97208	3.55724	-0.818726	0.0363105	-0.441844	0.278915	-0.723959	0.768502	-0.879981	1.91439	0.28845	2.48611	-1.86856	1.37534	-0.834763	-0.126639	0.622399	2.62472	0.000838866	0.00336552	-0.750571	0.278562	0.45655	1.87414	0.00439721	0.0102789	Tonantzitlolone B
245.1735-16.9	245.173	16.9	pos	0.842739	1.00948	0.0192816	0.765077	1.08888	1.22875	2.22104	1.4336	0.539643	0.27624	1.15124	0.720902	-0.156881	1.85559	1.86238	-3.54035	0.732972	-0.143771	0.723442	0.961426	-3.54035	-1.20326	-0.748654	-0.378786	-0.0113557	-0.573574	-1.99104	-2.87819	-1.69063	-0.575831	-0.525778	0.339076	0.440178	-1.77586	0.0099597	0.0519187	-2.30164	7.45365e-05	0.000324485	N-L-Leucyl-L-leucine
495.2697-12.6	495.27	12.6	pos	-0.285292	-0.86732	1.38995	0.988688	0.192522	-0.375076	1.62032	1.62256	-0.205813	1.82454	0.0313841	-2.5765	-0.718619	-2.5765	-1.15513	3.13989	0.343361	3.34915	-0.870413	2.04754	-1.7658	-0.648595	-0.378916	-0.125555	-1.9104	-1.57522	-0.496198	0.963525	-0.655337	-0.326761	-0.489092	0.524291	0.618023	-0.793342	0.298515	0.47749	-1.28243	0.00687829	0.0150683	4_,12-dideoxyphorbol-13-(2,3-dimethyl)butyrate-20-acetate
529.2261-13.5	529.226	13.5	pos	0.0108246	1.58677	0.0898009	-0.112491	0.880785	0.507833	1.08688	2.38455	0.0548474	0.17625	4.33521	-2.12578	0.346921	1.97815	-2.12578	0.461636	-2.12578	-2.12578	0.0558892	0.737188	0.278461	-2.12578	-0.616869	-0.456116	-1.45421	-0.330614	0.283061	-2.12578	0.0833876	0.386529	-0.725416	0.339248	0.440373	-0.548981	0.47541	0.640548	-1.2744	0.00538444	0.0122329	[(1aR,1bS,2S,5aS,6R,6aS)-5a-hydroxy-1a-methyl-2-[(2S,3R,4S,5S,6R)-3,4,5-trihydroxy-6-(hydroxymethyl)oxan-2-yl]oxy-1b,2,6,6a-tetrahydrooxireno[1,2]cyclopenta[4,5-b]pyran-6-yl] (2E,6S)-6-hydroxy-2,6-dimethylocta-2,7-dienoate
601.3694-26	601.369	26	pos	0.0116215	-0.076502	0.995204	0.705585	0.533211	1.81756	-0.552666	2.9948	-0.365599	-0.43007	1.35256	-0.401394	0.67685	0.421864	-0.824815	0.665484	2.31878	-0.862574	0.821121	-1.15691	1.04035	0.0298293	0.911281	-2.14849	-2.12617	-0.609444	-2.07066	-2.00193	0.276125	-1.945	-0.262218	0.606206	0.691747	-1.16551	0.0482379	0.14733	-1.42773	0.0192393	0.0365393	Timosaponin A1
171.0795-30.2	171.079	30.2	pos	0.795585	1.19777	1.05305	0.448426	1.86983	1.84398	0.85813	0.615068	1.45947	1.20322	4.48065	1.89116	0.138829	0.341519	-0.106484	-0.943514	-0.832155	-1.63641	-1.07181	-0.683969	0.392827	-1.4575	-1.22415	-1.96924	-1.35829	-1.86768	-1.0531	-1.58649	-2.20962	-0.589098	-0.976672	0.12909	0.203156	-1.45002	0.0373319	0.124032	-2.42669	3.23495e-07	3.48288e-06	2-Hyroxybiphenyl
369.3102-31.1	369.31	31.1	pos	0.837723	1.12264	0.933614	0.412162	0.76542	0.836624	0.703772	0.425056	1.04784	0.315665	1.12471	3.5157	1.90457	-1.64896	2.34876	-2.10293	-1.21789	1.24377	1.46748	0.875441	-0.147406	-0.100874	-2.79487	-3.35596	-3.35596	-2.68773	-3.35596	0.536151	0.842591	-0.49115	0.0110145	0.985396	0.990128	-2.24218	0.0120763	0.0591225	-2.23117	0.00299722	0.00738653	Docosapentaenoic acid (DPA
191.0149-4.7	191.015	4.7	pos	-1.34895	-1.03688	-0.339193	-0.959802	-0.549658	-2.91663	-2.00388	-2.09986	-1.90452	-0.833448	0.435019	1.08317	2.81337	2.46101	1.89904	1.95918	0.801153	1.35234	1.17872	0.423506	1.31012	0.646785	0.66074	0.270277	0.351183	-1.0181	-0.386617	-0.789773	-0.490196	-0.96811	2.83993	3.59481e-07	7.27814e-06	-1.48202	0.000684191	0.00982591	1.35791	0.00138659	0.00384008	vanillic acid
257.0768-29.5	257.077	29.5	pos	-0.876326	-0.621114	-0.114695	0.27159	1.38574	-1.04098	-0.68093	1.09151	-0.350567	-1.13949	3.66237	3.50751	-0.980537	3.02554	0.506945	-0.590517	-0.482715	2.01245	-0.811066	-2.98719	1.31092	-1.21415	-1.49342	2.12096	0.868415	-2.39449	-1.85107	0.700833	-1.95751	-0.87804	0.893805	0.265178	0.363314	-1.16503	0.19939	0.368677	-0.271228	0.643132	0.709563	(2E)-1-(2,4-dihydroxyphenyl)-3-(4-hydroxyphenyl)-2-propen-1-one
465.3199-25.7	465.32	25.7	pos	0.989919	2.06374	2.23694	2.72949	1.48121	2.41939	2.43046	2.26829	1.57954	0.740505	-3.44954	-0.624189	-0.943237	-0.310197	-1.14997	1.21891	1.45984	-1.00315	-2.07606	1.10796	-1.99142	-0.00186604	-0.0899541	-0.963386	0.613242	-1.66795	-2.03117	-1.99614	-2.14786	-2.89336	-2.47091	0.000532732	0.00234924	-0.740023	0.240358	0.416201	-3.21093	1.84298e-06	1.45057e-05	(2R,2aR,2'R,4R,5R,5'R,6aR,8aS,8bR,9S,11aS,12bS)-5',6a,8a,9-tetramethyldocosahydrospiro[naphtho[2',1':4,5]indeno[2,1-b]furan-10,2'-pyran]-2,2a,4,5-tetraol
161.0622-16.3	161.062	16.3	pos	-1.14555	0.0382495	-0.112838	-0.788121	-0.658538	-0.644303	-0.644132	-0.841154	-1.44611	-0.487035	3.27293	3.21085	1.26984	1.39231	-0.355765	3.09683	-1.71431	-1.27805	-0.554903	-0.928091	2.69677	2.43928	-0.764967	-0.895006	-0.749355	2.19293	-1.4534	-0.472197	-1.83322	-1.84294	1.41412	0.0502881	0.0950017	-0.809374	0.348357	0.525905	0.604742	0.325039	0.406107	6-Methylcoumarin
182.0557-24.4	182.056	24.4	pos	0.45387	-2.1527	-2.1527	1.52644	1.13636	-0.132517	-2.1527	1.87381	0.529669	-0.620785	1.64108	2.60391	1.87747	-0.152461	-0.709304	2.19581	-2.1527	-0.703271	-0.801442	1.35275	-2.1527	0.271839	0.371632	0.239272	-1.44374	0.617788	-0.628407	-0.761796	-0.847537	0.873059	0.684311	0.345646	0.446725	-0.861244	0.168895	0.331851	-0.176933	0.764424	0.814224	L-methionine sulfone
203.0905-19.7	203.09	19.7	pos	2.00954	0.930202	1.53411	0.487665	0.921007	2.14102	0.421119	0.582824	0.313998	0.55722	0.0733502	-0.058246	1.79669	-4.01087	-4.01087	1.07215	0.334426	-2.4927	-0.240442	1.47046	-0.0655969	-1.65087	0.767122	-3.00772	1.085	1.18636	0.28267	0.00512311	-3.43275	0.998006	-1.59647	0.0467732	0.0895676	0.22334	0.799946	0.882086	-1.37313	0.036348	0.0631776	vasicinone
221.1364-15.1	221.136	15.1	pos	1.24956	2.04627	1.90663	1.21782	1.30937	1.48326	2.03525	1.51884	1.24353	1.21402	-0.0382067	0.496525	-0.925338	-0.259106	0.555289	0.475879	-3.48916	0.396775	-1.90365	-2.86394	-0.243905	-3.09303	0.305805	0.475558	0.369974	-1.36148	0.309451	0.150724	-0.313419	-4.26929	-2.27795	0.000864488	0.00344749	-0.0114681	0.987191	0.993718	-2.28942	0.00165322	0.00445584	6,7-dimethoxy-2,2-dimethyl-2h-1-benzopyran
322.139-25.1	322.139	25.1	pos	0.181195	-0.454433	0.100939	1.64022	2.0395	0.106794	-0.444799	-0.297887	-0.405322	1.86113	3.94437	-1.88338	-1.88338	2.64671	-1.18263	-1.88338	-1.88338	-1.88338	-1.1203	2.73587	1.92816	-1.88338	-1.88338	1.84109	-1.01788	-1.88338	-0.86693	1.15842	-1.30927	1.98206	-0.672021	0.422556	0.522829	0.0458392	0.960821	0.979332	-0.626181	0.333652	0.414837	Pesticide4_Pyriproxyfen_C20H19NO3_Pyridine, 2-[1-methyl-2-(4-phenoxyphenoxy)ethoxy]-
227.1722-22.2	227.172	22.2	pos	1.30584	1.88263	0.510325	1.7439	1.86885	0.729366	1.0665	1.11766	2.14808	1.05729	2.10242	2.11878	-2.39487	1.06554	2.4135	-0.41163	-0.341684	-1.44536	-1.98873	0.224247	-2.85428	1.14519	-2.35588	-0.193981	1.84177	-1.85859	-2.33538	-2.12303	-2.90222	-3.13626	-1.20882	0.0626239	0.113723	-1.61149	0.056173	0.162966	-2.82031	0.00059289	0.00186879	(3S,6S)-3,6-di-sec-butylpiperazine-2,5-dione
453.2122-19.2	453.212	19.2	pos	-1.01821	-0.973637	-1.02099	-0.319174	0.162647	-1.22767	0.0252853	-0.862792	-0.923169	-1.20895	-0.454323	2.94025	1.05868	-0.222581	3.17592	1.25498	0.688691	2.39661	-1.10555	2.7156	0.207625	2.08648	0.253933	-1.88338	0.790884	-0.0960373	-1.46558	0.098334	-2.53694	-2.53694	1.98149	0.00252355	0.00826417	-1.75299	0.0195483	0.0815467	0.228504	0.662705	0.727189	Ingenol 3-Angelate
493.2124-12.9	493.212	12.9	pos	1.82272	-0.525266	-0.386958	0.792722	-0.56769	1.74748	0.53232	0.805046	2.24185	-0.0204765	2.81383	-0.133836	-0.03981	3.86497	-0.484277	0.97104	-0.995212	-2.42034	-2.42034	-0.790137	-0.652075	-2.42034	-1.43071	2.3843	0.190371	-1.50323	0.803994	-2.42034	-1.80735	0.047727	-0.607586	0.414974	0.515345	-0.717354	0.387441	0.563064	-1.32494	0.0386282	0.0665714	plumieride
104.0384-2.8	104.038	2.8	pos	-1.31581	-0.905739	-1.42581	-1.17064	-1.50752	-1.55084	-2.21094	-1.52523	-2.21094	-1.41313	1.3244	0.754969	0.0279621	-0.371291	0.47783	-0.158273	0.112864	0.470202	-0.0629967	-0.317255	-1.47014	-0.930171	0.280791	0.811144	2.44734	1.51986	2.42612	2.47396	2.79513	2.62414	1.7495	2.54131e-07	5.59744e-06	1.07198	0.0641823	0.177573	2.82148	0.000231056	0.000839799	L-Serine
197.1891-33.2	197.189	33.2	pos	-0.0015345	0.803386	0.234925	0.955759	1.15433	1.45263	1.6377	1.7614	0.917389	0.241002	1.85972	0.0591851	-0.140675	0.824496	1.27747	-0.698264	-1.60271	0.0970863	0.0459012	0.194455	0.157526	-1.28211	-1.06011	-1.61819	-1.18675	-2.07757	-1.56683	-0.358511	-1.4532	-0.627905	-0.724032	0.0647131	0.116687	-1.29903	0.00307986	0.0244222	-2.02306	1.34937e-06	1.13143e-05	(1R,3r,8S,9r)-1,8-dimethyl-3,6-diazatricyclo[4.3.1.1(3,8)]undecan-9-ol
370.2001-26.4	370.2	26.4	pos	0.377296	-1.06434	-0.459863	-1.48011	-2.0996	0.931318	0.038022	-3.41518	1.08537	-0.215518	0.182731	1.05258	0.981967	1.21194	0.440479	2.97159	1.26755	0.374204	1.39801	1.79287	-2.13947	-0.23635	0.255923	-0.230876	-0.519316	0.304526	0.0861286	-0.803723	-2.75869	0.670552	1.79765	0.00342706	0.0105985	-1.70452	0.00110542	0.0130312	0.0931312	0.8712	0.90094	Corydaline
217.1423-28.7	217.142	28.7	pos	1.65771	2.31605	2.48435	1.06195	1.45833	1.19983	0.93658	0.486402	2.2847	0.512309	1.28863	0.781279	0.703384	0.995444	-0.859644	0.928934	0.763759	1.52566	0.777551	0.737824	-0.20097	-0.387423	-0.540002	-3.67168	-3.24859	0.0644845	-4.13532	-3.34235	-3.17561	-3.40359	-0.67554	0.0407274	0.0800414	-2.96839	0.000263934	0.00557128	-3.64393	3.95344e-05	0.00018982	(5E)-6,10-dimethyl-5,9-undecadien-2-one
219.1134-26	219.113	26	pos	1.74324	2.20284	2.10115	1.7092	2.51906	1.72674	2.14016	1.72902	2.0026	1.62233	2.55358	0.0445322	-0.660069	-1.0784	2.47808	-0.557179	-0.846132	-1.64896	-1.49882	-1.8363	0.983332	-2.02009	-1.63202	-2.45776	-1.97272	-2.22738	-1.77455	-2.03597	-1.80587	-1.50363	-2.2546	0.00143614	0.00522436	-1.3397	0.0378029	0.125041	-3.5943	3.03274e-07	3.29913e-06	Abrine
175.0843-10.1	175.084	10.1	pos	-0.557168	-0.881913	-0.417432	-0.865509	-0.902838	-0.838036	-1.61509	-0.653399	-1.43532	-0.950401	-0.565692	-1.80271	-0.785192	-1.26927	-0.890231	1.51789	0.909301	-0.0621909	-0.0649421	-1.61882	0.264237	0.668717	0.967972	2.02331	1.85816	2.21266	0.643732	1.03235	1.82126	2.25658	0.448526	0.233772	0.328348	1.83808	0.00037109	0.00686549	2.28661	6.98208e-07	6.53968e-06	Theanine
227.1743-17.1	227.174	17.1	pos	2.43989	-2.59811	2.19989	1.56771	-0.993373	2.24938	-0.218923	-1.32328	-0.333639	-0.576597	0.72187	0.263498	-0.505111	2.18725	1.51889	-1.22906	-0.879968	-1.76924	-0.863059	-0.726767	0.968097	-1.4809	-0.0611954	-0.0976035	-1.8427	0.686778	-0.0150788	0.602496	0.718383	-0.609524	-0.369464	0.596623	0.682953	0.0150444	0.976402	0.987899	-0.35442	0.583335	0.655355	1,4-dimethyl-7-(1-methylethylidene)-1,2,3,4,5,6,7,8-octahydroazulene
249.2021-28.2	249.202	28.2	pos	0.230978	-0.739042	-4.95056	0.346182	0.74252	0.175384	0.0923216	0.628788	-0.409046	-0.242777	-0.709578	1.79097	-0.766164	1.25256	1.21197	0.856725	0.974256	0.323378	0.0585409	0.196993	1.17196	0.190193	-0.0808187	-0.323835	0.179718	-0.418345	-0.139369	-0.30278	-0.739975	-0.60114	0.931489	0.136992	0.213312	-0.625403	0.0677345	0.183851	0.306086	0.590097	0.661656	Matrine
543.326-28.5	543.326	28.5	pos	2.34288	2.25299	1.65052	1.03311	1.6994	1.40667	2.99505	1.64871	1.38118	2.29958	-0.502711	1.78923	1.07709	0.636389	-0.525464	-2.35328	-2.40832	-2.24655	0.980866	-1.52807	-0.462133	-1.55126	0.029987	-2.79035	-1.69071	-1.04357	-2.91861	-1.98619	-0.855748	-0.36068	-2.37909	0.000859486	0.00343114	-0.854846	0.168669	0.331697	-3.23394	3.49489e-07	3.71771e-06	Precyasterone
365.1545-27.1	365.154	27.1	pos	-0.580773	0.808344	1.23747	0.885454	1.17701	2.1123	1.98811	-0.513295	0.848164	1.91602	-2.35881	-0.23186	-2.35881	3.4532	1.93758	0.16526	-1.12652	-1.48319	-1.4003	-0.944775	-0.838068	-0.107882	-2.35881	2.57364	1.48604	-0.470752	-0.909629	-2.35881	-0.803688	-1.74261	-1.4227	0.0502526	0.0949736	-0.118235	0.880058	0.93313	-1.54094	0.0182863	0.0350411	GlcNAcThrNAc
465.2421-28.9	465.242	28.9	pos	-1.55798	-0.768502	-1.01941	-1.46931	-0.570101	-0.517359	0.153777	-0.841578	-1.03843	-0.686729	3.62743	3.17396	0.256848	-0.240992	0.823695	0.228224	0.293084	2.55599	0.779486	1.06141	-0.368229	-0.80218	-2.33067	-1.79823	-0.0706782	-0.0483937	-0.242943	1.90311	-0.971241	0.485941	2.08748	0.000758016	0.00311053	-1.68026	0.0086827	0.047393	0.407211	0.333275	0.414565	(2E,6E,10E)-13-[(2R)-6-hydroxy-2,8-dimethyl-3,4-dihydrochromen-2-yl]-2,6,10-trimethyltrideca-2,6,10-trienoic acid
307.1898-19.7	307.19	19.7	pos	1.96624	1.64512	1.63437	-0.287399	2.56861	1.1753	1.74698	1.75724	1.48488	1.47316	-2.85046	-0.660341	-0.697922	-0.223661	-0.00664715	-0.686929	2.51246	2.09975	-1.60321	0.652507	-1.71766	-2.23967	-1.55282	-1.82873	-0.950253	-2.13326	0.809579	-2.18253	-1.28271	-0.621976	-1.66289	0.0108141	0.0271237	-1.22356	0.0549843	0.160642	-2.88645	6.16982e-07	5.9336e-06	(1r,5R,7S)-5,7-diethyl-2-phenyl-1,3-diazaadamantan-6-one
144.0437-26.7	144.044	26.7	pos	-2.45442	-0.612903	-0.405989	0.0971261	0.518099	0.392327	-2.45442	1.63296	1.00448	-2.45442	2.23516	3.34249	0.0790158	1.10742	-2.45442	2.12299	2.41656	-1.20301	0.0303319	0.906247	-0.00800869	2.48998	-2.45442	-0.3461	-0.957639	0.288113	1.34144	-1.85279	-1.05239	-1.29379	1.332	0.0887158	0.150725	-1.24284	0.108429	0.249403	0.0891568	0.895556	0.920386	4-Methyl-5-thiazoleethanol
189.1111-33.4	189.111	33.4	pos	2.28912	1.87905	1.79495	2.86306	2.97246	2.51105	2.4441	2.64368	2.2293	2.22786	-0.764924	-0.12348	0.675558	0.131771	-0.726762	-2.3137	-1.01774	-1.54041	-1.5597	-1.50516	-1.55989	-1.49012	-0.361477	-2.08266	-1.06584	-2.85901	-0.933683	-1.38547	-1.74634	-1.6256	-3.25992	2.02072e-07	4.68504e-06	-0.636554	0.093244	0.225689	-3.89647	1.77324e-10	7.9966e-09	Vasicine
209.137-8.9	209.137	8.9	pos	-0.0462468	-1.26227	-0.65318	0.488705	-0.487512	0.397782	-0.328882	0.12391	-0.966355	-2.02	0.653236	1.49457	-0.971789	-0.61672	-1.74468	-0.799106	-1.03083	0.343978	1.22219	0.531064	0.415855	0.747343	0.185361	0.0537827	3.53638	0.998388	-1.32363	0.738741	-0.46506	0.784968	0.383596	0.377192	0.478569	0.659021	0.225039	0.398445	1.04262	0.0415479	0.0707926	C10H16N4O
408.2443-41.8	408.244	41.8	pos	-1.91065	0.0369973	-0.249138	-1.91065	0.0661761	-0.493186	0.4299	0.931842	-1.91065	-0.548974	1.069	0.272359	1.25091	4.35043	2.76858	2.12133	-0.854517	-0.283381	-0.861468	-1.91065	0.172884	1.01951	-0.282663	-0.251571	-0.833945	-1.20613	-0.9897	-0.0686381	1.12952	-1.05353	1.34809	0.0697447	0.124075	-1.02869	0.143409	0.299461	0.319408	0.454801	0.535461	ACTINONIN
507.3386-22.9	507.339	22.9	pos	-0.361098	2.13674	-0.950127	-2.0397	2.07626	1.3717	-0.797412	2.22834	1.57718	-0.430732	0.519168	1.85744	-0.445774	-0.440641	-1.30778	1.52354	-1.02588	0.566579	0.00289215	0.519433	0.857041	-1.76575	-2.51977	-3.18228	-1.22114	1.46233	-2.50324	0.791405	0.548249	0.95302	-0.304217	0.613685	0.698245	-0.834912	0.214353	0.386308	-1.13913	0.142699	0.203469	Dehydrotumulosic acid
217.1185-21.9	217.119	21.9	pos	1.6478	1.9863	1.98025	1.48514	1.47331	1.46883	1.3888	1.55096	1.49931	1.45867	0.182337	-1.33767	-1.22572	2.58368	-1.35984	-2.28173	-1.99352	-2.72742	-1.00007	-0.195079	-1.15614	-0.563407	-0.513816	0.101674	0.674064	-0.0883499	-0.7	-3.92846	0.0320128	-0.441907	-2.52944	0.000486453	0.0021857	0.27707	0.661991	0.78632	-2.25237	0.000273698	0.000972239	N-Acetylarginine
271.2596-40.7	271.26	40.7	pos	-1.71436	-0.418093	-0.420062	-1.25378	-0.872323	-0.684596	-0.857051	-0.625546	1.30418	1.70048	0.750686	0.393056	-0.202325	-0.420724	0.677253	0.122683	1.45596	2.33271	1.27889	1.40387	-0.806704	0.378125	-0.770107	-1.07238	-0.719814	-1.10365	-1.35313	-0.843257	-0.770247	3.11027	1.16332	0.0154526	0.0364304	-1.1743	0.0309958	0.110059	-0.010974	0.983899	0.988221	heptadecanoic acid
168.0653-12	168.065	12	pos	0.10582	1.7982	1.71603	0.13301	1.44669	1.37974	1.3865	1.56112	1.06091	2.83303	-0.186375	1.1918	0.308694	0.748838	0.349956	-0.378394	-0.976221	-0.137481	-0.838914	-1.03523	-0.808263	0.957037	-1.01658	-1.40826	-0.917942	-1.18143	-0.88815	-1.48972	-2.8456	-2.8688	-1.43744	0.000590032	0.00255006	-1.15144	0.0139245	0.0648483	-2.58888	1.39294e-05	7.89666e-05	2-Amino-3-methoxybenzoic acid
568.2474-12	568.247	12	pos	-2.02588	-2.02588	0.64163	-0.117906	-2.02588	-0.0218016	-2.02588	-0.245618	0.350132	-2.02588	0.103966	3.25136	0.338066	0.986643	1.65486	-2.02588	1.19109	1.77464	0.690387	0.666249	1.07076	-0.0872562	-0.795941	-0.662274	1.09838	0.380693	-0.284754	-0.520773	-1.29781	1.99058	1.81544	0.00486661	0.0140885	-0.773977	0.168648	0.331697	1.04146	0.0476235	0.0797294	Homoharringtonine
426.2963-37.8	426.296	37.8	pos	0.125232	-0.358586	-0.836201	-0.792426	-0.179614	0.203911	-0.0612316	0.120271	0.00955365	-1.25451	-0.296117	-1.04163	-0.602488	-1.0429	3.72229	-0.115301	-0.000799398	-1.2331	3.05308	-1.25895	0.529959	-0.415171	-1.1348	2.14721	-0.788099	2.50989	-1.13992	-0.894346	-1.52922	2.55401	0.420768	0.489237	0.585879	0.0655432	0.932679	0.963744	0.486311	0.386602	0.46795	Jervine
522.274-14.9	522.274	14.9	pos	-1.36522	0.994302	1.34974	0.639192	-1.05153	0.917143	0.66103	-0.224244	-1.21256	-1.37055	-2.52996	-0.325034	1.76438	1.5133	-0.679389	2.68124	-1.50562	-0.229885	1.72619	2.28757	-2.52996	0.987233	2.34617	0.349605	-1.61143	0.76753	-1.63418	-1.63498	-1.87014	0.790057	0.536549	0.425989	0.526203	-0.87429	0.264759	0.442934	-0.337741	0.594863	0.666054	Aconine
367.1943-24.7	367.194	24.7	pos	1.39438	1.5609	1.56581	1.68277	1.28782	1.92807	1.81793	-1.42165	1.22599	1.9794	-2.71277	-0.65885	1.77019	-2.71277	0.130968	2.68255	1.96824	-0.798255	-1.24914	-1.3958	1.36946	1.94196	-1.49141	-2.71277	-0.620414	-2.71277	1.12462	-2.71277	-2.0578	-2.17389	-1.59971	0.0340811	0.0692511	-0.707013	0.409557	0.582967	-2.30672	0.00366593	0.00879274	Hirsuteine
429.2967-25.9	429.297	25.9	pos	-2.07433	2.56424	-1.33234	2.50617	-1.23917	2.51957	-1.31851	-1.36971	2.24519	-0.938588	1.05151	-0.264472	0.18613	-1.01181	-0.192354	0.928909	-0.75392	-1.12595	0.0259611	-0.0385125	0.54066	-2.1206	-2.50673	-1.93414	-0.0528942	1.61266	1.73409	2.1808	-0.271338	0.449473	-0.275703	0.690298	0.762908	0.0826477	0.888989	0.938007	-0.193055	0.818131	0.858309	5-[1,2,4a-trimethyl-5-(3-methylbutanoyloxymethyl)-2,3,4,7,8,8a-hexahydronaphthalen-1-yl]-3-methylpentanoic acid
499.2133-24.6	499.213	24.6	pos	-0.441404	-0.728036	-0.863884	0.659875	0.354572	-0.472643	-0.17167	-1.23604	-0.402651	-0.784425	2.12096	1.77821	0.493085	0.504184	-0.767233	-0.824166	2.13405	2.90354	-0.750008	1.40778	2.62622	-0.162522	-2.15223	-1.29221	-1.84837	1.06745	0.893733	-0.973661	-2.10317	-0.969322	1.30867	0.0162561	0.0380227	-1.39145	0.0499154	0.150911	-0.0827788	0.878916	0.906826	4-[5-[[4-[5-[acetyl(hydroxy)amino]pentylamino]-4-oxobutanoyl]-hydroxyamino]pentylamino]-4-oxobutanoic acid
372.2692-36.8	372.269	36.8	pos	0.31562	0.71729	1.21519	1.01115	1.65012	1.42784	0.937279	0.619812	1.2189	2.38091	3.54285	-0.314592	2.74967	-0.150894	0.876653	-1.26776	-1.64053	-2.11425	-0.743652	-1.80288	-1.84065	1.85173	-1.04811	-1.43532	-2.15878	-3.11357	1.0055	-2.52116	-0.939905	-0.428459	-1.23595	0.0795123	0.138105	-0.976334	0.228312	0.402181	-2.21228	0.00126077	0.0035375	(2E,4E,12Z)-N-(2-methylpropyl)octadeca-2,4,12-trienamide
155.1409-24.5	155.141	24.5	pos	0.160634	0.246375	0.204248	1.39375	0.277404	0.157493	-0.162956	-0.309832	-0.0102227	-0.381448	0.410837	0.837037	0.62893	0.588233	0.0399888	-0.640541	2.68723	0.973492	1.6471	0.701886	-2.78806	-0.949948	0.852725	-0.175179	-0.743489	-2.15104	0.885305	-2.35164	-0.430301	-1.59802	0.629875	0.0714559	0.126571	-1.73238	0.00288353	0.023523	-1.10251	0.0263901	0.0479586	geraniol
110.0699-15	110.07	15	pos	0.223854	1.54358	0.270653	1.03369	1.10483	0.573679	1.6381	1.04209	2.32546	-0.274644	2.52961	1.79755	0.888521	-1.23429	-0.846506	1.43024	0.308914	-0.673471	-1.60848	0.795918	0.800071	-1.12233	-0.105487	-1.464	-2.77577	-0.278627	-2.2125	-2.50501	-2.78607	-0.419559	-0.609328	0.245097	0.341083	-1.62573	0.0135622	0.0637597	-2.23506	0.000252654	0.000907504	2-Aminophenol
352.175-30.6	352.175	30.6	pos	3.09374	0.87095	1.6917	2.4709	2.12172	1.45393	1.72826	1.91894	2.0608	1.79606	2.74422	1.06471	-2.31564	1.56666	1.90263	-2.31564	-0.619836	-1.71421	-2.31564	1.10844	-2.31564	-1.81133	-2.31564	-2.31564	-2.31564	-0.357002	-1.61621	-2.31564	-2.31564	-0.634321	-2.01013	0.0110027	0.0275016	-1.74184	0.0238319	0.0928796	-3.75197	5.61084e-10	1.99497e-08	Retrorsine
468.3278-38.7	468.328	38.7	pos	2.08888	2.58109	2.57436	2.4099	2.4538	2.40645	2.19797	2.46312	2.75858	1.84858	-0.863126	-2.54451	1.38116	-1.33126	-1.25945	-1.40158	-1.47831	-1.27786	-1.99617	-1.45315	2.96968	0.43023	-2.54451	-2.0063	-1.90085	-1.4919	-1.6064	-1.93696	-2.05181	-1.41965	-3.6007	6.7138e-07	1.1859e-05	0.0665781	0.915127	0.95371	-3.53412	7.12567e-05	0.000312352	2-((4R)-4-((3R,5R,8R,9S,12S,14S,17R)-3,12-dihydroxy-10,13-dimethylhexadecahydro-1H-cyclopenta[a]phenanthren-17-yl)pentanamido)acetic acid hydrate
159.1143-26.7	159.114	26.7	pos	0.055131	0.866774	0.885758	1.20771	0.192291	0.387293	0.568764	0.363156	0.545559	2.55608	0.901299	1.21088	-0.564953	1.29647	0.474356	0.557794	0.799602	0.513103	0.0724562	-0.359917	0.72519	-0.43898	-2.25963	-1.93926	-1.40478	-0.482221	-1.00277	-2.09903	-1.24283	-2.38529	-0.272742	0.375597	0.476935	-1.74307	0.000258058	0.00548474	-2.01581	7.58172e-05	0.000329102	myrcene
314.2167-14.7	314.217	14.7	pos	1.18802	1.85391	1.67983	1.34861	1.52011	1.59078	1.65142	1.54538	1.2165	1.43705	1.18486	1.0614	-0.774393	1.07378	-1.18258	-2.26028	-0.721577	-1.40145	-0.172974	-1.67333	-2.33986	-2.97428	-0.1571	0.0974823	0.105365	-1.29115	-2.76274	0.891755	-0.375968	-1.35857	-1.98981	0.00060533	0.00260301	-0.529852	0.369819	0.547366	-2.51967	0.000194008	0.000725173	(2E,4E,8E)-7,13-dihydroxy-4,8,12-trimethyltetradeca-2,4,8-trienoic acid
508.2526-14	508.253	14	pos	0.973994	0.625911	1.16105	0.610238	0.0591681	0.589655	0.537693	1.03915	1.59384	1.02492	-0.681472	-0.182222	-0.0887193	-1.40724	-3.0197	-0.98511	-0.664278	4.35666	-1.69602	0.388594	-2.31595	0.796341	-0.00876839	-1.89591	-0.817864	-1.49147	1.2657	-0.400898	0.912228	-0.279502	-1.21951	0.0796215	0.138261	-0.0256586	0.97208	0.985665	-1.24517	0.0108586	0.0222854	(1R,2R,4S,7S,8R,9R,10S,11R,12S,13S,14R,17R,18R,19R)-8-(acetyloxy)-10,19-dihydroxy-1,9,18-trimethyl-15-oxo-16,20-dioxahexacyclo[15.3.2.0?,??.0?,??.0?,??.0??,??]docos-5-ene-5-carboxylic acid
518.3306-26.1	518.331	26.1	pos	2.62541	1.63924	2.65956	1.73117	2.67681	2.54565	2.45193	2.40724	2.23859	1.3671	-2.90771	-0.616673	-2.90771	0.136308	-1.63752	-0.538567	-1.02808	-0.494816	-0.563078	-0.892268	-0.774291	-1.42985	1.03149	-0.862005	-0.758433	-2.35306	-2.15761	-1.4197	-1.05085	-1.11828	-3.37928	4.45754e-07	8.71292e-06	0.0557512	0.900263	0.944736	-3.32353	1.18525e-07	1.5515e-06	Retapamulin
151.142-0.7	151.142	0.7	pos	-0.201376	-0.251653	-0.282135	-0.499682	-0.600045	-0.688442	-0.635036	-0.909997	-0.767406	-0.865797	1.36563	-0.565901	0.713847	-1.65906	3.85108	1.98487	-0.432508	3.57338	3.16163	2.01001	1.37087	-0.865028	0.221701	-1.03075	-1.01285	0.110948	-0.853701	-1.41153	-2.35447	-2.4766	1.97045	0.00885912	0.0230663	-2.23044	0.00600337	0.0374865	-0.259984	0.507624	0.586126	Guanine
283.1307-30.1	283.131	30.1	pos	-0.23598	1.2625	1.93693	2.37188	2.27002	2.01828	1.66542	2.13528	2.00146	1.93399	-0.731659	-2.37938	-2.37938	-0.778347	-0.512311	-1.03465	0.766503	0.267091	-1.1392	-1.49722	-0.990917	-0.851422	-1.42749	-1.04477	0.0264078	-0.70041	-0.570539	0.0370279	-1.69758	-0.721526	-2.67783	3.94281e-06	4.65451e-05	0.147734	0.690378	0.807796	-2.5301	1.99258e-07	2.34828e-06	(2S,8R)-8-hydroxy-2-[(1S)-1-hydroxyheptyl]-2,3,4,6,7,8-hexahydrochromen-5-one
346.2039-30.2	346.204	30.2	pos	-1.20168	0.256425	-0.553965	-0.216715	-1.11516	-1.15445	0.235162	-0.10284	-0.93126	-0.918189	0.715232	0.826022	1.53564	-0.903516	1.65492	2.6048	1.79386	0.108152	-0.0717687	0.70149	-0.443749	-1.26951	0.149482	-0.0622621	-2.06633	1.165	0.696113	0.0530954	-2.24289	0.758873	1.46675	0.00149901	0.00540747	-1.2227	0.0239884	0.0933764	0.24405	0.565972	0.640041	(3E,12E)-3,12-dimethyl-8-methylidene-6,18-dioxatricyclo[14.2.1.0?,?]nonadeca-3,12,16(19)-triene-7,17-dione
443.2213-28.7	443.221	28.7	pos	-3.14502	0.816743	0.52751	-0.0939732	0.552599	0.442568	0.924445	0.488037	2.42459	0.408194	1.91373	0.294937	0.62336	0.143232	0.709276	0.787181	-0.449858	0.752306	0.43788	1.48427	0.0880129	-3.98674	-0.293478	-2.698	-0.797933	-0.902597	-1.87869	0.117425	-0.111134	0.421127	0.335062	0.503434	0.599499	-1.67383	0.0052649	0.0345573	-1.33877	0.0477319	0.0798758	Lovastatin
629.3679-19.8	629.368	19.8	pos	0.536201	0.631421	-0.0318741	0.176985	0.221518	0.720165	-0.380082	-0.529663	-0.121929	0.0177557	-2.16582	1.77677	1.84971	0.74693	1.49922	0.387364	-2.16582	2.01683	1.07291	2.96514	-1.04225	-2.16582	0.0209213	-2.16582	0.345127	-0.233289	-2.16582	0.656222	-1.42991	-1.0431	0.674274	0.255348	0.352478	-1.7207	0.0168551	0.0737456	-1.04642	0.0144393	0.0286099	Lopinavir (ABT-378)
239.0452-26.3	239.045	26.3	pos	0.530539	1.14562	1.4518	1.68343	1.392	1.53234	1.19809	1.5571	0.659894	1.30657	-2.74379	0.329597	0.772549	1.88971	1.83888	-0.635987	-0.974537	-0.515594	-0.434915	3.4079	-2.74379	-1.15778	-2.74379	0.673121	-2.74379	-2.74379	-2.74379	-0.800894	-2.18697	1.80026	-0.952356	0.125119	0.198173	-1.8325	0.0270776	0.101261	-2.78486	0.000400934	0.00134725	6-hydroxyflavone
595.3441-27.7	595.344	27.7	pos	-1.91542	-1.55344	0.111596	-1.34181	-1.31614	-1.30643	0.445619	-2.15767	-1.5472	-1.60341	0.546511	3.22743	3.04232	-0.151986	1.67771	-0.241722	1.73343	-2.2417	0.914987	0.761362	-1.61394	1.14561	1.61487	-0.242877	0.403638	0.660727	0.608799	-0.731867	0.509777	0.56121	2.14527	0.002458	0.00809512	-0.63524	0.30094	0.479942	1.51003	0.00129865	0.00363333	(2R,6R)-6-[(3R,10S,12S,13R,17R)-3-(2-carboxyacetyl)oxy-12-hydroxy-4,4,10,13,14-pentamethyl-2,3,5,6,7,11,12,15,16,17-decahydro-1H-cyclopenta[a]phenanthren-17-yl]-2-methyl-3-methylideneheptanoic acid
187.1782-13.1	187.178	13.1	pos	0.765161	-1.16674	-1.76166	0.811827	0.250614	-1.69689	-1.7004	-1.728	-1.84483	-1.69189	0.359376	0.00608316	-0.407281	1.85237	-0.91925	0.356632	-1.81148	-0.836314	2.49463	0.0109419	0.0113398	0.0875683	0.644235	0.626777	0.63999	1.00776	0.489623	0.743587	3.71583	0.690403	1.08685	0.0587583	0.107869	0.755141	0.16653	0.329291	1.84199	0.00130471	0.00364654	Lupinine
172.9813-11.2	172.981	11.2	pos	0.818698	2.49258	1.2326	0.87141	1.32779	1.14527	1.30858	1.11193	1.31669	1.61357	-0.448573	-1.63127	-0.482763	2.5216	-0.704888	-1.904	-0.515172	-1.66454	-1.36353	-1.03557	-1.00655	-1.7161	-0.644116	1.9851	0.282185	-1.24281	0.15332	-1.24966	-2.05976	-0.512007	-2.04678	0.000487077	0.00218826	0.12183	0.825648	0.898098	-1.92495	0.00044426	0.00146925	Tartaric acid
210.0917-24.8	210.092	24.8	pos	1.18428	-0.279388	1.28963	-0.330441	1.22674	1.1896	1.00493	1.32572	0.900922	1.06341	0.453751	1.40176	-1.09574	2.989	0.0770134	1.09928	-0.991775	-0.954288	-1.30266	-1.14563	-2.42824	-0.295658	-0.500179	1.24175	-0.746889	0.730738	-0.961975	-1.33795	-3.46724	-1.34046	-0.804469	0.128383	0.202385	-0.96368	0.142369	0.298184	-1.76815	0.00286107	0.0071016	10-methylacridone
135.0794-31.8	135.079	31.8	pos	-3.28811	-0.284688	0.131207	1.01987	1.1349	1.01781	1.5074	0.322663	1.50787	1.19284	1.20708	1.39823	1.49161	0.153113	0.0361453	-0.57661	-0.693933	-0.680208	0.392007	0.650209	-1.65928	-0.0777851	0.0842805	-2.27022	-0.0133732	-0.711751	0.205332	-1.99708	-1.71505	0.515538	-0.0884112	0.868845	0.904687	-1.1017	0.0186819	0.0790436	-1.19012	0.0495263	0.0825813	Diglyme
280.1164-14.2	280.116	14.2	pos	-0.285583	0.584694	1.33893	0.979976	1.65999	1.02745	1.40672	1.81892	0.408033	1.34812	-0.101935	2.11677	-1.12645	0.830694	0.5803	-0.799506	-2.00026	0.938202	1.09382	-0.0664781	-3.28845	-2.60971	-2.50862	-1.84	-0.0325832	1.0608	-2.45703	-0.629822	0.565691	-0.0126759	-0.88221	0.0621636	0.113029	-1.32176	0.0480364	0.146969	-2.20397	0.00128001	0.00358477	Dibenzo[a,j]acridine
221.0947-27.3	221.095	27.3	pos	2.23439	2.20095	2.18432	1.44149	2.29744	2.53553	2.31204	-1.86534	2.68842	1.72431	0.603985	0.452197	-1.41444	-1.35851	-0.29878	-3.50851	-0.894114	-0.881771	-1.34381	-1.60583	-1.02388	-0.691933	-0.74899	-0.883784	-0.753561	-0.594747	-0.674125	-0.521671	-0.897642	-0.713631	-2.80031	9.62619e-05	0.000585618	0.274562	0.478988	0.64319	-2.52575	0.00018976	0.000711519	:5-Hydroxy-DL-tryptophan
239.1971-37.5	239.197	37.5	pos	0.314911	1.16795	1.34776	0.543946	0.877496	1.04495	1.44816	1.29645	1.62268	1.35686	3.12246	-0.0978683	-0.223888	2.48921	0.146895	-0.865582	-0.946887	1.29609	-1.91119	1.80149	1.37178	-2.0785	-1.45379	-2.55911	-1.79709	-2.64772	-1.75731	-1.77432	-1.7079	-1.42794	-0.621043	0.269803	0.368217	-2.06426	0.00452236	0.0312511	-2.68531	1.56693e-05	8.69689e-05	Alismoxide
112.0494-2.4	112.049	2.4	pos	0.126869	1.14954	0.039425	-0.0434958	0.121669	0.1345	-0.267267	-0.320066	-0.143697	-0.170135	0.835018	1.43565	0.809115	1.54058	0.78146	-0.0183634	0.019964	1.18498	-0.248456	2.79496	-0.123036	-1.36553	-0.731299	-1.0186	-0.905953	-1.13256	-0.792817	-3.12467	-1.22671	0.658934	0.850757	0.0183038	0.0419036	-1.88972	0.000263993	0.00557128	-1.03896	0.00849919	0.0180926	Cytosine
167.054-18.2	167.054	18.2	pos	0.210686	-1.46349	-1.90767	-1.9015	0.776363	0.363822	-1.87993	0.6194	0.117248	0.342585	1.81073	0.296549	2.07809	4.51327	1.93654	-1.03161	1.90305	-0.884445	1.84154	2.62347	-0.692339	-1.64855	-0.0755787	-0.435108	-0.0523138	-1.01801	-0.970018	-1.43005	-2.01062	-2.03211	1.98097	0.00687353	0.0187529	-2.54519	0.000753107	0.0104257	-0.56422	0.211469	0.284973	Paeonol
141.0901-21.9	141.09	21.9	pos	0.858731	2.09713	1.58031	0.902213	1.13198	1.31732	1.2695	0.321333	0.84801	0.659461	-0.479264	0.423117	0.594431	-0.938959	-0.72747	-1.38257	-1.50898	-0.911219	-0.984663	0.900388	-0.533433	-0.602848	-1.35335	-0.534783	-0.341719	-0.328315	-1.63887	-0.0605224	-0.260828	-0.316144	-1.60012	0.00013092	0.000747868	-0.0955618	0.763411	0.857711	-1.69568	5.58452e-07	5.48092e-06	2-Methyl-4-amino-6-methoxy-s-triazine
349.2796-25.7	349.28	25.7	pos	-1.70734	-3.48813	-1.15304	0.289051	0.22894	0.943276	-1.13283	0.243695	-1.57391	0.57402	3.38435	2.16248	-0.458732	1.46125	1.33927	1.62573	0.324783	0.953419	0.869231	1.01561	1.26828	-2.86724	-2.26131	-2.08825	0.631819	-2.66464	0.410288	0.656053	0.57174	0.442121	1.94537	0.00237865	0.00787658	-1.85785	0.00855864	0.0469992	0.0875124	0.898856	0.923052	Incensole acetate
291.2051-22.4	291.205	22.4	pos	-0.475614	-0.326885	1.18497	1.15099	0.688002	2.74737	0.573663	0.920544	0.728688	1.39809	2.66396	-0.48608	-1.00387	-0.34605	-0.036501	-0.425511	0.662584	-1.40511	0.70348	-1.06459	-2.23267	1.26138	1.17654	-3.53284	1.35541	-1.0443	-1.01375	-1.65414	-0.753965	-1.4138	-0.932752	0.0644362	0.116292	-0.711444	0.277788	0.455836	-1.6442	0.0139131	0.0276999	D617
237.1469-18.6	237.147	18.6	pos	1.21975	0.135352	-0.0410938	0.672949	0.198028	0.944533	0.971628	1.66236	1.72538	0.175808	-1.91704	1.54675	0.332668	-0.0330084	-0.309683	-1.22927	0.326969	-2.79368	-1.14411	1.8203	0.206497	-1.99026	0.312007	-0.801403	0.878576	-0.794981	-1.01251	-0.958334	0.518766	-0.622936	-1.10648	0.0480298	0.0915634	-0.086446	0.874628	0.929441	-1.19293	0.00306147	0.00752538	Procaine
393.2985-34.7	393.298	34.7	pos	0.471742	2.21628	2.482	0.732184	0.913179	1.48179	1.04356	1.02925	0.999997	1.2787	-1.85498	0.33417	1.25132	-0.799889	1.0802	2.99609	0.0244594	-0.667188	0.962339	-0.269867	-2.54992	-1.4802	-1.3008	-2.23847	-1.22307	-2.38693	-1.39682	-1.04526	-1.20657	-0.877286	-0.959203	0.0634414	0.114933	-1.8762	0.00160138	0.0163494	-2.8354	6.02839e-09	1.38161e-07	Deoxycholic acid
365.1727-23.1	365.173	23.1	pos	-0.417676	-2.14908	0.201736	0.438588	-0.304002	-0.43049	-0.772189	-0.377071	-2.14908	-0.442198	-2.14908	1.03131	3.57458	0.996684	0.330292	2.3997	1.2359	1.95427	-0.577225	0.939565	2.59684	-2.14908	0.177844	-1.43377	-0.318498	-2.14908	-0.181229	0.767459	-1.47808	0.833074	1.61375	0.0132551	0.0320995	-1.30705	0.0747526	0.195451	0.306694	0.586323	0.658165	9-phenyl-1-(2,4,6-trihydroxyphenyl)nonan-1-one
377.1268-10.7	377.127	10.7	pos	-1.33985	-1.04107	0.746556	-0.851961	-1.3346	-1.41402	-1.26001	0.702695	1.59665	-1.40313	0.307969	1.95765	1.18427	-0.141135	3.63236	1.96708	-0.1377	-0.38405	2.43815	0.186241	-1.37467	0.704831	-2.17428	-2.17428	-0.237658	0.76915	-1.46947	-0.0971535	0.775308	-0.133861	1.66096	0.00812598	0.0215081	-1.64229	0.00960398	0.0507386	0.0186655	0.971419	0.979494	Griseofulvic Acid
490.2802-28.5	490.28	28.5	pos	1.65067	0.0784751	0.77449	0.945384	1.66017	1.82596	0.61277	1.21802	-0.16952	0.820692	-1.05478	-0.197675	1.06602	-1.48291	0.958032	0.672712	-0.418613	0.768591	-0.6065	0.751974	2.60397	0.115518	-1.11	-1.20741	-0.380956	-0.35023	-2.93698	-3.1586	-2.82291	-0.626372	-0.896025	0.0232371	0.0508391	-1.03308	0.117949	0.264146	-1.92911	0.00674485	0.0148256	(3S,6S,6aR,7R,7aR,8S,9R,10S,11aR,12R,13S,14R)-1-ethyl-3-(hydroxymethyl)-6,8,10,13-tetramethoxytetradecahydro-1H-3,6a,12-(epiethane[1,1,2]triyl)-7,9-methanonaphtho[2,3-b]azocine-11a,12-diol
430.2773-29.8	430.277	29.8	pos	1.21251	2.60007	2.47648	1.73327	2.02628	2.19725	1.74749	1.47133	1.14265	1.92952	-1.14584	1.38379	2.24245	-1.65381	0.964673	-3.33343	-2.37595	-0.383635	1.16785	-3.33343	-1.90712	0.172271	1.65689	-2.22044	-3.33343	-0.0526212	-2.84677	-1.30663	1.10175	-3.33343	-2.50042	0.00354497	0.0108947	-0.56022	0.524883	0.68014	-3.06064	0.000412569	0.00138025	Grayanotoxin I
201.1572-5.6	201.157	5.6	pos	-0.121744	-0.624207	-0.570778	-0.558617	-0.625536	-1.02948	-0.755377	-0.992786	-0.861617	-0.771176	1.34982	0.463151	-0.00167012	1.52827	1.26151	1.9481	0.338563	2.16891	2.01103	2.04334	-0.209239	-0.965537	-2.38424	-1.36338	-1.38536	-0.532804	-0.779614	-0.0223131	0.778819	0.663966	2.00223	1.07326e-05	0.00010194	-1.93107	0.000137606	0.0038137	0.0711614	0.827719	0.865937	Hexamethylene??bisacetamide
313.3055-32.1	313.305	32.1	pos	-2.1532	-0.114487	-2.1532	1.88768	-2.1532	-2.1532	-2.1532	-2.1532	1.08435	1.77719	2.2229	1.63503	1.89634	-0.0418134	1.25938	0.749094	1.61588	-1.48494	-1.19184	1.29572	0.937921	-0.114901	-1.45677	-1.02395	0.267579	-1.17258	0.605883	0.444243	1.2089	0.632367	1.62402	0.0330696	0.0675233	-0.762707	0.149255	0.307496	0.861316	0.199955	0.271845	icosanoic acid
251.1381-17.1	251.138	17.1	pos	2.31156	1.42991	1.47219	1.63369	1.30442	1.53551	0.713136	1.74219	0.928777	1.50298	0.723273	-1.48222	-0.0838326	-0.162431	0.736597	-0.761957	-0.66659	-0.745423	-1.75413	-0.0444906	-2.25459	-1.56738	-1.22509	-0.622318	0.115339	-1.03479	-0.224078	-1.05665	-1.04013	-1.42347	-1.88156	1.98301e-05	0.000165388	-0.609195	0.0887055	0.218895	-2.49075	5.22951e-08	8.06467e-07	N-Caffeoylputrescine, (E)-
579.2863-35.2	579.286	35.2	pos	1.13037	-2.53581	-2.53581	-0.00776218	-0.395502	-0.561716	-2.53581	1.93419	-2.53581	-0.0303769	0.517815	0.306579	-2.53581	-1.41847	0.950053	-1.62077	-1.9579	-0.149016	1.02344	-0.678051	1.51213	0.613797	-2.53581	1.53562	2.37055	2.40164	2.12229	1.8584	1.69632	2.06121	0.25119	0.70858	0.777712	1.91983	0.00593159	0.0372161	2.17102	0.00620395	0.0138189	Cucurbitacin E
188.0892-4.2	188.089	4.2	pos	0.789102	0.292097	2.59917	1.66183	0.465977	0.742375	0.476193	0.567525	0.424437	0.182493	0.394394	0.103098	-0.343151	-0.624683	-0.137697	-0.987258	-1.0761	5.15924	-1.91837	-0.939676	-1.04104	-1.80469	-0.546125	-0.571045	-0.43814	-0.28641	-0.622534	-0.718879	-0.974476	-0.827663	-0.857141	0.21826	0.3108	-0.74608	0.263532	0.441618	-1.60322	3.61058e-05	0.000175574	4-hydroxy-4-(pyridin-2-yl)butan-2-one
371.2531-35	371.253	35	pos	-0.884313	1.06721	1.76234	1.74745	2.01622	2.50992	1.86417	1.29677	1.25021	1.97153	2.72092	0.812769	2.41403	0.232367	1.20949	-4.01293	-1.10113	-2.54889	-2.17079	0.150133	0.32645	-2.24801	0.164858	-0.887707	0.451544	-3.48921	-1.75926	-2.55761	-2.17032	-0.138192	-1.68955	0.0445425	0.0860918	-1.00134	0.242362	0.418128	-2.69089	0.000120733	0.000486006	Incensole acetate
247.0791-30.5	247.079	30.5	pos	0.63052	1.26469	1.15166	1.13509	1.11723	2.42325	1.06053	0.952356	0.915719	0.883663	2.507	3.46485	-1.84267	1.06081	0.917375	-0.270133	-2.18467	-1.80235	-2.8728	-3.41862	-2.25871	-3.41862	0.725854	0.433861	0.50985	-2.2733	0.16971	-2.47356	0.540636	0.950746	-1.59759	0.0621517	0.113018	-0.265231	0.775008	0.865558	-1.86282	0.0065585	0.0144807	columbianetin
291.0867-16.1	291.087	16.1	pos	0.711757	0.981589	0.593646	0.800034	0.686453	0.656182	0.292087	-0.539661	1.16328	1.15561	0.445963	2.86938	-2.72152	-0.366121	0.389669	0.205466	1.0962	-2.72152	1.17807	1.8546	-0.301329	1.92656	-1.99585	-1.90051	-1.09105	-1.14038	-1.02097	-1.11487	-2.00335	-0.089426	-0.427078	0.485045	0.581873	-1.09614	0.127333	0.277496	-1.52322	0.00270117	0.00676893	epicatechin
306.1167-17.1	306.117	17.1	pos	-0.8128	-0.891566	1.24508	-0.998721	-1.15599	-0.951679	-0.511469	-0.891353	-0.69141	1.10805	0.431267	0.777759	-2.19599	2.03778	1.97997	1.86224	-2.19599	1.98839	1.39297	1.97069	-2.19599	-0.649076	2.12554	-0.243317	-0.145364	0.999155	-2.19599	0.830859	-1.49865	-0.524396	1.26009	0.0542742	0.101118	-1.15463	0.112384	0.255874	0.105462	0.84278	0.87839	2-methyl-3-[(2S,3R,4S,5S,6R)-3,4,5-trihydroxy-6-(hydroxymethyl)oxan-2-yl]oxypyran-4-one
567.3098-31.3	567.31	31.3	pos	-0.821664	1.73131	-0.338474	0.600579	-0.303443	1.85498	1.37609	2.10466	2.76165	2.12575	-2.54468	3.15472	3.31943	2.98076	2.37926	-2.54468	-2.54468	-1.19706	-1.09863	-0.989096	-2.54468	1.51007	-1.14763	-1.7049	-0.208775	-1.22797	-1.14537	-1.70162	-2.03316	-1.80272	-1.01761	0.276748	0.375807	-1.29221	0.168138	0.331094	-2.30982	0.000404903	0.00135852	3',4',5',6'-tetradehydrolongicaudatine Y
498.3381-32.9	498.338	32.9	pos	2.27589	0.833214	2.23092	1.99588	2.07739	2.19082	2.12963	2.07914	2.14422	2.03381	-1.68974	-0.750497	-1.64348	-1.22633	-2.3477	-2.49727	-1.84738	-0.428042	-0.893493	2.15014	-0.920688	-1.01589	-3.23949	1.75288	-0.389624	-3.55567	0.899827	-0.544047	-0.693202	-1.11121	-3.11647	2.31491e-05	0.000186768	0.235666	0.725296	0.831085	-2.8808	0.000249546	0.000898268	CRUSTECDYSONE
543.3948-35.3	543.395	35.3	pos	2.59166	1.26588	0.581341	2.63756	1.36506	2.5439	3.47988	2.76107	2.9339	3.22034	-2.10844	-2.10844	-0.420942	-2.10844	-0.663198	0.953038	-1.04855	-1.11378	0.248737	-1.16556	-0.930625	-1.27968	-2.10844	-1.40229	-2.10844	-1.19081	-1.54278	-0.69882	-1.57634	-1.00682	-3.29162	6.85918e-07	1.20609e-05	-0.430946	0.250304	0.427142	-3.72256	4.17635e-08	6.72992e-07	3-[(3-OH-myristoyl)oxy]decanoyl glutamine
118.0856-20.7	118.086	20.7	pos	0.94578	-1.04918	-1.38888	0.661315	0.366609	0.369144	-3.53255	0.983687	0.320001	1.46512	0.0928809	0.514513	0.792654	0.530623	0.884033	-0.355742	-0.170617	-0.516697	-1.11398	0.983251	-0.774146	-0.90833	-0.482557	-0.529679	1.13702	0.0845019	0.206836	0.0287904	0.0898031	0.365803	0.249988	0.640541	0.721135	-0.242288	0.418137	0.590799	0.0077002	0.988256	0.991359	Valine
227.0655-24	227.065	24	pos	1.58438	1.43427	1.00655	2.20586	1.60628	1.48498	1.04625	1.41309	1.01964	1.03421	2.8169	0.52451	-2.51755	-0.684539	0.844324	1.76259	3.14495	-2.51755	-2.51755	-2.51755	-2.51755	2.22016	-2.51755	-1.978	-0.614936	-0.849276	-1.71064	-1.42992	-1.36952	-1.40682	-1.5497	0.0629738	0.114269	-1.05126	0.232443	0.407128	-2.60096	0.000142974	0.000560132	3-Nitrotyrosine
293.1732-27	293.173	27	pos	1.06907	1.95203	1.66827	1.90813	1.59815	1.52086	1.84744	0.383229	1.42934	0.696647	1.43185	1.56323	0.570318	0.804903	1.21267	1.12126	-1.11764	0.116496	-1.31166	0.475609	-2.25919	-2.18739	-2.06623	-2.35921	-3.08714	-0.552403	-1.12827	-2.34485	-2.69742	-0.258099	-0.920613	0.0226358	0.0498125	-2.38072	3.2184e-05	0.00159056	-3.30134	1.08189e-07	1.44837e-06	Genistein
389.1769-10.4	389.177	10.4	pos	-1.67154	-0.384315	-0.574898	-0.864295	-0.532994	-0.942153	-1.50149	-0.960221	-1.21828	-1.29782	2.92618	0.312836	-1.20142	-1.04733	-0.757993	2.36557	-0.867272	0.895829	2.87579	2.39796	1.78933	-1.3467	-0.922362	0.876816	-1.54003	1.69408	-1.28914	0.0889309	1.16714	1.52979	1.78482	0.00969411	0.0248432	-0.585229	0.411694	0.584746	1.19959	0.0230835	0.0427141	(9R,10R)-10-acetoxy-8,8-dimethyl-2-oxo-2,8,9,10-tetrahydropyrano[2,3-f]chromen-9-yl 2-methylbutanoate
133.0628-21.1	133.063	21.1	pos	1.96207	1.27766	1.16543	0.810895	1.74761	1.17803	0.861554	0.363492	0.58937	0.660204	0.137665	0.936566	-0.0242873	2.15744	0.637337	-1.59604	0.188717	-1.82796	-2.04529	-1.0284	-1.32116	1.59301	-1.41196	0.800022	-0.0501118	-1.12128	-1.63577	-1.40807	-2.12312	-1.47362	-1.30806	0.0149542	0.035488	-0.568781	0.332921	0.511071	-1.87684	0.000625871	0.00195682	Gly-Gly
489.2427-25.9	489.243	25.9	pos	-0.0172196	0.200305	0.210331	0.49891	0.481323	-2.25813	-0.168339	-0.120447	-0.626287	-0.10093	3.69071	1.87714	-1.77848	1.68341	0.562503	-0.059797	1.90108	0.930237	1.69656	-0.780509	-1.05847	-1.04488	-1.76386	-0.826212	-0.368759	-0.522327	1.56006	-0.321138	-2.4858	-0.990985	1.16233	0.0557685	0.103378	-1.75452	0.00963966	0.0508412	-0.592189	0.175088	0.242946	Celastrol
249.1835-37.1	249.184	37.1	pos	0.255625	1.30277	1.04864	0.646077	0.232184	1.99696	1.24303	0.51894	2.37058	1.21304	1.6097	1.78765	0.352541	0.215242	-1.12585	-1.26602	0.30926	0.00840465	-1.88255	0.482875	-0.895686	-2.27381	0.237961	-2.09313	-2.01078	-2.78011	-0.316301	-0.0289176	-2.03707	0.878743	-1.03366	0.0322056	0.0662002	-1.18104	0.0451421	0.14069	-2.21469	0.000258676	0.000925558	Matrine
199.1779-5.8	199.178	5.8	pos	1.81954	1.57746	1.58346	1.50007	1.32606	1.35664	1.29066	1.1518	0.79164	0.974656	-0.458104	-0.218611	0.147154	-3.06656	1.54865	-0.701033	2.7734	1.19268	-1.64996	-2.38615	-0.802768	-1.2852	-1.09481	-1.73034	-1.35937	-1.54635	-1.19493	-0.954329	0.243459	-0.828817	-1.61905	0.0197544	0.0446146	-0.773492	0.221908	0.394588	-2.39254	7.39073e-09	1.65398e-07	Pesticide3_Cycluron_C11H22N2O_3-Cyclooctyl-1,1-dimethylurea
425.2284-19.3	425.228	19.3	pos	1.04448	1.52147	1.2888	0.926405	1.83731	1.68968	1.94628	1.43406	1.32371	1.50517	1.69289	1.7101	-1.25908	-2.76953	-0.440558	0.943116	2.2122	-2.76953	-1.58731	0.269508	-2.76953	0.3626	-2.03919	-0.610993	0.56869	-1.74428	-0.166812	-1.89824	-2.04819	-2.17321	-1.65156	0.0203687	0.0457351	-1.0521	0.150429	0.309028	-2.70365	3.22076e-05	0.00016006	Licoricidin
582.302-18.2	582.302	18.2	pos	0.715028	-2.09543	2.20855	-2.09543	0.231099	2.51009	0.633071	3.12033	2.22953	2.72657	-2.09543	1.2756	1.57846	2.1703	0.419976	-2.09543	-2.09543	0.584033	0.229955	0.330804	-2.09543	-2.09543	-1.51704	0.729268	-0.279788	-0.600436	-0.157884	-2.09543	-2.09543	-0.278643	-0.988056	0.224382	0.317503	-1.07891	0.0924766	0.224455	-2.06696	0.00948888	0.0198799	Tunicamycin in source fragment -C8H15NO6
254.2104-31.2	254.21	31.2	pos	2.92058	-0.134833	3.6729	3.07162	2.55437	0.756747	0.206	1.49656	0.106262	0.216668	0.989842	1.04761	1.27698	0.757572	0.669358	-0.0109015	-1.25527	-2.08819	-1.45798	-1.04484	-2.5802	-1.08349	-0.0440726	-2.19194	-1.64824	-1.88287	-0.645887	-0.269291	-1.85936	-1.54571	-1.59827	0.0162754	0.0380486	-1.26352	0.0167247	0.0733739	-2.86179	8.17635e-05	0.000350622	(4aR,5S,6S,8R,8aS)-6-hydroxy-3,8-dimethyl-5-propan-2-yl-4a,5,6,7,8,8a-hexahydro-1H-naphthalen-2-one
219.1731-18.4	219.173	18.4	pos	1.027	0.102337	0.0164095	0.884776	0.144058	0.0488132	-0.377571	0.000665838	-0.19412	-0.0655716	0.945426	1.12995	1.63183	0.906718	1.80266	0.109453	0.786075	-0.330964	-0.0634493	1.86111	-2.47075	-1.00914	-0.811383	-0.623308	-0.0974011	-1.3677	-0.450307	-1.57634	-1.49855	-0.460727	0.719202	0.0231302	0.0506449	-1.91444	1.82117e-05	0.00109464	-1.19524	0.00037931	0.00128678	germacrone
233.1291-30.5	233.129	30.5	pos	-0.800052	-0.521563	0.00402873	0.195403	-0.0611573	0.257463	0.375298	0.297415	-0.552408	-0.0589028	-0.819058	4.916	-1.30562	0.560142	-1.09667	0.557884	-2.00812	3.97136	2.73169	-2.07262	-1.94003	-2.39532	0.127951	-0.711672	-0.919986	-0.45476	-0.190415	2.40651	0.755593	-1.24839	0.629947	0.453546	0.552802	-1.00055	0.288315	0.466748	-0.370604	0.430876	0.512076	Melatonin
116.07-23.3	116.07	23.3	pos	1.29227	-1.10126	0.996886	0.252335	1.0451	0.906663	0.452446	3.1376	1.07698	2.75201	2.69197	-0.185402	0.978078	0.69737	0.634567	-0.0877407	-0.592244	-0.31085	-1.03391	-0.797498	-1.65751	-0.812939	-0.93839	-0.790443	-0.456054	-1.90652	-0.965733	-1.50511	-1.37194	-2.40075	-0.88167	0.103988	0.171088	-1.47997	0.00222766	0.0199428	-2.36164	8.51919e-05	0.00036324	Proline
426.1728-26.5	426.173	26.5	pos	-1.92978	-1.92978	-0.0987713	-0.408164	-1.92978	-0.501381	1.10094	0.212188	-1.92978	-1.92978	0.444219	2.82154	0.165976	-0.17776	0.921921	0.743328	-1.92978	3.70157	-0.0397838	1.71743	2.81163	0.277997	-1.92978	-0.832061	-1.32745	-1.28534	-0.354869	2.99562	-1.19493	1.8146	1.77127	0.0112676	0.0280211	-0.739326	0.346208	0.523749	1.03195	0.147453	0.209462	(1S,3R,6R,7S,8S,10R,13S,16S,17R)-8-tert-butyl-6,17-dihydroxy-16-methyl-2,4,14,19-tetraoxahexacyclo[8.7.2.0?,??.0?,?.0?,??.0??,??]nonadecane-5,15,18-trione
383.1711-13.4	383.171	13.4	pos	1.401	1.74284	1.72953	1.17789	1.62584	-1.17784	-1.38123	1.58289	1.73959	-1.35991	2.81275	1.51043	-1.64306	-0.303792	-0.827549	1.28734	-0.212948	2.55514	1.14051	-1.52763	-1.80995	-1.71569	-2.27483	-2.00933	0.888922	-2.11959	-0.723645	1.03698	-1.52605	-1.6186	-0.228942	0.738227	0.802255	-1.6663	0.0181011	0.0774902	-1.89524	0.00467309	0.0108124	Isolaserpitin
585.3206-26.1	585.321	26.1	pos	-0.711083	-2.6718	-2.6718	-0.635239	-0.716123	0.190985	-2.6718	-0.758012	-2.6718	-0.829298	2.79926	2.14692	1.50363	3.55579	2.48019	0.536804	1.41552	1.01556	0.65621	0.791851	-1.0785	0.926045	-2.05339	-0.169239	0.109748	0.0263345	-0.141987	0.275188	-0.536057	-0.113935	3.10477	4.35925e-06	5.02842e-05	-1.96575	0.000170714	0.00433032	1.13902	0.0187866	0.035839	lappaconitine
179.1153-18.7	179.115	18.7	pos	1.47424	1.12079	1.31913	0.741712	1.63268	1.11099	1.14925	1.36504	1.86664	1.09805	1.12283	-1.96396	-2.07336	-1.90355	3.13329	-0.232946	1.46015	-1.46499	2.00348	1.03724	-2.75997	-0.360987	-2.53361	-0.556226	0.892256	-2.69454	-1.98113	-3.46741	0.188947	-0.72403	-1.17603	0.0825441	0.142184	-1.51149	0.0622272	0.173916	-2.68752	0.000225462	0.000823402	Isoproturon-didemethyl
299.1576-18.8	299.158	18.8	pos	0.29224	0.598094	0.414782	1.37896	1.43109	0.0488295	-0.543039	1.04722	-0.282075	1.16039	1.16468	1.56172	-3.22427	2.10937	0.896378	1.31044	1.04858	-3.22427	0.946373	-3.22427	1.8291	2.04718	0.76867	-3.22427	-2.1544	0.880995	-0.229516	-2.64908	0.120978	-2.30089	-0.618176	0.416753	0.517129	-0.427596	0.651217	0.778785	-1.04577	0.136209	0.195501	6-Shogaol
151.0344-32.6	151.034	32.6	pos	-0.606863	0.903644	0.810039	1.44156	0.323955	0.718191	1.09889	0.907719	0.583229	0.173947	5.02127	0.992298	-0.19681	-0.00624281	0.347949	0.184327	-0.470013	-1.04931	-1.32235	-0.7554	-0.612454	0.670804	-0.215675	-0.427152	-0.761475	-1.47836	-1.28882	-1.23462	-1.50021	-2.25206	-0.36086	0.558702	0.649884	-1.18457	0.0819334	0.207769	-1.54543	0.000159285	0.000614597	2-Mercaptobenzimidazole
233.0914-16.3	233.091	16.3	pos	2.74483	2.28478	-0.641793	1.00068	-0.597685	2.65874	-0.526812	-0.358347	2.31188	-0.714321	0.832629	-1.42559	0.263054	-1.65598	0.820603	1.49283	0.783031	0.67922	0.410084	0.694615	-1.0448	-2.92752	1.37704	-3.41821	-0.201504	0.698455	-0.557089	-2.00615	-2.95469	-0.0219664	-0.526746	0.379427	0.480641	-1.39509	0.0382848	0.126096	-1.92184	0.0148922	0.0293835	Nalidixic acid (NegGram)
305.1551-22.7	305.155	22.7	pos	-0.340763	-0.411114	0.484685	-0.417801	-0.0217985	-0.396328	-0.988872	0.762827	-0.448344	-2.50558	0.359048	2.82606	4.43862	1.23806	-1.0538	-2.59779	-0.88367	-0.928878	-1.10947	-0.978287	0.215311	-0.271242	-0.338246	0.678552	1.06937	0.643891	0.25845	0.659716	0.262589	-0.205201	0.559298	0.458201	0.557145	0.16633	0.814447	0.891406	0.725628	0.0384742	0.0663441	Aleuretic Acid
452.1951-11.2	452.195	11.2	pos	-1.24244	-0.995074	-2.4954	-0.672116	-1.26375	-1.27601	-0.684124	0.508825	-0.123771	-0.517756	1.66425	-0.743065	-2.4954	1.94427	1.14573	2.34453	-0.315919	2.57032	2.22067	3.24571	1.32188	0.636084	-2.4954	0.969331	-1.92664	1.80213	-1.44731	-1.70784	-2.4954	2.5237	2.03427	0.0063161	0.0174493	-1.44006	0.0998783	0.236517	0.594217	0.383577	0.46488	Doxazosin mesylate
477.3908-40.5	477.391	40.5	pos	-2.33205	-0.295465	2.08002	0.691695	0.551187	0.867915	1.15824	1.87678	2.86973	1.50225	-3.12739	-0.796568	0.579583	-0.579618	0.0493045	0.501376	0.397953	-0.289921	-0.109362	-0.337031	-1.54049	-1.22471	-1.04391	-0.618036	0.330901	-1.18645	-0.162106	0.579051	0.0172076	-0.410076	-1.2682	0.0396087	0.0781879	-0.154694	0.709427	0.820723	-1.42289	0.0149917	0.029552	(20R)-Protopanaxatriol
485.197-21.5	485.197	21.5	pos	-0.473196	-0.120874	1.34471	-2.03904	1.72341	-0.845477	-2.03904	-0.589423	-2.03904	-0.866441	1.02582	2.92112	0.29244	0.0226184	-2.03904	2.61111	1.14167	-0.350974	-1.1576	0.429099	2.28637	2.29862	-2.03904	-0.65896	-2.03904	1.79649	2.0593	-2.03904	0.806591	-1.42319	1.08407	0.108364	0.176972	-0.384816	0.627703	0.761126	0.699252	0.3585	0.439644	(1R,4R,7S,11E,15S,19R,20R,21S,22S,24R)-7,20,21,22,24-pentahydroxy-11,15-dimethyl-3,5,9,18,23-pentaoxatricyclo[17.3.1.1?,?]tetracos-11-en-10-one
233.1733-22.7	233.173	22.7	pos	0.489278	2.51876	1.50766	0.427709	1.86204	1.16282	1.40176	1.36244	0.916017	1.4962	-0.286451	1.3713	-1.03498	-0.101037	-0.159085	-0.670569	0.806383	-1.91432	0.320742	1.14856	-0.870294	-2.39547	-2.55934	-1.8198	-1.91915	1.43507	0.0740379	-2.00982	-2.69362	0.133156	-1.36641	0.00245113	0.00807758	-1.21058	0.040626	0.131169	-2.57699	0.000155713	0.000603318	Isoalantolactone
293.0767-27.1	293.077	27.1	pos	1.54971	1.70864	1.33192	1.91659	2.07608	1.9493	1.22745	2.05772	1.74658	2.01285	-2.34212	-2.34212	2.15203	0.581434	0.151792	-1.00762	-0.704046	-2.34212	0.0669848	-0.930317	-2.34212	2.2083	-1.75832	-0.544939	-2.34212	-1.61411	-1.39139	-2.34212	-0.414251	-0.319626	-2.42929	0.000475172	0.00214283	-0.414459	0.526527	0.681406	-2.84375	0.000100685	0.000418677	2'-O-methylisoliquiritigenin
473.3391-41.5	473.339	41.5	pos	-0.333814	0.777634	0.47745	0.718136	1.28773	0.0510089	-0.271738	0.251797	1.06053	0.269243	-2.87539	-1.08609	-1.09336	-0.012645	-0.106993	2.3507	-0.840536	1.84054	-0.965274	-0.836509	4.67568	2.23396	1.59167	-0.952801	-0.924931	-2.24227	-1.2064	-2.15848	0.230019	-1.90887	-0.791353	0.146812	0.22554	0.296312	0.734946	0.837542	-0.495041	0.515594	0.593658	Saikogenin D
255.0607-3.7	255.061	3.7	pos	-0.40573	-1.47579	-1.10387	-2.32449	-1.11934	-1.16433	-1.18037	-1.63498	-1.07226	-2.72665	-0.283706	-0.681326	0.600792	0.526611	0.192853	0.964759	0.803333	3.32748	-0.864506	1.86059	-1.01343	0.507827	0.0702398	0.573718	0.00505071	1.31345	1.83925	0.970196	1.66005	1.83456	2.06547	0.00040778	0.00188983	0.131403	0.792231	0.876767	2.19687	1.48298e-05	8.32032e-05	Chrysin
351.1611-36.9	351.161	36.9	pos	1.61956	3.2796	3.02634	2.61268	3.33352	2.02608	2.34452	1.20825	-0.936692	2.84465	0.0798418	-1.15437	-0.258743	0.0938002	-1.57342	-0.565695	-1.81494	-1.06995	-1.00279	-1.80355	-0.252687	-2.83034	-0.974092	-1.75696	-1.81208	-2.30478	1.8865	-0.529757	-2.11293	-1.60158	-3.04283	1.27612e-05	0.000117346	-0.321889	0.517732	0.67405	-3.36472	2.11623e-05	0.000112104	Guaiacin
461.2319-27.2	461.232	27.2	pos	0.554076	1.95862	2.31494	-0.45708	1.66601	1.7507	1.87668	-1.2838	1.80146	1.38376	3.02729	1.4205	0.535137	2.41653	1.41705	-1.30553	-0.459686	0.501142	-1.39855	-0.338076	-2.20854	-1.82796	-1.74117	-1.96714	-1.72069	-2.05869	-2.21364	-1.32022	-1.31365	-1.00948	-0.574955	0.353313	0.454612	-2.3197	0.000738665	0.0102665	-2.89465	1.38012e-05	7.83675e-05	7-[2,6-dimethyl-8-(2-methylbutanoyloxy)-1,2,6,7,8,8a-hexahydronaphthalen-1-yl]-3,5-dihydroxyheptanoic acid
508.2579-22	508.258	22	pos	1.01379	0.180865	0.423055	0.319805	0.0781462	0.873672	0.181305	0.518619	1.67168	-0.26743	1.66964	1.48707	1.04181	0.0993359	-0.610059	0.12499	0.151296	1.79658	1.78194	0.965714	0.0561591	-1.36101	-0.972889	-0.141506	-1.79505	-3.03059	-0.512705	-3.6311	-0.0243275	-2.0888	0.35148	0.29314	0.393357	-2.20101	0.000370817	0.00686549	-1.84953	0.00121159	0.00341831	Mesaconine
372.0974-2.1	372.097	2.1	pos	1.45517	1.05126	1.13872	0.972611	0.843303	0.611906	0.671415	0.617601	0.507898	0.504552	0.791633	-0.625957	-0.264272	-0.349721	-0.749992	3.96997	2.27941	-1.1249	-1.4279	-2.1379	0.939361	-0.718141	-1.01471	-0.905777	-0.904935	-0.847026	-0.915476	-1.21721	-1.35858	-1.79231	-0.801407	0.206642	0.296847	-0.909517	0.171927	0.335498	-1.71092	1.26082e-05	7.27678e-05	berberine chloride
247.0793-3.8	247.079	3.8	pos	-1.28444	-1.00223	-1.24049	-0.72435	-1.02412	-1.45555	-2.4781	-1.36304	-2.4781	-0.774125	1.12228	4.98677	3.31426	2.95847	2.81487	2.31123	-1.35001	1.21799	2.57742	2.75765	-0.727661	-1.98547	1.66641	-1.8358	-1.94626	-1.77183	0.0375564	-0.809442	-1.40541	-0.108512	3.65355	3.74525e-05	0.000274348	-3.15974	0.000156597	0.00409707	0.493811	0.258633	0.336804	3-(4-hydroxyphenyl)-1-phenyl-2-propen-1-one
504.3393-36.4	504.339	36.4	pos	-2.94379	0.236004	-1.4229	-1.29511	0.703013	-2.33725	-1.98254	0.32163	-1.8126	-2.25248	-1.02026	-2.59478	0.413068	-2.86527	1.57206	0.971344	1.84351	1.34904	0.831069	1.52808	1.02301	2.00367	0.94052	0.957071	1.23039	1.13911	0.947307	0.671057	0.558614	1.28743	1.48139	0.0447368	0.0863875	0.873032	0.154124	0.313801	2.35442	0.000171482	0.000653406	Glycocholic Acid
110.0597-27.2	110.06	27.2	pos	1.97132	-1.93518	-1.15815	1.41253	-1.11904	0.599691	-1.11005	-1.06778	-0.274213	-1.46051	0.44766	0.392995	1.57634	0.311002	0.987322	0.373027	0.745753	0.420598	0.175359	0.121006	-0.253536	-0.297323	-0.423621	-0.485003	-0.339612	3.16851	-0.467842	-0.817126	-0.665073	-0.829039	0.969246	0.0485445	0.092351	-0.696073	0.10734	0.247716	0.273173	0.630192	0.698305	2-AMINOPHENOL
151.023-30	151.023	30	pos	0.839801	-1.81578	2.08425	1.4384	0.17812	1.58077	1.56645	1.94881	1.32718	0.658483	1.06059	0.758533	0.976732	0.922894	0.381504	0.169841	0.603789	-0.239581	-0.63879	-0.213958	-1.03096	-1.26644	-1.84936	-1.64342	-0.809812	-1.5001	-1.551	-1.45222	-2.14561	-0.339113	-0.602494	0.161719	0.24421	-1.73696	1.77888e-06	0.000271694	-2.33945	6.11164e-05	0.000274604	Tartaric acid
513.2645-27.1	513.264	27.1	pos	2.99156	3.11449	2.27847	1.93408	1.8248	2.09929	1.38938	1.56174	1.64071	1.97651	-1.06028	-0.532333	0.0132483	0.80501	-1.15795	-1.78623	-1.834	-1.71871	-1.73341	-0.591464	-2.50098	-0.460229	-0.828163	-1.57418	-1.13788	-2.08911	0.950005	-0.647149	-1.91878	-1.00843	-3.04072	1.31965e-07	3.43409e-06	-0.161877	0.703669	0.816453	-3.20259	3.04409e-07	3.30976e-06	caudatin
117.0905-16.5	117.091	16.5	pos	1.14782	-0.804552	-0.944249	-0.757235	-2.87081	0.446692	-0.333587	0.799385	-0.281243	0.486374	1.60509	0.552716	1.79493	1.17223	0.919414	1.00385	0.633518	-0.0466871	0.44336	-0.0459153	-0.581127	-0.41183	-0.455867	0.549576	0.148514	-0.812681	-0.320252	-1.67986	-0.676447	-0.681134	1.11439	0.0177619	0.0409305	-1.29536	0.000150383	0.00397605	-0.18097	0.665596	0.729912	1,2-Cyclohexanediol
188.1255-14.5	188.125	14.5	pos	-0.517474	-1.25801	-1.75636	-0.941613	-2.10357	-1.33805	-1.35105	-1.53793	-2.38192	-1.67995	2.56561	2.88735	2.15062	1.99269	2.15472	-0.915696	1.14068	2.01266	1.19431	2.39126	0.712811	-0.202874	-1.38047	-0.599208	-1.21274	-0.925991	0.765146	-0.527054	0.721918	-0.0598385	3.24401	1.08406e-06	1.70296e-05	-2.02825	0.000197854	0.00468856	1.21576	0.00111766	0.00319663	3-Amino-Beta-Pinene
367.1404-28.9	367.14	28.9	pos	0.322894	2.12949	1.51125	1.82926	2.09112	-2.24687	0.485725	-2.24687	-2.24687	-2.24687	0.919847	0.959258	0.396173	2.48097	1.87024	2.08861	1.41651	-1.17485	-2.24687	-0.390964	0.143999	1.95377	-2.24687	-2.24687	-1.64947	1.21453	0.317154	-1.17352	-1.11736	-0.896591	0.693663	0.389765	0.490756	-1.20202	0.0843314	0.211733	-0.508352	0.518605	0.596535	6-(4-(2,3-dihydrobenzo[b][1,4]dioxin-6-yl)-3-methyl-1H-pyrazol-5-yl)-2,3-dihydrobenzo[b][1,4]dioxin-5-ol
386.2154-23.3	386.215	23.3	pos	1.02373	1.8473	1.01962	0.932316	1.1962	1.07545	1.08577	1.03514	1.46489	0.945756	2.38639	2.32249	-3.09451	-3.09451	1.80018	0.0680403	0.716548	-3.09451	-0.0368599	-0.0479706	-0.967491	-1.39318	-2.50359	-0.527282	0.917973	0.312351	-1.84501	-2.47554	1.00708	-2.07676	-1.37009	0.0803082	0.139193	-0.747673	0.371476	0.548869	-2.11776	0.000660687	0.00204717	(2S,3S,4S,8R,9S,13R,14R,15S,16R)-3,4,8,14,15-pentahydroxy-2,13,16-trimethyl-6-methylidene-10-oxatetracyclo[7.6.1.0?,?.0??,??]hexadecan-11-one
338.213-32.8	338.213	32.8	pos	0.9123	1.99555	2.39782	1.57033	2.40719	2.70356	2.75053	-1.99666	-0.329131	1.51231	-3.57797	-0.659537	-0.430593	1.0324	-0.884872	1.42016	0.0102055	-2.0775	1.17038	-0.214212	-1.10318	-0.0764815	-1.49457	-0.373854	-1.10021	-0.761919	-1.47932	-2.97768	0.488825	-0.833863	-1.81353	0.0160635	0.0376375	-0.550071	0.349515	0.527028	-2.36361	0.000786131	0.00237382	DANAZOL
406.2198-32.2	406.22	32.2	pos	0.169298	1.81065	2.14064	1.66716	1.87106	2.04546	2.11592	1.94977	1.08259	1.29372	-0.46478	-1.76036	0.393206	-1.04347	0.375179	1.39794	0.983535	0.0562778	-1.08467	-1.76036	-1.76036	-1.76036	-1.76036	-1.76036	-1.76036	-1.76036	-0.332775	-0.582595	-0.000896053	-1.76036	-1.90538	0.000304557	0.00149174	-1.03313	0.0253399	0.0966704	-2.9385	1.41102e-08	2.75935e-07	[9b-hydroxy-6-(hydroxymethyl)-6,9a-dimethyl-3-oxo-1,3a,4,5,5a,7,8,9-octahydrobenzo[e][2]benzofuran-5-yl] benzoate
476.3002-30	476.3	30	pos	1.8799	3.29559	3.44534	1.10363	1.02736	3.09041	3.45616	2.61279	-0.624679	1.14535	-0.33278	-0.0790167	0.599332	0.920441	-3.37703	1.09621	-1.65845	0.976799	-1.42512	-2.27235	-0.0934881	-0.0174955	-2.9122	-3.37703	-3.37703	-0.423589	-2.60403	0.255524	-3.37703	1.04649	-2.59838	0.000923752	0.00363666	-0.932791	0.228987	0.403009	-3.53117	0.00012054	0.00048542	4-((9S)-3,5,14-trihydroxy-10-((E)-((1-hydroxybutan-2-yl)imino)methyl)-13-methylhexadecahydro-1H-cyclopenta[a]phenanthren-17-yl)furan-2(5H)-one
159.1146-23.1	159.115	23.1	pos	-0.266259	-0.83125	-0.748883	-0.333075	0.887796	-0.409211	-0.548361	-0.337092	-0.625353	-0.174795	2.19807	1.58795	1.48567	-1.69615	1.89695	0.591195	0.937661	0.628144	0.731105	0.800963	-1.17048	0.132446	-0.35892	0.334603	0.349138	-4.2739	-0.391314	-0.163808	-0.424439	0.191614	1.2548	0.00536924	0.0152834	-1.49366	0.0151323	0.0686845	-0.238858	0.614757	0.684355	myrcene
327.0062-11.6	327.006	11.6	pos	1.73243	2.10921	1.93589	1.5031	1.65551	1.56019	1.69056	1.98353	1.36061	1.89427	-0.748744	0.0495323	0.669326	-0.854508	0.000925948	-2.57763	-0.731065	-2.57763	-0.569069	-0.546725	-0.324232	-1.06036	0.0377467	-0.0782266	-0.473916	-2.57763	-0.506364	-0.817468	-1.89956	-1.8397	-2.53109	2.38705e-05	0.000191591	-0.165413	0.707209	0.818994	-2.6965	2.28002e-06	1.73485e-05	Tris(1-chloro-2-propyl)phosphate
255.2102-20.4	255.21	20.4	pos	-1.02113	0.450809	-0.959226	0.786432	1.36305	0.370572	-2.69727	-1.37018	0.837409	-0.949121	2.63577	1.55223	-1.47118	2.06455	1.78945	2.48964	1.31519	0.73517	1.73984	1.12751	-2.15968	1.17338	-1.14851	-1.14844	-0.851356	-1.33412	-1.17588	-1.42853	-1.11128	-1.60509	1.71668	0.00557716	0.0157851	-2.47677	5.24128e-05	0.00217988	-0.760083	0.137831	0.197476	Epiandrosterone
180.1005-26.8	180.101	26.8	pos	1.09528	0.574155	0.863789	1.30157	0.992932	0.868412	1.00774	1.07946	0.808185	0.886406	0.34469	1.27354	0.828659	0.920259	0.543703	0.572658	-1.62335	1.48387	-1.59941	1.25769	-3.57516	-0.238522	-2.96163	-0.272688	-3.54222	-0.763955	0.260663	-0.667698	-2.44829	0.729257	-0.547561	0.159922	0.241916	-1.74826	0.0127128	0.0610602	-2.29582	0.00150587	0.00411676	5-BUTYLPYRIDINE-2-CARBOXYLIC ACID
287.1968-34	287.197	34	pos	-1.01506	0.535284	1.88655	2.37513	1.16343	2.11341	0.624022	0.683193	1.27959	0.501936	1.06442	3.1169	-0.581375	-0.379896	-0.395332	-0.199517	-0.537836	2.16953	-1.35166	-0.548212	2.37859	-1.39477	-1.74237	-2.98804	-1.65619	-2.26772	-1.05408	-1.30122	-1.41059	-1.06811	-0.779045	0.173144	0.258182	-1.48615	0.0300823	0.108089	-2.2652	0.000706453	0.00216827	Androstenedione
114.0904-25.6	114.09	25.6	pos	-1.48945	-0.772677	-0.69372	-1.86137	-1.2554	-1.76453	-1.13584	-1.53279	-0.455333	-2.50452	1.47206	1.52858	2.11991	1.36457	1.56197	0.987142	1.19944	0.836345	0.334793	0.736531	-0.348536	0.344231	1.1234	1.19753	0.610639	0.0218027	0.0911882	-0.461147	-0.588486	-0.666338	2.5607	1.06579e-08	4.85084e-07	-1.08171	0.000890779	0.0115234	1.47899	7.7606e-05	0.000335683	Creatinine
167.0678-20.9	167.068	20.9	pos	0.912523	1.92039	0.484622	0.0325986	0.436472	1.53253	0.480767	0.890244	-0.820723	1.22166	2.80787	-0.951049	0.431887	1.41177	1.29328	1.1442	-0.87754	-0.394923	0.845854	0.4774	1.01545	-2.619	-1.37464	-2.70944	-1.74499	0.0102514	-1.42993	-1.04201	-2.58333	-0.802183	-0.0902332	0.840235	0.883448	-1.94686	0.00165589	0.0167041	-2.03709	0.000395039	0.00133044	Paeonol
197.1523-23.3	197.152	23.3	pos	1.58412	-0.106536	-0.320536	0.305505	-0.105808	-0.711631	-0.026864	0.888731	-0.198248	0.0547176	1.54953	0.472856	0.175988	0.463598	-0.801255	1.68008	0.61999	2.44993	1.22047	0.298702	-1.26811	-2.23815	-1.61951	-0.654556	-1.8087	-0.892734	0.910958	-1.57991	0.562733	-0.905374	0.676644	0.07717	0.134809	-1.76232	0.000729499	0.0101797	-1.08568	0.0119117	0.0241729	1,7,7-trimethylbicyclo[2.2.1]hept-2-yl acetate
305.2453-24.8	305.245	24.8	pos	-3.46812	-0.71617	1.87142	0.811468	0.435784	0.206904	0.933928	-2.49867	0.170562	0.460995	0.706466	-0.864035	-2.20384	1.27701	1.72185	1.7597	-0.199751	-0.0266565	0.331815	2.82358	-0.574113	-1.30481	-2.39976	0.168308	0.78215	-0.508347	-0.735714	-0.215961	-0.860765	2.11477	0.711805	0.317204	0.41802	-0.886039	0.157118	0.317675	-0.174234	0.789754	0.834607	(4S,4aR,8aS)-4-[(3R)-3-hydroxy-3-methylpent-4-enyl]-3,4a,8,8-tetramethyl-5,6,7,8a-tetrahydro-4H-naphthalen-1-one
326.1557-30.4	326.156	30.4	pos	-0.991281	-3.13867	1.56243	1.54448	2.26124	-0.907954	-3.13867	-1.01911	2.73639	-3.13867	-1.18852	0.819465	0.94249	1.13626	1.89654	2.08396	-1.88504	1.01923	0.563567	2.75811	-0.941981	1.37316	0.261335	1.27677	1.38056	-2.1537	1.27759	-2.60363	-1.60984	-2.17653	1.23759	0.169429	0.253664	-1.20623	0.099587	0.236072	0.0313545	0.972696	0.980522	Mecillinam
373.1459-25.4	373.146	25.4	pos	1.51464	-2.80218	1.35029	-2.80218	0.781131	-2.80218	1.11296	-0.867454	-0.604681	-2.80218	2.2399	1.39318	0.894574	1.85283	-0.637092	-0.359377	1.97317	1.77696	3.37674	1.04181	-1.99308	-1.3567	-2.25057	1.82851	-0.87596	-1.8835	0.40428	1.55528	0.861666	-1.9208	2.14745	0.00828192	0.0218476	-1.91835	0.00710327	0.0417393	0.229095	0.772126	0.820491	syringin
443.1922-25.1	443.192	25.1	pos	1.11155	1.77904	1.02041	1.49199	1.08811	1.00479	0.801998	1.02039	1.89358	0.836388	0.0424376	1.03525	0.0132155	-1.46221	0.968986	0.714855	1.02001	1.31183	-1.87809	0.397097	-2.73303	-0.298988	-1.87758	-3.41775	-1.82912	0.206452	-0.247397	0.13831	-2.24887	-1.90368	-0.988489	0.0199359	0.0449466	-1.6375	0.00653113	0.039503	-2.62599	7.67361e-05	0.000332401	Lusitanicoside
223.0947-20.2	223.095	20.2	pos	0.459781	0.143463	0.649236	0.025609	2.57323	2.3195	2.60602	2.37134	0.0992814	2.38352	0.609919	-0.676545	-2.39461	-0.373595	1.01479	-0.553618	0.441235	-2.40829	1.64487	-0.0956168	-1.70712	-1.6733	-2.11639	0.0264075	-0.0523481	-1.18568	-1.57145	-1.46442	0.70901	-1.80425	-1.64224	0.00894521	0.0232514	-0.804807	0.139778	0.294957	-2.44705	7.70276e-05	0.000333595	Acetamiprid
323.2644-25.7	323.264	25.7	pos	0.0970828	-2.05625	0.767241	-0.689428	-0.752346	0.149184	-1.25093	-1.14196	-1.74142	-0.97885	-0.939525	2.95516	-2.25179	2.72126	1.42858	1.63387	-1.4304	0.161304	-1.52559	2.33639	1.90293	-0.75423	1.14644	1.6848	-1.67521	0.684391	1.41211	-0.550684	-2.97846	1.63633	1.26869	0.0837431	0.143848	-0.258086	0.753477	0.850775	1.01061	0.111758	0.165083	Darutigenol
103.0162-0.8	103.016	0.8	pos	-1.09419	-1.98192	-1.98192	-0.896301	-1.98192	-1.98192	-1.98192	-1.29062	-1.98192	-1.28795	-1.10967	2.29117	1.33678	2.83449	1.9525	1.77952	-0.686154	1.5697	0.889491	1.22478	0.707684	1.14549	0.920313	-0.0255637	0.321993	0.452563	0.434248	-0.053767	0.302983	0.172025	2.85432	2.48091e-05	0.000197496	-0.770463	0.0889004	0.219208	2.08385	2.10588e-09	5.9346e-08	Ethylenethiourea
131.032-26.2	131.032	26.2	pos	0.717795	-1.99408	-1.99408	0.0159085	0.197394	-1.99408	-1.99408	-1.99408	1.54145	-1.99408	3.51284	0.58378	0.358045	5.18752	0.1216	0.895856	2.75704	-0.532945	1.8866	0.831953	-0.0022902	-0.717118	-0.633384	0.131712	-0.554088	-0.401713	-0.865433	-1.16907	-1.41069	-0.488254	2.50942	0.00268834	0.00869775	-2.17126	0.00367552	0.0273064	0.338162	0.485857	0.565156	CITRACONIC ACID
135.0797-18.6	135.08	18.6	pos	1.74862	0.64795	0.531096	-0.552312	0.442951	0.207772	0.174119	1.55633	0.203254	0.131574	0.979123	-0.128801	1.54605	2.08512	1.14531	-0.624147	-0.623298	0.388419	0.74251	1.07313	-0.791089	-1.62397	-1.40495	-1.70611	-0.887256	-2.09965	-1.65368	-0.675046	-2.45226	1.61923	0.149207	0.68226	0.756122	-1.82582	0.000937334	0.0118379	-1.67661	0.00117165	0.00332693	Pentostatin
273.2198-32.8	273.22	32.8	pos	-3.11104	1.61053	1.94441	1.30951	1.63	0.916393	1.24074	1.71582	1.84893	0.553201	1.70696	0.833942	0.471413	-1.0371	-1.07543	-0.846148	1.58042	3.08693	-1.22556	-1.38573	-1.63258	-1.5666	-2.21769	-2.39574	-1.54698	-0.0554266	-1.07648	2.12568	-1.75643	-1.64598	-0.754879	0.283319	0.382916	-1.38779	0.0459694	0.142503	-2.14267	0.00331181	0.00805649	16-hydroxyhexadecanoic acid
409.1513-14.8	409.151	14.8	pos	0.434574	-0.298196	0.879426	0.824785	0.659694	0.336415	1.49045	-0.575656	0.792411	0.0013284	2.54151	0.31767	-1.16029	1.26914	-0.697787	0.169255	1.30448	2.37025	-0.141787	2.16832	-1.06307	-0.98825	-1.94339	-0.617633	-2.5272	-1.16376	-1.28065	-2.47251	-1.5025	0.87297	0.359554	0.446303	0.546007	-2.08268	0.000913481	0.0116852	-1.72312	0.00027789	0.00098446	Eudesmin
355.0677-4.1	355.068	4.1	pos	2.08393	1.82877	2.31158	1.66621	1.5973	1.46325	1.41678	1.71867	1.37857	1.43698	-0.233824	-0.777433	-1.03924	-0.612	1.5165	2.13865	1.61581	1.73181	-1.22721	-1.51794	-0.653959	-2.30823	-2.85284	-0.988266	-0.613815	-1.40364	-1.55645	-2.63001	-2.82403	-2.6659	-1.53069	0.00777	0.0207748	-2.00923	0.00179925	0.0175517	-3.53992	1.48137e-07	1.85278e-06	Isosulochrin
305.1092-25.8	305.109	25.8	pos	1.01824	0.013845	1.1035	1.221	1.59167	1.4177	1.53865	0.714209	0.419733	-1.49942	-0.614309	2.46623	-0.218994	-0.252647	0.0765556	2.36991	0.432523	-1.98875	2.76448	2.91596	-2.38292	-2.02353	-3.28283	-2.71914	-1.40925	0.917119	-1.51978	-2.05906	1.41358	-2.42425	0.0411835	0.947577	0.96351	-2.3441	0.00468171	0.0319512	-2.30292	0.00106266	0.00306551	Artemisinin
110.0386-9.7	110.039	9.7	pos	2.59567	-1.7558	-1.20803	-1.56187	1.99721	-1.35623	-1.73322	1.49437	-1.59327	2.14319	0.3631	-1.31155	0.785264	2.49781	-0.284294	-1.23772	0.790834	0.100727	1.27525	1.367	-1.1027	-0.679463	-1.12238	-1.50825	-2.41368	-1.06649	1.81837	1.72662	1.4101	-0.43054	0.53244	0.459963	0.558636	-0.771482	0.213277	0.384832	-0.239042	0.755436	0.806937	HYPOTAURINE
585.3484-28.3	585.348	28.3	pos	-1.12998	2.80314	2.66068	-0.481558	-0.493922	0.0516723	1.97638	-2.4631	2.68573	-2.4631	0.797771	1.79795	-0.63946	0.0340949	2.79589	0.0906291	-1.08842	0.647924	0.954341	-0.206924	-1.34209	-1.20957	-1.44457	-0.954632	2.46285	-1.86031	-2.4631	-0.263791	0.488845	-1.74337	0.203786	0.790407	0.844337	-1.35135	0.0321038	0.11269	-1.14757	0.169465	0.236072	Hemslecin A
294.1681-33.1	294.168	33.1	pos	-1.7853	0.323075	0.354857	-0.584326	1.13605	-0.00383616	0.898523	1.53101	0.0475493	-0.207814	0.808601	-0.0638576	1.51574	-0.657837	-1.44446	-1.25487	0.951094	1.17163	-0.454506	-0.786514	1.27204	1.43225	0.331396	0.628161	2.63325	-1.85402	-0.945243	-0.834437	-2.56724	-1.59096	-0.192478	0.672954	0.74812	-0.127983	0.84051	0.908268	-0.32046	0.604762	0.675006	4-oxo-4-(3-oxodecan-2-ylamino)butanoic acid
417.179-24.8	417.179	24.8	pos	3.12744	1.61678	1.70736	3.42013	2.66275	2.22756	1.77197	2.72605	1.60673	2.53611	-0.510758	-0.45055	-0.433464	-0.731975	-1.11035	-2.14047	-0.197967	1.26863	-1.61022	-2.14047	-2.14047	-2.14047	-2.14047	-1.30258	-0.780166	-2.14047	-1.56255	0.0121836	-1.00986	-2.14047	-3.14604	5.23065e-07	9.80724e-06	-0.728771	0.0871342	0.216324	-3.87482	4.58204e-10	1.69844e-08	Brucine
351.212-21.4	351.212	21.4	pos	-1.96545	-1.67545	1.01541	0.466873	0.922822	0.892907	1.12801	-2.73657	0.814339	1.18619	-1.0703	1.19238	1.29893	1.07087	1.76541	1.63397	1.13238	0.634461	0.395387	-0.128835	-2.05221	-0.0319469	-2.38511	-2.31111	1.50314	0.819211	0.646864	-2.66498	-0.101945	-1.39565	0.787558	0.173099	0.258125	-1.58984	0.012776	0.0612445	-0.802281	0.253859	0.33164	andrographolide
377.2491-15.7	377.249	15.7	pos	0.919171	2.04943	0.838112	-0.752113	1.92599	2.19915	2.20281	-0.396369	1.05438	1.29823	0.827674	0.524075	0.18298	0.895941	-0.856713	-0.533853	-0.727499	-1.04472	0.767833	-1.027	-0.114943	1.04643	-3.62319	-0.0482065	-1.77365	-1.34384	-1.53665	-0.592834	-0.785629	-1.57499	-1.23301	0.00907967	0.0235308	-0.935622	0.0669262	0.18226	-2.16863	0.000586847	0.00185211	(E)-5-[(1S,4aR,8aR)-2-formyl-5,5,8a-trimethyl-1,4,4a,6,7,8-hexahydronaphthalen-1-yl]-3-(acetyloxymethyl)pent-2-enoic acid
323.0819-2	323.082	2	pos	-0.822779	-0.679125	-2.2085	1.03149	-2.2085	-1.40525	-0.674928	-1.37665	-1.20014	-1.31796	-0.596469	0.378486	2.53762	2.3724	1.41096	2.15962	0.513383	-0.787095	2.32246	2.4009	-2.2085	-2.2085	-0.679526	-1.33765	1.63729	-1.58136	1.48756	1.00519	1.53258	0.502974	2.35746	0.000237015	0.00120755	-1.45622	0.0378977	0.125154	0.901239	0.142164	0.20283	Salidroside
493.2459-10.6	493.246	10.6	pos	-1.37095	-1.4362	-0.171791	-2.24984	-1.26286	-0.158837	-0.250921	0.727603	-0.372011	-0.301476	2.36402	1.35593	0.0520926	0.955137	-0.463739	0.970813	-3.2258	1.06875	2.00056	-0.188146	0.478067	0.664858	-0.414209	0.918059	-1.90197	-0.488454	2.20413	-0.0283769	0.57472	-0.0491661	1.17369	0.0595857	0.109086	-0.293196	0.635114	0.76709	0.880494	0.0594328	0.0963734	Ingenol-5,20-acetonide-3-O-angelate
149.0227-27.6	149.023	27.6	pos	1.12068	-0.0512096	-0.766317	-0.828017	-0.926827	0.84453	1.45087	0.718415	1.47802	-0.889657	-0.991991	1.49655	-1.41097	1.28732	0.915288	1.52109	-0.173696	0.83929	-0.0299369	1.33092	-1.87758	1.43403	-2.03784	-2.01076	0.086855	-0.400997	-0.279788	0.0177479	-2.38659	0.520561	0.263339	0.578378	0.667181	-1.17182	0.0412438	0.132373	-0.908485	0.0992134	0.149411	Phthalic anhydride
222.0959-26.8	222.096	26.8	pos	1.34652	1.22416	1.76261	1.11961	1.39734	1.68626	1.50375	1.946	1.66756	1.35783	-0.580881	-0.391464	1.27268	-3.77337	-0.579744	1.8679	1.0953	-0.883091	-1.33988	-1.61472	-1.15124	0.718759	-3.16312	-0.680435	-0.692526	0.190792	-2.24241	-0.427602	0.506773	-3.14337	-1.99389	0.00383753	0.0116265	-0.51571	0.460965	0.628165	-2.5096	0.000294526	0.00103672	N-Acetyl-D-glucosamine
293.1735-21.9	293.173	21.9	pos	1.56605	1.60357	2.71696	0.530372	1.03892	1.53899	2.31119	1.4187	1.04933	0.760837	0.269748	1.89625	0.954111	-1.40323	-1.02681	-0.890451	-0.886108	0.792592	0.766486	0.309314	1.50057	-1.80053	-2.90933	-1.91048	-1.05713	-2.41324	-1.53294	-1.84594	-2.218	-1.12979	-1.3753	0.00370485	0.0113006	-1.60987	0.00557322	0.0358711	-2.98517	7.64966e-06	4.76739e-05	(E)-2-decylpent-2-enedioic acid
409.2556-31.2	409.256	31.2	pos	-1.48088	2.22041	2.17148	1.43232	1.13134	1.87228	2.21318	1.42926	1.79528	1.50564	-1.00698	0.300618	0.161123	1.00698	0.592021	-1.39255	0.138398	-1.89451	-1.86444	0.222683	-2.69958	-0.708065	-2.28608	-0.749744	-0.473089	-2.35527	1.47938	-0.70393	-0.0448412	-2.01244	-1.8027	0.0014846	0.00536633	-0.6817	0.213829	0.385546	-2.4844	0.000210488	0.000777332	2-hydroxy-4-methoxy-3,5-bis(3-methylbut-2-enyl)-6-(2-phenylethyl)benzoic acid
228.1163-34.6	228.116	34.6	pos	0.243326	0.306525	0.662092	0.396535	0.537339	0.894521	2.02575	0.732674	-2.12767	0.563351	4.4314	4.19728	-0.0447187	-0.562919	3.15521	-0.435463	-0.354716	-1.04267	-1.20505	-0.38928	-1.02845	-0.65069	-1.24332	-1.30404	-0.628423	-1.4181	-1.51842	-2.12767	-0.738591	-1.32581	0.351464	0.657859	0.735644	-1.97326	0.0210017	0.0856546	-1.6218	0.00060617	0.00190347	C11H17NO4
321.1507-11.2	321.151	11.2	pos	0.855469	1.38519	0.939048	1.1164	1.30144	0.703763	-2.05534	0.700444	-2.9109	1.09465	1.041	0.957672	0.361139	-0.95622	-0.438102	-0.140944	-1.08043	2.10444	2.17291	3.23263	-2.09649	-1.30215	0.491443	-1.554	-1.57895	-0.70518	-1.72229	-2.18072	-2.06671	2.3308	0.412393	0.539589	0.63244	-1.76384	0.0132966	0.0630178	-1.35144	0.0542535	0.0891669	Auraptene
203.0902-13.4	203.09	13.4	pos	-0.735427	1.41313	1.19075	0.696609	0.684539	-0.260851	0.992909	-0.540674	0.709945	1.06233	2.13762	-0.284797	-1.28495	-0.362566	1.58679	-2.06769	-1.13986	2.06844	1.5286	1.57086	1.01653	1.26181	1.93836	-2.1905	-2.06405	-2.41257	-2.49757	-2.60602	1.57336	-2.98505	-0.146082	0.795251	0.848035	-1.27181	0.137375	0.291517	-1.4179	0.0633792	0.101818	Vasicinone
161.0702-20.5	161.07	20.5	pos	0.812173	2.22519	1.80315	0.844954	0.876996	1.67073	1.36007	1.30752	1.77908	1.43015	0.860829	0.144825	0.425768	-0.90593	0.559271	0.524265	-0.492895	-2.8295	-0.168852	0.543183	-0.725824	-1.52914	-0.85241	-1.9428	0.00358551	-2.36464	-0.698463	-2.25379	-2.17227	-0.235235	-1.54491	0.00140096	0.00512712	-1.1432	0.0195141	0.0814286	-2.6881	7.55864e-07	6.9859e-06	2-hydroxy-6,7-dihydro-5H-cyclopenta[b]pyridine-3-carbonitrile
169.1214-30	169.121	30	pos	-1.46587	0.581417	0.866291	-1.12058	-0.137361	3.10985	1.44539	0.541013	1.15949	0.829658	0.554848	-0.240753	0.661036	0.0355441	-0.0608377	0.322001	-0.0593916	-0.201775	0.547865	1.24139	-0.492541	-1.08912	-0.67386	-0.793453	-1.35512	-0.068694	-1.19802	-0.997805	-2.04431	0.103703	-0.300938	0.505481	0.601253	-1.14092	0.00027516	0.0057119	-1.44185	0.0075879	0.0163759	(1s,5s)-1,5-dimethyl-3,7-diazabicyclo[3.3.1]nonan-9-one
284.0895-28.9	284.089	28.9	pos	-1.80262	1.37567	0.206982	0.115488	1.00861	-1.80262	-1.80262	0.129847	1.27431	-1.80262	0.14593	3.93479	0.840804	1.15154	-0.0110598	-0.374349	-0.320917	-1.80262	-0.845661	3.28958	-1.80262	3.01846	1.07474	-0.75979	-0.498606	-1.21116	-1.80262	-1.80262	-1.80262	2.67832	0.91076	0.218131	0.310665	-0.891654	0.292498	0.471193	0.0191063	0.979556	0.985443	skimmianine
137.1304-34	137.13	34	pos	-1.35913	1.32693	1.23257	-0.0295346	-0.0431324	-0.0105539	1.3561	0.145206	1.70903	1.09719	1.27121	0.513701	2.10243	2.00249	1.37727	1.73955	1.90209	-0.100565	-1.59326	-1.73311	-2.19519	-0.903946	-0.434818	-1.29903	-0.251361	-2.17824	-1.7732	-1.98663	-1.31678	-0.567295	0.205712	0.712181	0.780661	-2.03883	0.00149965	0.0156545	-1.83312	0.000161066	0.000619756	myrcene
176.1001-1.2	176.1	1.2	pos	-0.354964	-1.32336	0.58179	-1.15131	-1.14324	-0.829642	-1.23268	-1.12451	-1.26182	-1.29091	3.34033	2.40184	-0.921256	-1.21166	0.283218	2.8989	-0.636048	-0.538378	-0.820595	-0.569091	1.44637	-2.73787	-0.147465	0.249696	1.61002	1.72134	0.970717	0.369004	0.750919	0.670649	1.33579	0.0433171	0.0841515	0.0676108	0.92285	0.958073	1.4034	0.00823495	0.0176017	L-Citrulline
400.1827-14.5	400.183	14.5	pos	0.480899	1.46777	-2.03361	1.15401	0.599476	0.501395	-1.77007	-0.355187	-1.14756	-0.781795	-1.61356	1.24139	0.418976	3.11237	0.847122	1.791	0.412628	0.874945	0.589947	1.1624	-0.293886	-2.0361	0.539726	0.223193	-0.184312	-0.301846	-1.6492	-1.42076	-0.638281	-1.19107	1.07219	0.0616776	0.112219	-1.57898	0.00344957	0.0262522	-0.506787	0.29501	0.375357	colchicine
315.1907-35.2	315.191	35.2	pos	-4.05478	1.18851	-1.15623	0.304999	0.995104	0.945747	1.43895	1.1864	-1.44874	0.355492	-1.12587	1.97727	1.3746	1.4384	0.673771	1.43131	0.90382	0.574881	0.691991	-1.79193	-2.04318	0.037754	-1.00637	-2.18225	-0.0540754	0.612093	-0.910311	0.465178	0.322719	-1.14526	0.63928	0.349324	0.450523	-1.20519	0.025655	0.0975212	-0.565915	0.386535	0.467908	Kahweol
163.0169-9.8	163.017	9.8	pos	1.34716	2.32866	3.2176	0.860529	2.8109	2.83762	1.61764	2.2024	3.10662	3.25327	-2.4646	-1.43976	0.495544	-0.843784	-0.756729	0.245868	-0.643654	-0.629986	-1.66377	-1.46312	-1.39164	-1.62242	-1.91585	-2.4646	-0.689304	-0.632596	-1.34108	-1.93103	-0.602496	-1.82739	-3.27464	1.08717e-07	2.95626e-06	-0.525441	0.146495	0.303875	-3.80008	2.61502e-09	7.07864e-08	Umbelliferone
373.1533-29.2	373.153	29.2	pos	0.747306	1.00375	-0.37492	-1.38086	-1.29466	0.966883	-3.251	-1.18062	-1.28195	-1.46693	1.92915	1.82937	-1.07752	1.59746	-1.10506	-0.347416	1.51029	2.33984	-1.5833	1.90499	-0.261819	-3.251	2.10254	-2.63345	-0.0625486	0.452019	0.103219	1.78288	1.29551	0.987838	1.45108	0.0374628	0.0747203	-0.648262	0.392084	0.567072	0.802819	0.268808	0.347483	Tangeritin
526.326-26.4	526.326	26.4	pos	1.18148	-0.657466	1.12105	0.83425	0.940454	-0.601397	0.909658	0.490228	-1.91038	-0.184644	1.83774	0.380207	-2.19103	4.32807	1.60438	-2.49395	1.3356	-2.39354	-0.516634	0.884843	-1.49631	-0.197473	-2.53821	3.36342	-2.82082	-0.641493	0.407086	-2.46408	0.781713	0.707243	0.0652461	0.933551	0.953301	-0.767462	0.417729	0.590533	-0.702216	0.325561	0.406589	(2E,4E)-1-[(2R,6S,14S,22S,25R)-25-(3,3-dimethyloxiran-2-yl)-15-methyl-1,3,13,15-tetraazaheptacyclo[18.4.1.0?,?.0?,??.0?,??.0??,??.0??,??]pentacosa-7,9,11,16(21),17,19-hexaen-3-yl]hexa-2,4-dien-1-one
198.0554-22.4	198.055	22.4	pos	1.22831	1.46952	1.3804	1.37349	0.928906	1.03082	1.17993	1.32359	0.74624	1.24083	2.19162	-0.860505	2.40665	1.43336	0.480812	-0.605395	-2.89506	0.1028	-2.89506	-2.89506	1.33603	1.52534	-2.27733	-0.965135	-0.692952	-1.81073	-1.20671	-2.10454	-1.09413	-1.07601	-1.54379	0.0416321	0.081437	-0.483031	0.538846	0.691901	-2.02682	0.000762881	0.00231531	Gentiannine
225.0965-8.4	225.096	8.4	pos	1.69687	1.65451	1.5551	1.36961	1.35455	1.24386	1.01971	1.11507	1.05382	0.934197	-0.972954	-0.410955	-0.328402	5.30077	-0.810955	-0.826481	-1.57808	-1.38832	-1.46881	-1.43873	-1.24868	-0.813018	-1.64046	3.03604	-1.58725	-0.942922	-1.64046	-1.28192	-1.46673	-1.48897	-1.69202	0.0284746	0.059884	-0.515145	0.522163	0.677707	-2.20717	0.000744907	0.00227014	Pesticide4_Dinotefuran_C7H14N4O3_Guanidine, N-methyl-N''-nitro-N'-[(tetrahydro-3-furanyl)methyl]-
(internal standard)-341.2816	(internal standard)	341.282	37	1.75083	1.97604	2.11391	0.355506	3.13605	2.00549	3.25234	0.965671	2.42274	1.7403	-0.396337	-0.668379	-0.841418	-1.48903	-0.248622	-1.76936	-0.283175	-0.74334	-0.670643	-0.206409	-2.38442	-2.38442	-0.801541	-1.56938	-0.758886	-2.38442	-0.410195	-0.0627123	-1.42201	-0.224193	-2.70356	5.80891e-07	1.0611e-05	-0.508546	0.150634	0.309347	-3.21211	2.53321e-07	2.84597e-06	CUDA
325.201-17.9	325.201	17.9	pos	1.42174	2.34832	2.1527	1.21328	1.76167	1.93432	1.74301	1.35369	1.62936	1.62466	1.64051	-1.45057	-1.50399	-0.71648	-0.24964	-0.573636	0.706702	-0.186082	0.06293	-0.3963	-0.200484	-1.83664	-1.45638	-1.98134	-2.40707	-1.01743	-1.10149	-0.419919	-2.13297	-1.96247	-1.98493	5.12462e-05	0.000353895	-1.18497	0.00614649	0.03813	-3.1699	2.04669e-08	3.71431e-07	N-((octahydro-1H-quinolizin-1-yl)methyl)-2,4,5,6-tetrahydrocyclopenta[c]pyrazole-3-carboxamide
383.2385-25.8	383.238	25.8	pos	1.78046	2.78135	2.47404	1.5308	2.91977	2.14985	2.25779	1.53364	2.1405	1.61635	-0.467083	0.110143	1.37404	-1.05433	-0.61186	-0.626464	-1.19445	-1.79273	-1.58182	-0.632056	-2.78832	-1.35811	-1.79941	-3.00666	-1.73287	-1.5806	-0.506476	-3.1279	0.608676	0.583721	-2.76612	6.76269e-07	1.19213e-05	-0.823134	0.129858	0.28094	-3.58925	6.1139e-06	3.96315e-05	(3aR,3a1S,5S,5aS,10bS)-methyl 6-acetyl-3a-ethyl-2,3,3a,3a1,4,5,5a,6,11,12-decahydro-1H-indolizino[8,1-cd]carbazole-5-carboxylate
202.0322-14	202.032	14	pos	-0.701139	-1.01062	-0.247271	-1.11679	-0.477463	-0.632129	-1.13633	0.181671	-1.15689	-0.695681	3.54333	-1.9203	-0.88958	-1.9203	0.845769	-1.9203	0.861857	2.09794	-0.150707	0.813688	1.12872	-0.591115	0.359809	-0.640246	-0.0572727	0.731782	-0.0773504	1.0871	0.974777	2.71506	0.835404	0.194485	0.283213	0.426987	0.531329	0.68548	1.26239	0.0031884	0.00779252	Xanthopterin
679.4082-33	679.408	33	pos	-0.640191	3.27348	3.12904	-0.0557697	3.56869	1.38429	2.27376	1.21335	0.987461	2.44102	1.06614	0.0420052	-0.129735	-0.159428	2.41074	-2.28984	-2.28984	-1.19248	-1.26336	-2.28984	-0.939091	0.343137	-1.14783	-1.62471	1.41327	-1.57177	-1.62016	-1.75265	-2.28984	-2.28984	-2.36708	0.00237513	0.00786555	-0.538384	0.396558	0.570824	-2.90546	0.00010833	0.000444549	Cimiracemoside D
218.1726-13.1	218.173	13.1	pos	-2.07224	-1.39189	-0.23599	-2.68754	0.0264995	-2.68754	-2.68754	0.0265757	-0.341607	-1.83948	0.359392	0.454744	-0.764845	-0.429383	-0.442493	1.3376	0.224471	4.00348	0.720311	0.989049	2.16362	-0.322371	0.141328	0.214935	0.860152	2.96916	-1.91045	2.4226	0.720471	0.178971	2.03431	0.00208784	0.00707576	0.0986093	0.876901	0.931003	2.13292	0.00204823	0.00533792	Prolintane
165.0898-16.9	165.09	16.9	pos	0.0198642	2.33449	2.58171	1.41124	1.85034	2.17279	1.10071	1.09601	1.28998	1.01263	-0.137227	-0.669573	-0.075041	0.285199	0.380378	-0.574933	0.65393	-1.58577	-0.759165	-0.498723	-1.02486	-1.49109	-0.839959	-0.784907	-1.06915	-1.2704	-1.14205	-1.67722	-1.20052	-1.38867	-1.78507	2.80177e-05	0.000217893	-0.890792	0.00193849	0.0183165	-2.67586	3.70095e-07	3.9003e-06	Pesticide3_Fenuron_C9H12N2O_Urea, N,N-dimethyl-N'-phenyl-
197.0896-12.4	197.09	12.4	pos	-0.448458	0.845646	1.12665	0.472761	0.835313	0.86401	0.860657	0.487321	0.829339	0.836356	-1.01206	-1.43633	-1.25159	-0.19507	1.15399	2.19119	-2.08518	1.24954	-2.53834	2.62926	0.236987	-2.34994	-0.190579	-0.091682	-0.749436	1.0496	-3.50609	0.735326	-2.87519	2.326	-0.800418	0.206705	0.296908	-0.412043	0.622189	0.756888	-1.21246	0.0715646	0.112977	Theanine
325.1135-14.8	325.113	14.8	pos	0.894375	1.00977	-0.556231	0.97356	-1.87081	-1.71769	-1.43875	-0.341698	-0.231087	0.583249	3.94537	-1.42671	1.27116	2.22833	2.21191	0.0171828	0.656215	0.727996	-1.65914	-0.491963	1.79084	-1.0505	-0.191134	-0.840799	-0.363379	-0.712669	-2.19765	-0.915004	-1.3647	1.05997	1.01757	0.141616	0.2189	-1.22654	0.0830711	0.209563	-0.208971	0.687016	0.748644	Demethyleneberberine
400.1667-22.4	400.167	22.4	pos	1.29425	0.757239	1.23962	2.31866	0.831676	0.750048	0.911122	0.222733	0.783257	0.0877155	-2.87072	1.22965	1.59368	-2.87072	-2.87072	2.9873	1.41502	-2.87072	1.75998	2.52036	-1.14936	-0.182102	-0.471451	1.57794	-1.29404	-1.44716	-0.0568222	-2.87072	-2.30852	-1.01718	-0.917321	0.290481	0.390615	-0.924252	0.317944	0.496478	-1.84157	0.00102875	0.00298353	colchicine
658.4124-20	658.412	20	pos	-0.0771507	1.59546	1.92467	-0.345303	1.17304	-0.978633	0.408419	-0.0370286	-1.12684	-0.876043	0.488985	2.18893	1.39632	-2.2896	-0.292678	0.135807	-0.321629	0.320641	0.558404	0.196816	1.63237	-0.862452	-0.59217	-1.0675	3.09729	-0.78419	-2.2896	-0.502866	-1.16088	-1.5126	0.0721423	0.888005	0.919262	-0.64246	0.317172	0.495792	-0.570318	0.362036	0.443189	Fucoxanthin
191.1251-20.8	191.125	20.8	pos	0.0396205	0.923535	0.591426	0.272511	0.343032	0.284784	0.620243	0.144233	0.266919	0.192337	0.679663	0.0606128	-2.53041	-0.0899383	-2.99491	-4.11405	0.32593	-0.292757	-0.229931	0.997604	-0.0920748	0.0766744	0.39255	0.402882	2.3149	0.0232901	0.637668	0.365731	0.0910093	0.296928	-1.18668	0.0607176	0.110795	1.26978	0.0537615	0.158319	0.0830917	0.728964	0.784088	2-(5-methoxy-1H-indol-3-yl)ethanamine
185.1892-33.6	185.189	33.6	pos	-0.443001	-2.04288	-0.734832	2.28037	1.83997	1.667	-2.57632	2.08234	1.19315	1.47767	1.86327	0.0985284	-0.380199	1.00435	1.1371	-0.845103	-0.67178	-0.668411	-1.9158	-1.21126	0.486124	-1.48082	-1.44968	-0.160263	0.295606	0.183683	-1.2202	-0.166154	-0.126958	0.484505	-0.633278	0.3626	0.463951	-0.156484	0.73018	0.834086	-0.789762	0.222821	0.297794	cyclododecanol
410.2507-23.2	410.251	23.2	pos	-0.281012	0.0917832	-0.301033	-0.555848	-0.529015	-0.631205	-0.644836	-0.277939	-2.93008	-0.265387	1.51895	1.57456	1.48029	1.20484	1.85866	2.0801	-2.93008	0.578767	0.140772	1.16942	0.690251	-0.313968	2.44472	-0.615704	-1.60433	0.35329	1.38229	-2.21409	-0.895287	-1.57886	1.50008	0.0131075	0.0318048	-1.1028	0.107636	0.248134	0.397288	0.467478	0.547607	N-(2-(((1S,9aR)-octahydro-1H-quinolizin-1-yl)methyl)-3-oxo-1,2,3,4-tetrahydrobenzo[4,5]imidazo[1,2-a]pyrazin-8-yl)propionamide
432.2463-23.7	432.246	23.7	pos	2.78474	-0.893972	2.86757	-0.70098	2.03531	2.65248	2.97528	-1.2077	-0.94984	0.154785	2.18609	-0.773279	-0.206581	0.0830989	-1.22975	-0.497965	-1.24068	1.90598	-0.0605137	1.2153	0.216367	-0.670381	-3.01723	-1.72921	-1.56437	-2.40376	-0.443321	-0.944355	-1.13231	0.589185	-0.833597	0.25026	0.346896	-1.24811	0.029003	0.105617	-2.08171	0.00788775	0.0169462	N-(2-(((1S,9aR)-octahydro-1H-quinolizin-1-yl)methyl)-3-oxo-1,2,3,4-tetrahydrobenzo[4,5]imidazo[1,2-a]pyrazin-8-yl)propionamide
419.2409-13.3	419.241	13.3	pos	0.408231	1.23733	2.76171	2.36953	-0.524235	2.1211	1.81938	2.65978	1.19106	-0.190804	-2.14389	-2.14389	0.285863	-2.14389	-2.14389	-2.14389	-0.592752	0.538666	2.11326	1.27241	-0.556371	-2.14389	-1.51259	0.0537969	-0.975552	-1.21564	0.272142	0.72042	-0.356375	-1.03701	-2.09551	0.00481735	0.0139866	0.0350941	0.953638	0.976179	-2.06042	0.000362705	0.0012401	methyl (4R,8aS)-1-hydroxy-2-(hydroxymethyl)-5,5,8a-trimethyl-4-[(2E,4E,6E)-octa-2,4,6-trienoyl]oxy-4a,6,7,8-tetrahydro-4H-naphthalene-1-carboxylate
433.3285-26.7	433.329	26.7	pos	-1.74697	1.79889	1.98895	0.261951	-1.35354	1.39733	1.66003	2.01585	0.148706	-1.43751	1.69174	-1.02567	0.345917	1.33728	1.6409	1.10223	-1.47001	-1.32392	1.12282	0.896169	-1.40879	1.10921	-0.894377	-2.34658	-1.37974	1.42583	-1.50712	-2.19427	-2.02099	0.165691	-0.0416241	0.947252	0.963249	-1.33686	0.0334694	0.115747	-1.37848	0.0461917	0.0776555	Gitogenin
142.0331-0.7	142.033	0.7	pos	-1.12093	-1.0539	0.0385951	-0.934554	-1.21735	-3.53527	-2.85052	-3.53527	-2.96374	-1.2191	2.2537	0.357004	2.83056	3.1229	2.28693	-1.59609	-0.689032	1.48355	1.01483	1.15906	1.30531	0.569834	0.622128	0.186618	0.842135	0.573966	0.974973	0.324767	0.503947	0.264961	3.06155	0.000127038	0.000729473	-0.605477	0.24821	0.424624	2.45607	0.000124309	0.000497629	Ethanolamine phosphate
153.0887-20.3	153.089	20.3	pos	1.30611	1.43866	1.19473	0.598428	0.909987	1.32238	1.28876	1.10351	2.21396	2.14389	2.41262	-0.208942	-0.398633	2.19197	-0.415221	0.483805	-0.777263	-1.50703	-1.24973	-0.441002	0.357074	-1.69299	-1.70169	-0.835353	-0.585521	-1.91108	-1.74292	-2.15404	-1.38711	-1.95736	-1.34298	0.0116727	0.0288518	-1.37016	0.013413	0.0633326	-2.71314	1.16054e-07	1.52537e-06	Pyrimidinol
409.2895-27.1	409.289	27.1	pos	1.18623	1.74592	1.57334	1.11943	-0.248075	1.37013	-1.73347	-1.74357	1.89833	1.21076	-3.79205	-0.516964	3.62441	0.170706	-1.51946	0.607851	-0.893972	1.04138	-0.0390706	1.20852	-2.49024	-2.46277	2.46635	-0.650332	-3.22662	-0.158581	-1.91511	0.830168	-0.0975384	1.43432	-0.648766	0.401322	0.50221	-0.616172	0.479532	0.643609	-1.26494	0.104716	0.156347	Fisherellin A
273.181-26.9	273.181	26.9	pos	1.77703	0.708964	0.590613	1.1217	1.68638	1.48092	0.874667	0.943925	1.38472	1.24469	1.17107	-1.91864	3.07365	-0.098326	0.125216	0.90761	0.42144	-1.49403	-1.10145	0.72296	-3.88259	-1.87871	0.23258	-1.3071	-0.866338	-0.734866	-1.95806	-1.90845	-1.62725	0.307673	-1.00041	0.0622354	0.113144	-1.54326	0.0196553	0.0818481	-2.54367	6.13102e-05	0.000275297	Galaxolidone
410.1713-12.4	410.171	12.4	pos	-0.852179	0.390609	1.20616	-1.44889	-1.28555	-1.19466	-0.790372	-0.612471	-1.63573	-1.37869	1.89607	0.534076	0.516173	1.52356	1.6713	2.00346	-0.098036	2.02372	-1.39086	2.90484	2.70653	-2.07913	-0.776152	0.192173	-2.03203	0.580665	-2.73401	-0.912422	-0.220282	1.29214	1.91861	0.00120442	0.00452174	-1.55668	0.0313816	0.110985	0.361924	0.556765	0.631814	FucGlcNAcGA
504.2658-14.6	504.266	14.6	pos	2.08153	1.45548	1.69016	0.511109	1.69551	1.65682	2.06876	2.66471	1.43609	1.36009	-0.390268	-2.55044	2.71563	-0.757767	-0.918199	2.33946	-1.42723	-0.517667	-1.4277	-0.305219	-0.729196	-1.01448	-2.55044	-1.67002	-0.826907	-1.93635	-0.894293	-0.957762	-1.14245	-1.65895	-1.98596	0.00401377	0.0120644	-1.01415	0.0928264	0.224978	-3.00011	8.89666e-10	2.8706e-08	Glycocholic Acid
357.1307-25.7	357.131	25.7	pos	0.0822372	0.969611	0.750036	1.02023	0.0428084	-1.87689	-0.0714495	1.12792	0.660986	-0.110285	-0.850445	-0.973863	-2.26127	1.89766	1.28821	-1.55621	0.838255	1.90708	0.909027	1.63578	-2.47374	0.767736	-2.6267	1.73701	0.117427	-3.54783	0.101824	0.360509	-0.923092	1.05742	0.0239022	0.966782	0.976748	-0.826365	0.281944	0.459824	-0.802463	0.223386	0.298407	Difucol Hexamethyl Ether
147.0783-25.1	147.078	25.1	pos	-1.55068	-1.08074	-1.33962	-1.41774	-0.941768	-0.99967	-0.828184	-0.95407	-1.3017	-0.637599	-0.0380195	0.0112382	0.205996	2.82453	2.03297	1.05435	1.27905	0.554499	0.662313	1.06535	-0.988129	0.180763	-0.989466	1.7616	0.924312	0.139115	-0.141528	-0.230332	0.251261	0.491896	2.0704	3.04532e-05	0.000232138	-0.825277	0.0481211	0.147079	1.24513	0.000872275	0.00258984	MYOSMINE
489.2695-23.2	489.269	23.2	pos	2.02233	0.54825	2.03924	1.74091	1.82049	0.603837	1.55686	-0.337696	0.257557	1.33511	-0.809776	0.205855	0.576979	1.36781	0.0284392	0.943752	-1.61301	-1.61661	-0.949947	1.75466	-0.874343	-3.932	-0.0683765	-0.165952	0.113959	-1.37787	0.827067	-3.29801	-3.10208	0.402575	-1.16987	0.0221732	0.0489955	-1.13632	0.104768	0.243798	-2.30619	0.00206336	0.005372	Cephaeline
192.0738-12.6	192.074	12.6	pos	0.0109575	0.399111	0.259655	0.00393063	-0.213612	0.422464	-0.157297	0.289828	0.677511	0.207814	3.87144	-0.824668	0.307941	1.63497	2.67697	1.78317	1.0966	1.76431	0.451917	0.572461	0.870219	-0.955642	-0.370047	-2.52487	-1.01845	-3.0555	-1.19289	-2.23091	-1.21914	-3.53824	1.14348	0.0240228	0.0521465	-2.85706	0.000136687	0.00381002	-1.71358	0.00258834	0.00651701	5-Hydroxyindole-3-acetic acid
308.2198-30.9	308.22	30.9	pos	1.66477	0.218604	1.71133	2.00552	-0.575152	2.23341	1.5552	0.651728	1.44388	1.27009	1.70283	-1.1886	2.42433	-1.08578	-1.02672	-0.562005	-0.848178	-0.845856	-1.16898	-1.47022	0.379752	-1.93276	0.217356	-1.92852	-0.673046	-2.07801	0.979895	-1.75285	0.0574325	-1.37946	-1.62486	0.00548184	0.0155574	-0.404104	0.476927	0.641539	-2.02896	0.000349138	0.00120068	Dihydrocapsaicin
443.1677-29.2	443.168	29.2	pos	-0.833612	1.75126	1.71118	-0.399042	1.16361	-0.0588929	1.18662	-0.405517	0.845564	0.161312	0.283356	2.97786	1.40945	-0.590112	-2.57644	1.78797	-1.04494	1.48217	-2.57644	1.48258	-2.57644	0.916038	-0.689477	-0.947547	-2.57644	-0.0443873	-2.57644	1.04828	-1.94815	1.63662	-0.248703	0.716557	0.784204	-1.03934	0.205454	0.376339	-1.28804	0.0467952	0.0785154	[(3aR,4S,6E,10Z,11aR)-10-(hydroxymethyl)-6-methyl-3-methylidene-2-oxo-3a,4,5,8,9,11a-hexahydrocyclodeca[b]furan-4-yl] (Z)-4-acetyloxy-2-(hydroxymethyl)but-2-enoate
477.209-18.8	477.209	18.8	pos	1.51206	0.309232	1.1578	1.47148	0.533995	0.383041	1.33134	1.28314	1.13126	1.43751	2.46365	-0.52438	-0.476163	-3.42371	0.993876	-3.42371	-0.279322	2.05874	0.539106	-1.47075	-1.09894	-0.973283	0.583398	-1.81714	0.560979	-0.739367	1.23162	-1.59099	-0.387051	-2.77741	-1.40935	0.0566312	0.104699	-0.346554	0.64926	0.777288	-1.75591	0.00130752	0.00365179	1,7-bis(4-hydroxyphenyl)-5-[(2R,3R,4S,5S,6R)-3,4,5-trihydroxy-6-(hydroxymethyl)oxan-2-yl]oxyheptan-3-one
337.2353-27.4	337.235	27.4	pos	0.514613	1.00434	0.452968	1.27918	1.38798	1.05282	1.97652	-0.378097	1.48822	-0.271693	0.685295	0.864066	-1.86024	1.41563	1.19684	0.157716	1.08063	-0.357893	-0.0219742	-0.301019	-1.19479	-0.884878	-1.89046	-2.80794	-0.613014	-0.837387	0.199604	-1.13794	-0.705969	-1.49313	-0.564781	0.16973	0.254043	-1.42249	0.00249326	0.0215096	-1.98728	2.36378e-05	0.000123436	pregn-4-ene-3,20-dione
351.1983-15.5	351.198	15.5	pos	-1.63788	-0.387511	-0.660203	-0.888246	-0.086439	0.0141143	0.412771	1.12711	-0.261286	-1.56318	0.693276	2.88122	0.103514	1.42425	-0.0986298	-0.553524	-1.75493	2.50848	-0.712668	3.79608	0.717029	1.89923	-0.239387	-0.617558	-2.48315	-0.320648	-1.83266	-1.28829	-1.52981	1.33893	1.22178	0.0722136	0.127637	-1.26434	0.0968967	0.231518	-0.0425561	0.936164	0.952344	Vinpocetine
462.2078-23.9	462.208	23.9	pos	1.7202	1.51054	1.5795	1.10127	1.06579	1.3922	1.39304	1.22158	1.07444	1.23444	-0.336422	1.2196	-0.442406	2.09885	2.49138	0.733993	-0.191984	-0.396546	-0.834074	-1.07348	-3.34253	-3.34253	-0.239602	1.58262	-1.23566	-0.788173	-1.86589	-3.34253	-2.75475	-1.23287	-1.00241	0.0319492	0.0657992	-1.98308	0.00682072	0.0406842	-2.98549	0.000223783	0.000817911	11-(hydroxymethyl)-2,6,6,14,19-pentamethyl-7,16,18-trioxapentacyclo[12.6.1.0?,??.0?,??.0??,??]henicosa-5(10),11-diene-3,8,15,20-tetrone
347.2198-32.1	347.22	32.1	pos	1.49377	3.28433	0.422854	1.62876	-0.137866	0.360761	-1.7604	1.76987	0.215554	-1.81689	-0.819532	-0.249511	-0.575504	1.46923	-1.91705	0.0339441	-0.273867	0.994357	1.00832	1.14171	-1.67542	0.40047	-0.500896	-0.88454	-2.10172	-1.80068	0.185782	0.0896419	-0.0892401	0.103757	-0.464864	0.452764	0.552074	-0.708495	0.130912	0.282502	-1.17336	0.0622598	0.100355	Calycanthine
625.3307-24	625.331	24	pos	1.19261	0.579022	-2.33027	-2.33027	-2.33027	0.757522	-2.33027	-0.258228	1.31564	-2.33027	2.49065	2.06461	2.07491	1.95588	-0.844665	-0.708291	1.61519	2.81376	1.0829	2.38598	-2.33027	-0.487359	-0.0927632	0.264246	0.508337	-0.224911	-2.33027	-2.33027	-1.76956	1.92666	2.29957	0.00298349	0.00945521	-2.17971	0.00233779	0.0205923	0.119862	0.865561	0.896628	4-(3-(((2R,4S,5S,6R)-4,5-dihydroxy-6-methyltetrahydro-2H-pyran-2-yl)oxy)-5,14-dihydroxy-13-methyl-10-((E)-((pyridin-3-ylmethyl)imino)methyl)hexadecahydro-1H-cyclopenta[a]phenanthren-17-yl)furan-2(5H)-one
185.1524-38.8	185.152	38.8	pos	-1.97363	-0.750223	-1.29479	1.36946	0.767836	1.72671	-0.79567	1.58799	1.86137	1.72855	0.408048	0.0584746	0.296535	-0.948783	1.42109	-1.59424	0.588381	0.500444	0.540087	-2.01474	-2.44323	0.731499	-1.72291	1.60976	-2.01838	-3.30012	0.919036	1.14428	0.871085	0.726084	-0.497231	0.401492	0.502348	-0.273819	0.686677	0.804763	-0.77105	0.308776	0.389685	delta-Undecalactone
180.0449-6	180.045	6	pos	-0.838719	-0.877456	-1.35741	-1.34846	-2.35823	-1.33923	-1.38406	-1.32178	-1.38136	-1.40085	-1.30999	-0.899921	-0.228486	-0.508346	-0.78349	0.431323	0.893258	-1.28757	0.583871	0.450932	-1.75843	1.5596	2.04813	0.537377	-0.489716	1.88205	3.7283	2.37049	2.8493	3.53887	1.09491	0.00208829	0.00707576	1.89244	0.00855889	0.0469992	2.98735	0.000368675	0.00125713	N-BENZOYL(D5) GLYCINE
343.1116-29.8	343.112	29.8	pos	1.61041	-3.11376	0.501185	-0.614883	0.368525	0.226149	-0.719426	-0.472314	-0.967069	-0.319825	4.35613	-0.278162	2.22974	1.0105	0.89489	-0.210541	-1.28337	0.857619	0.413489	3.15365	2.74359	-0.630586	-0.962841	-0.171442	-2.52006	-0.906837	-2.29562	0.790536	-1.49381	-2.19587	1.46449	0.0418737	0.0818368	-1.87869	0.0204438	0.084041	-0.414194	0.525972	0.603019	Methylophiopogonanone A
106.0648-23.6	106.065	23.6	pos	-0.440457	0.46687	0.724683	0.573393	-1.2643	-1.16991	-0.894047	-0.062405	-0.421473	-1.15753	0.746924	3.17418	-0.72627	2.66786	0.0727297	0.110127	1.06645	2.03733	-0.693798	-0.595182	0.565898	-1.94391	-1.95	1.19064	-1.20007	1.80207	-2.0991	2.23532	-1.60278	-1.21324	1.15055	0.041102	0.0805732	-1.20755	0.101463	0.238895	-0.0570006	0.924043	0.942419	3-Methylthiopropylamine
303.0427-13.3	303.043	13.3	pos	2.15402	-0.519736	0.865547	0.116929	-0.578737	0.127833	-0.0798225	0.513745	0.347364	0.18606	3.16986	2.05254	1.03267	1.85191	2.00049	-0.464926	-2.08771	1.43333	-0.115747	-2.08771	1.01701	-1.20199	0.194113	-1.22108	-0.602313	-0.449215	-1.39129	-2.08771	-2.08771	-2.08771	0.36515	0.566746	0.656855	-1.67026	0.0231503	0.0911399	-1.30511	0.00565083	0.0127614	Morin
414.2467-26.5	414.247	26.5	pos	1.76227	2.67495	2.57733	1.799	1.89439	2.21717	2.34794	0.513018	1.79413	1.7306	-2.45317	-2.45317	2.20252	-2.45317	-1.1552	-0.773628	1.26185	-1.27259	0.313428	-1.04414	-1.90088	-2.45317	1.3482	-1.02505	-2.45317	-2.45317	0.820937	-1.59507	0.146027	-1.91819	-2.71381	0.000344088	0.0016504	-0.365626	0.596432	0.736546	-3.07943	3.7685e-05	0.000182385	2,4-dihydroxy-5-methoxy-1'',6'',8''-trimethyldispiro[bis(oxolane)-3,2':5',7''-[3]oxatricyclo[6.3.1.0?,??]dodecane]-2''-one
339.1982-29.6	339.198	29.6	pos	2.52857	2.26943	2.24097	1.91522	2.26197	2.43028	3.20874	2.30899	2.59219	2.24263	-2.78214	-2.78214	-2.78214	0.0592065	-0.215282	0.0454691	-1.47082	-0.369199	-1.48392	-0.519625	-1.69509	-0.219266	-2.25742	-0.460514	-0.645077	-0.587099	-1.73643	-0.733988	-2.15748	-1.20604	-3.62996	2.44012e-06	3.19814e-05	0.0602164	0.894332	0.940989	-3.56974	5.51362e-09	1.28546e-07	Kopsinine
377.171-29.9	377.171	29.9	pos	2.57846	-0.927884	0.47487	0.260379	0.575711	1.19762	0.634673	-0.287084	1.18167	1.23552	-0.924461	0.587628	1.04912	2.92083	2.02241	-0.480648	1.18156	-1.39132	-2.34644	-2.06516	-1.22942	-1.58124	-2.65459	-2.38866	0.992575	-0.262227	0.692595	-0.951505	-0.583096	0.488118	-0.637043	0.333759	0.435029	-0.803096	0.258964	0.436825	-1.44014	0.0103059	0.021311	vincamine
329.2017-16.3	329.202	16.3	pos	-2.39137	0.342789	0.52842	-0.738331	0.184937	-0.0210105	0.677557	-0.00562556	0.0152441	-1.98672	3.7045	1.41085	0.759396	2.08465	1.09726	0.743043	0.686893	-0.421082	-0.20028	2.13345	-1.65627	-0.475183	-2.90529	-0.219399	-0.457597	-1.17105	-0.617871	0.53508	-2.22617	0.589171	1.53928	0.00727792	0.0196535	-2.06033	0.00100717	0.0124004	-0.521047	0.301175	0.381797	1-(2-methylpropylidene)-4-(propan-2-yl)-1H,2H,3H,4H,6H-piperazino[2,1-b]quinazoline-3,6-dione
460.2485-28.9	460.248	28.9	pos	-1.16255	-1.27211	-0.764396	-1.91975	-2.075	-2.93697	-2.23369	-1.3248	-1.30884	-0.614313	1.82582	0.818106	0.502674	1.93674	-0.125827	1.33521	0.109698	1.76594	1.77208	2.82745	1.65576	-0.370016	0.378071	0.943281	-0.628109	-0.273016	-0.432091	0.544788	0.224784	0.801089	2.83803	6.93804e-07	1.21842e-05	-0.992336	0.0164524	0.0724524	1.8457	2.02022e-05	0.000107741	Cerivastatin
203.1033-36.6	203.103	36.6	pos	1.06552	1.31589	1.56942	1.57993	1.69192	1.71368	1.75979	1.61427	1.62517	1.1953	0.911793	-1.28743	1.15638	-1.72283	1.09134	1.16196	0.950795	-2.78361	-3.07865	-2.17772	0.266284	-4.34958	-0.148055	0.420569	0.127651	-3.04032	-0.127389	0.191706	-3.12366	0.429871	-2.09089	0.00494208	0.0142585	-0.357494	0.662925	0.787163	-2.44838	0.00205794	0.00536122	Metamitron
301.1994-31.3	301.199	31.3	pos	1.35677	1.21123	3.14426	2.3464	2.66815	0.972854	1.04733	1.16245	1.13334	2.47302	-0.648137	-0.183787	-0.628385	2.83334	-0.998602	1.22688	-2.10533	-2.14326	-2.13386	-0.988433	-1.71684	-3.48044	0.0268696	1.70589	-2.04449	0.530596	-0.673634	-1.63646	-2.14497	-2.31274	-2.32854	0.00110038	0.00420201	-0.597663	0.405604	0.579302	-2.9262	0.000129035	0.000513312	adrenosterone
103.0855-1.1	103.085	1.1	pos	-2.41709	-1.55851	-1.60701	-1.74314	-1.83566	-2.41709	-2.41709	-1.42988	-1.58646	-2.41709	1.60606	4.18528	1.03807	2.11559	1.22427	-0.847273	0.913457	3.26691	-0.29181	0.372557	0.816435	2.04741	-0.0565898	0.148534	0.435803	0.358173	0.432554	1.10672	0.462659	0.0942131	3.30121	5.38313e-05	0.000367976	-0.773718	0.164748	0.326998	2.52749	1.12153e-08	2.29959e-07	Isovaleric acid
566.3072-21.2	566.307	21.2	pos	2.93604	0.104392	0.84437	0.746081	0.981118	1.03841	2.46652	1.14189	0.151846	0.623781	1.54232	-1.02338	-0.728589	-1.35051	0.94944	1.46719	-2.92765	1.02673	-1.96187	2.70597	-2.31596	-2.00578	-0.542933	-2.92765	-0.850623	0.299248	-0.323933	-2.92765	0.325354	0.535825	-1.13348	0.100764	0.16678	-1.04338	0.164036	0.326096	-2.17686	0.000696937	0.0021424	1-[2,4,6-trihydroxy-3-[7-hydroxy-2-(4-hydroxyphenyl)-3,4-dihydro-2H-chromen-4-yl]phenyl]dodecan-1-one
205.0402-5.9	205.04	5.9	pos	-1.92772	-2.71224	-0.901528	-0.955882	-0.943978	-1.37386	-1.70742	-3.55505	-1.81642	-1.21331	0.83525	-0.933698	1.98958	0.312119	1.5961	1.18933	1.23265	0.356277	1.42433	0.760573	1.16523	0.971139	0.915793	1.33176	-0.273887	1.97365	0.998069	0.398821	0.121036	0.743294	2.58699	2.04843e-06	2.78599e-05	-0.04176	0.900814	0.944924	2.54523	9.57391e-07	8.50114e-06	Homovanillic acid
307.2607-39.4	307.261	39.4	pos	0.948065	0.287272	2.38272	1.05673	1.07716	2.11315	0.877762	2.31652	1.395	2.61455	-0.31602	-0.308471	1.70793	-0.443257	-0.775171	0.0726937	0.543436	-0.631287	-1.35805	-0.98091	-1.8468	-2.1943	-1.1523	-2.01869	-0.732125	-1.74932	-1.48335	1.23449	-1.21171	-1.42572	-1.7558	0.000171465	0.000933591	-1.00907	0.0255356	0.0972286	-2.76488	2.17111e-06	1.66378e-05	stearic acid
335.1275-28	335.127	28	pos	-0.51107	-1.31869	-0.916334	0.458045	-0.00908759	-0.798361	-0.447065	0.0233687	-0.160499	-0.209187	-0.335948	-0.301151	3.97805	1.43994	1.92613	1.28593	1.33103	-1.9125	0.576262	0.292589	-0.635565	0.409723	-2.54898	-0.0827561	0.972837	0.6861	0.399249	-3.25662	-0.172723	-0.162713	1.21692	0.041169	0.0806744	-1.26718	0.0732116	0.193011	-0.0502563	0.916586	0.937006	Isopongaflavone
359.2408-35.3	359.241	35.3	pos	1.4716	3.55194	3.31477	2.8713	3.01406	3.08945	3.61753	2.86933	3.06588	2.86635	0.957583	0.244574	1.00664	0.406089	-1.44125	-1.52093	-0.967928	-1.63324	-2.02098	-1.53785	-2.44312	-2.44312	-2.44312	-2.44312	-2.44312	-2.44312	-2.44312	-1.96834	-2.44312	-1.71158	-3.62395	7.10147e-07	1.23984e-05	-1.67176	0.00136541	0.0148534	-5.29571	4.02206e-12	4.13561e-10	Ochropposinine
252.1036-27.4	252.104	27.4	pos	1.42834	3.31869	0.0866081	1.02249	3.16706	-0.465727	-0.194477	3.07655	1.39026	0.429106	-2.0056	-2.0056	-2.0056	4.15749	-0.399513	-0.67189	-0.671403	-2.0056	0.354494	-2.0056	1.20097	-2.0056	-1.4312	3.34309	-1.19557	-1.47596	-0.568716	-0.457486	-1.40402	-2.0056	-2.05177	0.0151771	0.0358902	0.125871	0.877746	0.931548	-1.9259	0.0129194	0.0259536	n-methyl-2,4-dihydroxy-3-phenylquinoline
261.0767-17.4	261.077	17.4	pos	0.625845	-0.0679738	-0.337784	1.44307	-1.74845	-1.7264	-0.94888	0.47677	0.455732	-0.919954	2.76942	2.66923	1.67551	2.58584	0.78616	0.10842	1.59001	-0.727845	-0.93671	0.0240709	0.975505	1.98731	-0.245493	-2.00205	-2.58589	0.218259	0.470695	-2.74665	-2.74996	-1.11782	1.32921	0.0288003	0.0604415	-1.83402	0.0175353	0.0758095	-0.504807	0.438826	0.519753	Obtucarbamate A
477.2894-22.7	477.289	22.7	pos	1.87411	1.58404	1.68249	1.30885	1.71504	1.05112	1.45927	1.04228	1.49783	1.78293	1.97544	1.02945	-0.233749	0.584806	-1.84751	0.390552	-3.44577	-0.282651	1.76067	-0.799049	-0.00196649	-1.09404	-1.7113	-0.530755	-0.0522426	-3.44577	-2.87198	-2.60614	0.995583	-2.81155	-1.58658	0.0141867	0.0339086	-1.32623	0.0765603	0.198706	-2.91281	0.000145879	0.000569431	5-O-methyllicoricidin
164.0718-3.9	164.072	3.9	pos	0.201238	0.058162	0.102731	-0.0339128	-0.0949247	-0.0481141	-0.12907	-0.232948	-0.202938	-0.134116	-0.210282	-0.843634	2.50187	2.33299	2.88627	2.66391	-1.18431	2.9073	2.56888	1.99067	-1.56367	-2.61655	-0.114366	-0.861814	-0.641982	-0.765216	-2.07629	-2.56028	-2.81581	-1.0838	1.61276	0.0121702	0.0298663	-3.07134	0.000133711	0.00375297	-1.45859	0.000895242	0.00264546	L-beta-Homomethionine
347.2405-29.2	347.24	29.2	pos	2.19127	3.12419	3.00269	1.09592	2.38041	2.8259	3.7902	0.425302	2.13217	0.653485	-1.76509	0.663861	-0.695232	0.617729	0.591316	-2.42188	-2.05328	-1.82635	0.308664	-0.020954	-0.908464	-0.178434	-2.22675	-2.38962	0.391313	-3.31732	-2.6045	-2.20628	-1.22233	-0.357942	-2.82227	4.63972e-05	0.000327488	-0.841913	0.143892	0.300127	-3.66419	1.59676e-06	1.29176e-05	sclareol
156.1011-13.2	156.101	13.2	pos	1.10993	0.544905	0.81857	1.04857	1.14897	1.25184	0.490585	1.19694	0.762469	1.25749	-0.750937	-1.42118	-0.171648	0.277389	2.37983	0.642072	-0.190422	-2.67951	0.572569	-1.32308	-1.01068	-1.73427	-1.29236	-1.5682	0.747722	-1.09375	0.217844	0.34958	0.647845	-2.2291	-1.22952	0.0211798	0.0471865	-0.430045	0.451047	0.619409	-1.65956	0.000822755	0.00246203	L-Histidine
240.0773-9.7	240.077	9.7	pos	1.59331	2.75265	2.23168	1.13745	1.74252	1.96185	2.16395	2.48569	2.76183	2.26513	-2.30367	-1.10378	-0.855503	-0.542268	-1.64501	-0.909401	-1.56738	1.29461	1.35248	-1.74035	-1.7538	0.0786851	-1.72895	-2.30367	-1.09961	-2.30367	-2.30367	0.660686	-0.0181168	-2.30367	-2.91163	1.61217e-05	0.00014047	-0.50555	0.354778	0.532058	-3.41718	1.3536e-06	1.13381e-05	Clomazone
216.1954-16.3	216.195	16.3	pos	0.0899757	-0.944595	-0.705463	-0.217241	-1.51735	-1.66807	0.171745	0.0630419	-1.48807	-0.461598	1.29996	0.480188	1.34019	2.22494	2.79178	-1.27462	-2.58853	0.987365	0.804739	0.163915	0.413372	-0.1787	0.0619393	0.0295926	-0.0747863	-0.535649	0.0977896	0.684245	-0.806197	0.756087	1.29075	0.035786	0.0719415	-0.578223	0.294169	0.47289	0.712531	0.0189575	0.0361025	Rhodinyl Acetate
152.0329-13.2	152.033	13.2	pos	-2.11811	-0.5202	-1.42755	-0.581933	0.602425	0.170158	1.25593	-0.766909	0.87186	-1.07732	1.76865	0.743393	2.18601	3.26565	2.61656	1.27729	1.27457	-0.0368642	1.3725	-1.16361	0.678738	0.383238	0.614225	1.6398	-1.33623	-1.83783	-2.17602	-2.78729	-2.10385	-2.78729	1.68958	0.00511143	0.0146683	-2.30167	0.00272616	0.022722	-0.612085	0.337511	0.418641	Creatinine
290.195-15.6	290.195	15.6	pos	-0.982796	0.560456	-2.05234	-0.354078	1.64758	1.71967	-1.54771	-1.65404	-1.59536	-1.26062	1.99395	1.11234	2.11879	2.26039	-0.247975	-0.862861	1.87268	1.30836	1.84641	1.12245	0.421714	-1.99694	-1.2062	-1.78379	0.304229	-0.397003	0.670737	-0.442805	-3.06349	0.488226	1.80438	0.00456037	0.0133937	-1.95299	0.00149844	0.0156545	-0.14861	0.805805	0.848355	(2E,4E)-N-(2-methylpropyl)dodeca-2,4-dienamide
409.1832-25.6	409.183	25.6	pos	-0.353827	0.332478	0.550714	1.22767	-1.32285	-0.468643	-0.366583	0.885926	-0.777431	-0.739048	0.488134	0.880927	-0.232099	-1.10046	0.401316	2.38252	1.54825	1.70735	2.39574	1.50555	-2.08887	-1.37515	-1.61773	0.245975	-1.54615	-2.21387	-2.34494	0.542342	0.868952	0.583819	1.10088	0.0234173	0.0511473	-1.89229	0.00272519	0.022722	-0.791403	0.122664	0.179019	N-(pyridin-2-yl)-2-((3,4,8,8-tetramethyl-2-oxo-2,8,9,10-tetrahydropyrano[2,3-f]chromen-5-yl)oxy)acetamide
577.3695-24.5	577.37	24.5	pos	1.45185	1.10464	1.2472	0.52428	1.07556	1.06528	0.78646	0.99809	1.02576	0.748868	-1.74163	0.857322	0.829004	1.31294	0.493049	0.0816475	-0.351671	-0.567581	-0.789855	-0.834331	-2.77384	-0.525554	-0.60496	-0.531048	-0.322981	-1.12925	-0.775535	-1.01346	-0.878558	-0.761702	-1.07391	0.00600105	0.0167458	-0.860579	0.0338748	0.116601	-1.93449	3.43194e-06	2.43719e-05	Polyphyllin A
258.0699-24	258.07	24	pos	0.388579	0.859061	1.38369	1.74951	2.37629	2.27135	0.48099	0.143653	0.0438765	2.18084	3.23911	1.15707	0.398998	0.791991	-0.0980094	-0.646362	-2.38229	-2.38229	-2.38229	0.578737	1.94245	-1.03936	-0.269399	-0.433613	-0.571389	-1.77425	-2.38229	-2.38229	-0.860071	-2.38229	-1.36032	0.0551705	0.102469	-0.842717	0.256009	0.433174	-2.20303	0.000554006	0.00176591	Pesticide3_Thiobencarb_C12H16ClNOS_S-(4-Chlorobenzyl) diethylcarbamothioate
302.135-12.3	302.135	12.3	pos	-0.649618	-0.365121	-0.501972	-1.03981	-0.0947186	-0.328412	-0.448267	-0.177156	-0.732832	-0.0645331	0.176857	-0.32174	-0.195481	-1.45023	-0.672667	2.91873	3.46603	4.13412	-0.195208	-1.61687	-0.450483	4.46244	0.87316	-1.21446	-0.864913	1.967	-0.885595	-1.25212	-2.4272	-2.04893	1.0646	0.143126	0.220843	-0.808464	0.397122	0.571342	0.256134	0.709092	0.767334	Pesticide4_Metalaxyl_C15H21NO4_N-(2,6-Dimethylphenyl)-N-(methoxyacetyl)-DL-alanine methyl ester
395.1899-14.7	395.19	14.7	pos	1.79638	2.44277	1.93012	2.36106	2.35858	2.19974	1.31818	1.53112	0.866861	0.179451	-0.945251	-0.364125	-1.31868	-2.62577	-1.98976	-0.162811	-1.21331	-2.62577	0.97563	-1.21131	-0.686919	-0.799294	-0.0431623	-0.614633	-0.314496	-0.29754	1.77018	-2.62577	-0.898979	-0.992487	-2.84654	5.63488e-06	6.11392e-05	0.597806	0.239385	0.415082	-2.24874	5.55549e-05	0.000252984	brucine
565.3251-19.5	565.325	19.5	pos	2.17248	0.289495	0.345875	0.0823823	-0.474509	-0.140733	1.40859	-0.640988	1.03142	0.366412	-2.05394	2.19758	0.476082	2.70682	-2.05394	0.506076	1.33825	-0.104822	3.19329	0.505128	-2.05394	-1.07049	-0.985018	-1.36097	0.123725	0.0954375	-0.759553	-1.03223	-2.05394	-2.05394	0.227008	0.724019	0.790634	-1.78614	0.0133992	0.0632752	-1.55914	0.00059677	0.00187762	Teraspiridole C_130091
105.0693-19.9	105.069	19.9	pos	-0.432898	2.23916	2.19083	1.32397	1.79167	1.68322	1.79767	1.00123	1.46856	1.52434	-0.193012	0.893139	-0.586481	1.1077	-0.292726	0.0228176	0.317979	-1.07215	-0.63024	-0.568044	-0.818241	-1.91846	-1.59224	-0.281759	-1.00951	-0.856985	-1.24563	-2.30524	-2.66238	-0.896268	-1.55887	0.000154829	0.000859226	-1.25857	0.00106017	0.0127492	-2.81745	1.32941e-07	1.70292e-06	2-METHYLLACTIC ACID
313.2328-34.9	313.233	34.9	pos	-1.94109	0.0729841	-0.408581	-0.874682	1.35321	-0.0430467	1.16875	0.580894	-0.115104	0.957058	2.98701	0.475117	2.62075	0.835695	1.34196	0.19347	0.626997	1.26077	-0.618174	-1.0282	-0.907878	-0.23443	0.742125	-2.56546	-1.98759	-1.78924	-1.02264	-0.491251	-0.283703	-0.905722	0.7945	0.138491	0.215095	-1.81412	0.00223229	0.0199613	-1.01962	0.0330135	0.0582946	Guggulsterone E&Z
585.3228-27	585.323	27	pos	0.548867	1.6853	-0.407838	-0.515113	-0.0809409	-0.498932	-2.07888	-2.07888	-2.07888	0.246805	1.93916	3.17373	-0.475539	3.24578	2.57203	-0.707404	0.00599413	0.613678	-0.683323	3.139	0.216554	-0.335663	-0.27665	-0.0981512	-0.595268	-2.07888	-1.33582	-0.297887	-1.43467	-1.32819	1.80816	0.0151061	0.0357645	-2.03877	0.0043882	0.0305967	-0.230614	0.623081	0.691965	lappaconitine
309.1519-11.8	309.152	11.8	pos	-1.33865	-0.745588	-1.77055	-1.26261	-1.89221	-1.42254	-1.34775	-0.418596	-2.00731	-1.44042	2.57178	3.90482	0.25292	0.920613	1.30827	-0.285082	-1.62051	0.104341	1.67838	1.16453	1.72398	2.66824	-1.10644	0.360394	-2.39487	0.419087	1.86473	-0.931508	0.411968	0.630579	2.36463	0.000771862	0.00314984	-0.63539	0.366372	0.543876	1.72924	0.00591189	0.0132558	Vincanidine
497.231-25.3	497.231	25.3	pos	1.48516	-0.924255	1.52374	-0.793015	-1.06417	-0.823784	-0.828152	-1.69681	0.264337	-1.53369	-3.3427	1.48724	2.26777	2.24105	2.11747	2.11672	1.52564	1.43478	2.15652	-0.0731572	-0.960949	0.95573	-2.62725	-2.71861	0.82293	-0.99827	-0.542019	-0.0673499	-0.707957	-0.696962	1.6322	0.0253309	0.0543683	-1.9472	0.0104959	0.0539348	-0.315007	0.559722	0.634568	Lucidenic acid B
341.0716-1.1	341.072	1.1	pos	-1.75311	-1.75311	-1.1657	-1.75311	-1.00914	-1.75311	-0.849999	-1.75311	-1.75311	-1.75311	1.45736	-0.798365	0.711356	1.53288	0.1024	-0.779314	0.45047	-0.424561	-0.17472	-0.440829	-1.75311	-0.635593	-1.75311	1.98118	2.45419	2.91654	2.63486	2.4814	3.02764	2.30597	1.69333	8.4721e-05	0.000526975	1.20233	0.0975887	0.232811	2.89566	0.00102443	0.00297306	1-(2,4-dihydroxyphenyl)-2-(3,5-dimethoxyphenyl)propan-1-one
204.1567-12.1	204.157	12.1	pos	-2.31927	-2.33832	-1.84728	-2.88681	-2.39352	-0.856907	-2.21322	-2.3475	-2.88681	-2.88681	2.62285	2.01466	1.76543	3.07779	1.57264	2.82972	-0.634826	1.54796	1.33752	3.04633	1.05498	0.700424	-0.720302	1.24043	-0.648438	1.61726	-1.08515	0.747206	-1.33562	2.22557	4.21565	5.01513e-08	1.62925e-06	-1.53837	0.00903133	0.0486769	2.67728	3.3461e-05	0.000165053	Crotamiton
505.3306-29.4	505.331	29.4	pos	2.92854	2.72824	-0.669956	-1.44929	-1.33957	-1.46424	-0.404066	2.45999	-0.374841	2.26187	-0.196053	-1.57824	-1.38492	-0.378725	1.27992	-0.416972	-0.312301	1.55194	2.67145	0.264917	-0.708999	-1.19709	-2.4631	-2.6918	0.64426	-0.287124	-1.77398	0.394074	1.99299	-0.0869194	-0.317566	0.668383	0.744429	-0.76787	0.234837	0.410057	-1.08544	0.167541	0.233807	(R)-4-((3R,5R,8R,9S,10S,12S,13R,14S,17R)-3,12-dihydroxy-10,13-dimethylhexadecahydro-1H-cyclopenta[a]phenanthren-17-yl)-N-(pyridin-2-ylmethyl)pentanamide
306.1516-19	306.152	19	pos	1.92149	0.249887	1.03728	1.97591	0.507523	2.8836	1.41038	0.675952	2.75984	0.529215	-2.52613	1.20868	0.555865	-2.52613	0.669194	0.168006	-2.52613	1.95163	-0.503385	-0.228123	-2.52613	-0.391309	-1.10238	-1.31531	0.149759	-0.699707	-2.52613	0.914963	-0.795593	-1.90272	-1.77076	0.0100999	0.0256463	-0.643804	0.318503	0.496982	-2.41456	6.20453e-05	0.000278061	C13H23NO7
370.2557-38.8	370.256	38.8	pos	2.27617	0.988751	0.929373	0.269504	0.622477	0.887499	1.35745	2.80455	0.764835	2.04782	1.03036	1.07406	0.928643	-1.79602	-0.402256	-1.10656	-0.253989	3.09038	-2.13438	-0.634307	-2.99323	-1.37434	-1.44688	-2.99323	-2.0612	-2.4182	-1.69907	2.51198	0.717105	-0.987302	-1.31525	0.0347032	0.0702609	-1.25403	0.105563	0.245019	-2.56928	0.000914409	0.00269544	[(1R,2S,3S,4R,4aS)-2,3-dihydroxy-3,4a,8,8-tetramethyl-4-[(E)-3-oxobut-1-enyl]-2,4,5,6,7,8a-hexahydro-1H-naphthalen-1-yl] acetate
427.3819-13.2	427.382	13.2	pos	-0.272687	2.5364	2.97268	0.634168	2.81773	0.558961	0.243884	-1.68467	1.10042	1.8673	-1.68467	-1.68467	0.616126	-1.68467	-0.423263	0.505583	0.0394022	-1.68467	-1.68467	3.39029	-0.637078	0.339047	-0.762545	-0.499811	-0.945809	-1.68467	-1.03189	-1.68467	-0.449925	0.878356	-1.50694	0.0464896	0.0891103	-0.218379	0.713257	0.823219	-1.72532	0.00620438	0.0138191	friedelin
186.116-19.8	186.116	19.8	pos	-1.11248	-0.494868	-1.80969	-0.663252	0.551514	-0.152416	1.00376	-1.47825	-2.42526	-0.872646	-3.22299	1.03532	-1.00434	-0.843301	-1.26304	-0.0563979	0.56226	0.917718	1.39447	1.11858	0.213846	0.247367	0.738057	0.432244	2.21557	1.53735	0.920093	0.925717	0.728872	0.856207	0.609188	0.296769	0.397145	1.0177	0.0631526	0.175665	1.62689	0.000737681	0.0022514	Ecgonine
231.1417-11	231.142	11	pos	0.0984101	-1.35131	-1.24525	0.0832217	-2.01731	-1.04802	0.480794	-1.44157	0.0627791	-1.15128	3.96574	2.60262	-1.03215	2.3429	2.57956	-0.910212	2.64676	-1.29379	-0.156666	-0.968584	-0.982176	0.00439508	0.0923299	0.386359	-0.536534	-0.180598	1.6383	-0.656381	-1.63172	-0.380627	1.73057	0.0277959	0.0587076	-1.20228	0.108762	0.249971	0.528289	0.187673	0.25738	lindenenol
616.2823-16.7	616.282	16.7	pos	0.423458	1.1205	0.7992	0.871787	1.74387	1.62826	0.199952	0.506206	1.97978	-0.226402	-3.3948	0.936616	-1.75333	-0.141691	0.106646	-3.3948	0.84329	1.92427	1.09652	-0.318897	0.395949	-0.0591379	-0.198453	-2.69003	0.314875	-0.987153	-0.692831	0.592271	0.231222	-1.85716	-1.31428	0.0596123	0.109108	-0.0854271	0.901583	0.945434	-1.39971	0.00353576	0.00853186	(1'S,2'S,3S,3'S,7'R,8'R,9'S,13'R)-8'-(acetyloxy)-2,2,2',9',13'-pentamethyl-6',16'-dimethylidene-6,11',15'-trioxo-10',14',17'-trioxaspiro[oxane-3,5'-pentacyclo[7.6.1.1?,??.0?,??.0?,?]heptadecane]-3'-yl (2E)-2-methylbut-2-enoate
245.0743-27.3	245.074	27.3	pos	1.2449	1.37032	1.90177	1.76332	1.73115	1.79205	1.51078	1.84203	1.4936	1.44484	-0.278336	-0.2709	0.632365	3.4588	0.54123	-0.0325482	-1.12025	1.55739	-1.41895	-1.62437	-2.27474	-2.31393	0.369439	1.26281	-1.69178	-2.05812	-3.10359	-3.10359	-2.55663	-2.06904	-1.46503	0.0141491	0.033857	-1.89836	0.0103945	0.0535976	-3.36339	3.57331e-05	0.000174248	beta-uridine
404.1684-24.8	404.168	24.8	pos	2.44663	-0.318898	1.41068	0.0736766	-0.801818	-0.290017	1.17039	-0.519818	1.91513	-1.87101	-1.87101	1.04994	-1.87101	0.604361	1.38707	1.53582	-1.87101	-0.798405	2.02003	-1.87101	-1.87101	-0.999857	-0.045834	1.47503	1.61797	0.16869	-1.07522	-1.15909	1.45279	-1.09322	-0.490016	0.47628	0.573892	0.0155467	0.981452	0.990465	-0.474469	0.432906	0.513992	[3-hydroxy-2-methyl-4-(7-oxofuro[3,2-g]chromen-9-yl)oxybutan-2-yl] (Z)-2-methylbut-2-enoate
498.3066-22.2	498.307	22.2	pos	1.02798	2.33738	-0.639691	1.72794	1.82776	3.13399	-0.123241	0.0725802	-2.0531	0.387403	-2.0531	2.74282	-0.317685	2.36221	-0.67229	3.45815	-2.0531	-0.756001	-1.26568	1.43087	2.02774	-0.299948	-1.23966	-0.907474	-1.30121	-2.0531	-2.0531	-1.20897	-2.0531	-1.4864	-0.482282	0.559271	0.650371	-1.34514	0.0940665	0.227076	-1.82742	0.00924745	0.0194353	neoandrographolide
148.058-3	148.058	3	pos	-0.870335	0.708419	0.441384	0.934482	0.592504	0.5315	-0.261751	0.526693	0.475186	-0.876992	2.39842	0.430002	1.3586	-3.58999	1.41955	1.40897	0.0864619	-0.873544	-1.04819	-3.51423	1.36858	-1.17566	-0.532513	-0.385335	0.204254	-2.0839	0.520192	-0.251751	1.73627	0.322742	-0.412505	0.560002	0.651041	0.164684	0.8284	0.900171	-0.247821	0.557595	0.632533	L-Glutamic acid
180.0829-11.1	180.083	11.1	pos	-0.878599	-1.12835	-1.11431	-0.893982	-1.11152	-1.09331	-1.41584	-1.17828	-1.6841	-1.2701	1.76981	1.67446	3.1938	0.990768	2.51433	0.403992	0.840871	1.07264	1.5148	1.78072	0.867395	-2.00822	2.21834	1.0508	0.409586	-0.934601	-3.69755	-2.48643	0.118044	0.474832	2.75246	9.34097e-07	1.51692e-05	-1.9744	0.00877993	0.0477299	0.778059	0.215641	0.289996	D-(+)-Glucosamine
313.1996-29.2	313.2	29.2	pos	1.20126	2.34272	2.40335	1.6657	2.05355	2.07719	2.3039	1.50808	1.86858	1.83761	1.62085	1.49044	0.206187	-1.96856	-1.05304	-1.78505	1.23468	-0.41866	-0.966941	-1.60145	0.671411	-1.85567	-1.20236	-2.26294	-2.38035	-2.01553	-1.93122	-1.73492	-1.90359	-1.40523	-2.25035	0.000509505	0.00226688	-1.27788	0.0257787	0.0977804	-3.52823	4.58568e-08	7.23514e-07	(Z)-pregna-4,17(20)-diene-3,16-dione
519.31-16.4	519.31	16.4	pos	1.38294	1.82017	1.82262	0.803451	1.63859	1.90512	1.11898	2.04798	1.6582	1.62674	-2.47429	1.42804	-2.47429	-0.599147	-0.50981	1.52986	-2.47429	0.967822	-2.47429	-0.96588	1.14625	1.01718	-2.47429	-1.87071	-0.480026	0.682369	-1.56426	-0.681216	-1.82504	-1.7288	-2.38711	0.00130168	0.00482755	0.0267722	0.968714	0.983721	-2.36033	0.000254277	0.00091255	(2S)-2-[(2R,3S,7R,8R,8aS)-2,3,4'-trihydroxy-4,4,7,8a-tetramethyl-6'-oxospiro[2,3,4a,5,6,7-hexahydro-1H-naphthalene-8,2'-3,8-dihydrofuro[2,3-e]isoindole]-7'-yl]-3-methylbutanoic acid
134.0427-5.2	134.043	5.2	pos	-1.24395	0.362452	0.269758	-0.0378542	0.298298	0.440175	-0.316696	0.617672	0.192595	0.895788	1.70007	1.29987	1.5054	1.31632	1.26492	-1.40425	0.712069	0.931434	0.306389	0.455127	-0.935527	0.287165	-0.815217	-0.304275	0.740851	-1.87755	-2.24894	-0.176395	-3.2228	-1.0129	0.660911	0.0704953	0.125192	-1.76529	0.00181328	0.0175994	-1.10438	0.0220667	0.0410855	Aspartic acid
476.1948-1.7	476.195	1.7	pos	1.56258	0.875933	1.46343	1.5881	1.21703	1.52817	1.60413	1.46825	1.35722	1.43214	-3.7612	-1.64161	-1.50075	-1.47702	-1.99084	1.09023	0.677949	-1.89353	0.908691	0.786224	-2.58214	0.780785	-2.10569	-0.455235	-0.427283	-1.20088	-0.0410627	0.0841494	0.39203	0.260198	-2.28988	0.00162828	0.00578945	0.350673	0.582534	0.726154	-1.93921	0.000311743	0.00108808	Lunarine
445.1601-27.4	445.16	27.4	pos	-2.64139	-2.64139	-0.859878	0.747136	-1.398	-2.64139	-2.64139	-2.04919	-2.64139	-2.64139	2.08758	1.548	1.1004	1.57837	1.59761	2.07795	2.16983	1.56505	1.34292	1.17759	0.282242	-0.0715885	-1.27689	1.06969	0.453772	0.973826	-0.0489194	0.509777	0.0795663	1.19152	3.56536	1.39515e-06	2.06383e-05	-1.30823	0.000186941	0.00455685	2.25713	8.49055e-05	0.000362094	3-[(7S,8S)-5-hydroxy-2,2,7,8-tetramethyl-6-oxo-7,8-dihydropyrano[3,2-g]chromen-10-yl]-3-phenylpropanoic acid
210.0622-21.2	210.062	21.2	pos	0.925558	1.52002	1.8237	-0.771735	1.44817	0.787383	1.11492	1.27625	0.24601	-0.598464	2.32291	0.358243	-0.690224	1.5005	1.06375	0.957318	-3.29726	1.42153	0.376988	0.791364	-0.372761	-2.14396	-0.567915	-2.41313	0.442599	0.00815699	-1.19056	-2.2903	-2.62258	-1.42648	-0.296669	0.607438	0.692832	-1.73821	0.0104874	0.0539307	-2.03487	0.000266727	0.000950642	2-(3-chlorophenyl)-4,4-dimethyl-4,5-dihydrooxazole
391.279-25.6	391.279	25.6	pos	-0.713359	-0.530203	0.155982	-0.404323	0.0861484	0.467411	-0.0376555	-0.103829	0.400944	-0.413143	-2.21678	0.795545	2.395	1.14574	-0.349416	-2.04934	1.36714	0.313723	1.21742	0.685017	-4.41881	-1.25646	-1.45642	1.36823	-0.642797	0.102595	1.12119	-0.190881	1.47214	1.68919	0.439607	0.385473	0.486597	-0.551606	0.474006	0.639253	-0.111999	0.85654	0.889727	Glyceryl linolenate
571.2884-16	571.288	16	pos	-1.18809	-1.01252	-0.515606	1.84273	-1.24175	-0.431735	-1.3274	1.3205	0.128146	-0.604372	0.960407	3.02448	-2.8811	-0.586791	-2.8811	0.75282	0.43889	-0.682614	0.144866	-0.308628	0.629419	0.933769	0.70388	1.1385	0.897835	0.437275	-2.12445	0.937521	0.83413	0.660997	0.101132	0.879552	0.912367	0.706766	0.282778	0.460663	0.807897	0.094662	0.143523	(1R,4R)-bis((1R,2R,4S,5S)-9-methyl-3-oxa-9-azatricyclo[3.3.1.0(2,4)]nonan-7-yl) 1-phenyl-1,2,3,4-tetrahydronaphthalene-1,4-dicarboxylate
269.2458-38.2	269.246	38.2	pos	1.47482	0.791935	0.583727	0.0779904	2.5074	2.6171	3.06468	0.381354	1.05908	2.40906	-0.241006	-0.343601	0.746676	1.60707	1.63377	0.903908	-0.807634	-1.10854	-1.37424	-1.46077	-2.0651	-1.99664	-1.47669	-1.82487	-1.39329	-2.09366	-0.819492	-1.35216	0.133278	-1.63416	-1.54115	0.00700692	0.0190492	-1.40784	0.00563227	0.0361622	-2.94899	2.21389e-06	1.69346e-05	methyl palmitoleate
529.2213-24.8	529.221	24.8	pos	-1.91575	0.669482	-1.92925	-0.583251	-1.39679	-2.00715	-4.0263	-2.01278	0.275734	-0.219766	1.71888	2.6917	2.19625	0.368964	1.35283	2.10324	1.58164	0.866009	-0.000659207	1.25414	-0.111071	0.958972	-3.42291	-1.18708	0.041246	0.974191	1.10874	-0.103369	-0.703442	1.45754	2.72788	8.77685e-05	0.000542785	-1.51202	0.012143	0.0593296	1.21586	0.0706755	0.111746	1-(9-hydroxy-2-isobutyl-10-(3-(pyridin-3-ylmethoxy)phenyl)pyrrolo[3',4':6,7]azepino[4,3,2-cd]indol-8(2H,7H,10H)-yl)ethanone
338.1146-29.6	338.115	29.6	pos	0.00811105	1.22918	-1.92001	-1.92001	-1.92001	-1.92001	-1.92001	-0.33534	-1.92001	-1.92001	0.0672909	4.00454	-1.92001	2.9787	3.17482	2.13196	3.14447	-0.880842	-0.996097	2.83256	-1.23572	2.13626	-1.29143	1.61098	1.18406	-1.40423	0.336961	-0.436002	-0.98017	-1.92001	2.70755	0.0035609	0.0109292	-1.65367	0.0603769	0.170687	1.05388	0.0853204	0.131223	barceloneic acid A
468.2898-19.2	468.29	19.2	pos	0.027715	0.93573	-0.118329	-1.16932	-0.378387	0.625858	-0.785364	-1.20066	1.74362	-0.259133	0.270546	-0.107874	0.0194841	1.89807	-2.05776	-2.05776	-2.05776	0.130172	-2.05776	2.7244	2.0774	0.339407	0.261296	0.745344	1.00916	0.502348	-1.26568	-0.13541	-0.877759	1.2184	-0.271796	0.66923	0.745173	0.717074	0.273517	0.451981	0.445278	0.313927	0.394864	Delsoline
550.3332-28.3	550.333	28.3	pos	1.82913	1.62443	-0.288558	-2.05592	-2.05592	1.59515	-2.05592	-2.05592	-2.05592	-2.05592	2.34187	0.486938	-0.361103	2.17788	3.7656	-0.242335	2.75229	-0.883058	2.4279	-2.05592	0.689417	-0.31775	-0.699287	-1.2868	2.84519	-1.10194	-1.52178	-1.36619	1.9804	-2.05592	1.79854	0.0420128	0.0820742	-1.32447	0.110938	0.253461	0.474072	0.539922	0.616613	1,6-dihydroxy-8-(hydroxymethyl)-4,12,12,15-tetramethyl-14-[(2-methylpropanoyl)oxy]-5-oxotetracyclo[8.5.0.0?,?.0??,??]pentadeca-3,8-dien-13-yl 2-ethylbutanoate
220.1166-8.3	220.117	8.3	pos	-1.54034	-0.865367	-1.57114	0.169603	-0.44239	-2.07405	-1.7167	-1.57855	-0.405101	-2.81153	1.31793	0.665143	2.60378	0.82758	1.45219	1.20576	-1.45298	-1.58141	0.714162	2.58518	0.973289	0.130966	0.000287785	0.36459	0.890303	0.780729	-0.255674	-0.201166	0.442226	1.37268	2.11729	0.00113593	0.00431976	-0.38391	0.439751	0.609981	1.73338	0.000100389	0.000417694	Pantothenic acid
148.0549-6.4	148.055	6.4	pos	-1.82109	-1.19731	-1.21234	0.00390563	-1.44241	0.789212	-1.52622	-1.63746	-1.72934	0.860385	0.244845	1.42508	1.23308	1.89869	1.66707	-1.58303	1.41645	0.306825	-1.82088	-2.02168	-0.0656559	1.2139	0.544994	-1.11731	-0.704801	-0.000941214	2.14622	2.29505	1.70738	0.127409	1.16791	0.0640202	0.115751	0.337979	0.588438	0.730558	1.50589	0.00733727	0.0159254	L-Glutamic acid
199.1051-12.7	199.105	12.7	pos	-1.14197	0.660365	0.635381	0.871505	0.58153	0.627676	0.59303	1.19701	1.05489	-1.05823	1.29193	0.661449	3.04833	0.49091	0.684389	0.644226	0.199147	1.28067	-1.03324	-0.0235453	-0.0125405	0.536954	0.363724	-1.02275	-3.2436	1.00299	-0.600425	-4.44938	-3.63445	-0.205956	0.322308	0.455941	0.555139	-1.85097	0.0189102	0.0797513	-1.52866	0.0399756	0.0685434	Harmol
389.242-20.5	389.242	20.5	pos	1.06987	1.71078	1.79552	2.06376	1.8761	1.82527	1.72016	1.67794	1.93624	1.68436	0.653444	0.274968	-1.54294	0.0795896	-2.54225	-1.4815	-1.56556	-0.882195	-1.23313	-0.605611	-0.339854	-1.46398	-0.171345	-2.58316	0.860528	-0.366406	-0.670546	-0.314566	-0.418997	-3.04649	-2.62052	9.13558e-06	8.94513e-05	0.0330367	0.946792	0.972022	-2.58748	5.29292e-05	0.000242717	5-(5-methoxycarbonyl-5,8a-dimethyl-2-methylidene-3,4,4a,6,7,8-hexahydro-1H-naphthalen-1-yl)-3-methylpentanoic acid
477.1553-20.4	477.155	20.4	pos	0.330283	1.30266	1.04297	-2.1545	-0.215568	-0.136378	1.39952	0.55437	0.796625	1.28692	-2.1545	2.7114	0.995425	-2.1545	2.51809	1.27278	-0.249562	1.21256	0.139616	-2.1545	-1.25053	2.42113	-0.502731	-0.958296	1.58963	-0.719464	-1.50316	-1.11129	-2.1545	-2.1545	-0.20701	0.765427	0.824617	-0.848051	0.27862	0.456573	-1.05506	0.0897609	0.137145	methyl 3-(3,4-dihydroxyphenyl)-2-[[4-hydroxy-3-(3-methylbut-2-enyl)phenyl]methyl]-4-methoxy-5-oxofuran-2-carboxylate
241.0304-1.4	241.03	1.4	pos	1.75941	2.37002	2.81796	1.89125	-0.391774	2.10621	-0.721439	0.848327	0.588239	1.08014	1.27374	0.433979	0.676005	-0.107123	-1.72823	-0.765798	1.218	-2.27457	-0.50592	-0.920167	0.563864	-0.533104	-0.416418	-1.24866	-1.11292	-0.788484	-1.0204	-1.22981	-1.90711	-1.95521	-1.50484	0.0107864	0.0270644	-0.694816	0.138902	0.293729	-2.19966	0.000144721	0.000565653	Cystine
185.0397-4.2	185.04	4.2	pos	0.371075	-1.74167	0.68666	0.921997	0.186666	0.631646	0.45083	0.56904	0.702049	0.330482	-0.600443	0.249941	-0.494667	-1.17029	-0.172864	1.65576	-0.795919	2.36756	-0.132156	3.65409	-2.19658	-0.710382	-0.488643	-1.48676	-1.1167	-1.45832	1.20046	-1.77735	-0.856981	1.22148	0.145224	0.79665	0.849099	-1.22308	0.0649161	0.178952	-1.07786	0.0257869	0.0470199	Methyl gallate
155.0327-25.3	155.033	25.3	pos	-0.0738548	-2.08789	-2.08789	0.129977	-2.08789	-2.08789	3.57324	3.54335	2.75293	-2.08789	0.883797	1.23812	0.217543	1.51248	0.525362	-0.0438677	0.297222	-0.203656	2.08613	-2.08789	-1.16409	-0.876057	-1.26603	0.0265982	1.2667	-1.02219	1.36274	-1.48297	-0.232466	-0.523652	0.493908	0.575608	0.664771	-0.833665	0.102056	0.239685	-0.339757	0.693962	0.754446	3,4-dihydroxybenzoic acid
232.1514-11.3	232.151	11.3	pos	-1.18007	-0.355566	-0.425619	-1.50071	-1.27569	-0.261596	-1.73084	-0.333153	-1.67931	-0.424159	0.727707	0.345291	1.47818	1.56745	2.90968	0.817536	2.03995	1.65284	1.03021	2.0356	-1.40472	-1.49917	0.190239	-0.457832	-0.696942	-0.873413	-0.0583411	0.198221	-1.39404	0.558248	2.37712	5.52929e-07	1.01981e-05	-2.00422	1.27891e-05	0.00090255	0.372897	0.238839	0.315552	Butyryl carnitine (isomer of 920)
346.1446-24.3	346.145	24.3	pos	0.645146	-1.47724	0.272802	1.43993	-0.211071	1.04134	-0.344989	0.472499	0.854203	1.45429	2.24768	0.41614	1.82758	-0.995758	0.385691	1.21437	-0.950178	1.48856	2.59306	-0.64924	0.20886	-0.842124	-3.00279	-1.45678	-1.57166	-0.620237	-2.83619	-0.785781	2.05558	-2.87369	0.343099	0.507487	0.603125	-1.93027	0.00827166	0.0460157	-1.58717	0.0146638	0.0289985	1-(4-hydroxyphenyl)-3-[(2R,3R,4S,5S,6R)-3,4,5-trihydroxy-6-(hydroxymethyl)oxan-2-yl]oxypropan-1-one
557.365-30.3	557.365	30.3	pos	1.63934	1.88331	1.97775	2.38515	1.82477	3.32801	4.29078	1.6586	3.91627	2.97656	-2.09265	-2.09265	-2.09265	-2.09265	-2.09265	-0.454528	-0.498676	0.378868	0.0386839	-0.567588	-1.06817	-2.09265	-2.09265	-2.09265	-0.975342	-1.09887	-1.48496	-0.628041	-1.17682	-1.60392	-3.7447	1.32284e-07	3.43634e-06	-0.274759	0.463725	0.630598	-4.01946	1.98119e-08	3.62057e-07	Leucoridine A
172.106-1.7	172.106	1.7	pos	-0.572126	-1.21926	-0.925274	-1.00701	-0.739123	-0.994324	-1.13237	-0.229794	-1.25843	-1.12129	-0.503787	3.84111	1.49022	1.46821	-0.526086	1.17739	0.82136	3.66549	-1.49224	-0.48663	-1.08845	-0.28425	3.95758	0.617021	-0.0926191	-0.277268	-0.76371	0.107671	-1.70518	-0.726817	1.8654	0.00917946	0.0237306	-0.971106	0.209814	0.380851	0.894297	0.103634	0.154925	Metronidazole
345.2418-17.5	345.242	17.5	pos	0.150782	0.936507	-0.0554498	0.75633	1.02603	0.660636	1.2162	0.399145	0.893158	1.37118	1.44407	2.06132	-3.68873	0.344127	1.9481	1.885	1.30937	-0.975208	-1.37743	0.54193	-2.2354	0.604604	-0.627067	-1.85609	-0.737244	0.668752	-1.80478	-2.15206	-3.03039	0.322618	-0.386196	0.537323	0.630102	-1.43396	0.0635012	0.176236	-1.82016	0.00162948	0.00440347	Darutigenol
105.1093-7.9	105.109	7.9	pos	-1.97415	-2.26367	-1.79502	-1.93926	-2.07657	-1.87664	-2.04059	-2.05259	-2.07546	-2.0972	0.716585	-0.559273	0.718384	1.0533	1.54184	2.09746	0.812891	0.691504	1.3148	1.52781	1.33106	0.374498	0.987174	0.866488	1.15322	0.949078	1.18321	0.831256	1.14104	1.4588	3.01065	1.92854e-07	4.53158e-06	0.0360513	0.885707	0.936387	3.0467	1.16427e-12	1.55171e-10	CHOLINE
425.2693-27.5	425.269	27.5	pos	0.700684	0.0110058	1.1828	1.35335	-0.177451	0.817437	1.21523	1.4194	1.18423	1.04538	0.338937	1.0468	0.615561	0.373011	1.68057	-2.4928	-1.85771	0.993962	-0.0158543	0.200007	-3.56703	-0.779254	-2.24157	-1.0711	0.320607	0.923101	-3.70125	0.530933	-0.0645198	0.0155243	-0.786959	0.102859	0.169584	-1.0517	0.134628	0.287676	-1.83866	0.00710273	0.0154838	terpestacin
168.0397-20.2	168.04	20.2	pos	2.38674	3.23877	-1.57302	2.38795	-1.70479	-0.790461	2.82807	-1.14091	2.61001	-1.47812	-2.78285	-0.318942	0.292435	-1.0154	0.975178	-0.566738	-1.57501	-0.288899	0.68906	1.51585	-1.90671	-0.265901	0.357131	-2.17398	-1.33967	-1.76787	0.665596	0.765045	0.978555	0.998881	-0.983955	0.232805	0.32737	-0.0613621	0.916156	0.954213	-1.04532	0.20798	0.280993	Quinolinic acid
398.2093-23.1	398.209	23.1	pos	0.922551	1.86882	0.22108	0.0795907	2.20676	-0.237055	-0.260934	-0.317444	0.811269	2.32355	-2.267	-2.267	-2.267	1.1819	0.58994	-2.267	0.421074	-2.267	2.82636	0.407829	0.302366	-2.267	0.87295	-0.0924113	-0.124326	0.822588	-0.931544	0.451848	-1.58477	0.840006	-1.35261	0.0678215	0.121241	0.419761	0.553017	0.703184	-0.932848	0.0659989	0.105355	(Z)-3-(4-hydroxyphenyl)-N-[4-[[(E)-3-(4-hydroxyphenyl)prop-2-enoyl]amino]butyl]prop-2-enamide
179.1058-21.7	179.106	21.7	pos	0.779971	2.02654	1.58458	0.733465	1.1506	1.33417	1.20003	0.429781	0.882534	0.824512	0.918044	0.504228	0.0547893	0.998968	0.00598323	-0.654949	-0.628888	-0.596585	-0.704615	-0.153562	-1.63179	-1.23367	-1.8779	-0.866542	-0.136271	-0.693931	-1.77977	-1.06529	-0.67058	-0.73386	-1.12028	0.000401429	0.00186722	-1.0433	0.00121938	0.013833	-2.16358	3.16382e-08	5.35394e-07	Isoproturon-didemethyl
566.3508-22.3	566.351	22.3	pos	2.98969	1.88334	1.76334	1.3189	1.51937	3.11329	2.18401	3.09899	1.61382	1.40177	-2.56774	-2.56774	0.968865	-2.56774	-2.56774	-2.56774	1.74597	-0.304266	-2.56774	-2.56774	2.20441	-0.596466	-1.13222	-1.47433	-0.585288	0.661462	-1.08996	-1.63966	-2.06833	0.397443	-3.64501	4.10175e-05	0.000295039	1.02406	0.147549	0.305274	-2.62094	6.14439e-05	0.000275839	Strychnophylline
232.105-10.8	232.105	10.8	pos	-3.16616	-1.87038	-1.79863	-2.97367	-1.21446	-1.41119	-2.15186	-2.15689	-1.16353	-1.7657	1.1951	0.619869	1.85894	2.56479	2.34343	2.07131	1.35025	1.75908	1.70117	1.7159	-0.601494	-0.66675	-0.630168	1.44119	-0.436523	0.695839	0.431309	0.161948	1.31529	0.781998	3.68523	1.59568e-10	1.99336e-08	-1.46872	0.000233347	0.00515865	2.21651	3.60295e-06	2.54009e-05	Piperlotine A
271.0891-10.4	271.089	10.4	pos	-1.29184	-1.46323	-1.422	-1.75387	-1.4083	-1.2957	-1.51466	-0.910378	-2.29867	-1.14236	2.55233	1.60754	2.41506	2.92961	2.76819	1.68015	1.14845	2.16791	1.6925	2.07483	0.643095	0.611923	0.013444	-0.790724	-2.28547	-0.879719	-1.11817	-2.05065	-0.65655	-0.0227179	3.55376	3.06054e-11	5.16454e-09	-2.75721	2.30346e-06	0.000327882	0.796548	0.0371856	0.0644675	alpinetin
647.231-26.6	647.231	26.6	pos	-2.76426	2.07497	0.0964015	-0.180188	1.15444	0.47155	-2.76426	-0.33655	2.15604	1.69005	1.233	-2.76426	1.54769	1.66629	-0.501179	2.10914	1.14965	-0.5085	0.219188	-1.12877	0.515535	-1.28088	-2.08019	1.08286	-0.000200336	-0.642468	-0.322684	-1.08931	0.547271	-1.35036	0.142407	0.850028	0.890969	-0.764267	0.205561	0.37638	-0.62186	0.352369	0.433587	7-[(2S,3R,4S,5S,6R)-4,5-dihydroxy-3-[(2R,3R,4R,5R,6S)-3,4,5-trihydroxy-6-methyloxan-2-yl]oxy-6-[[(2R,3R,4R,5R,6S)-3,4,5-trihydroxy-6-methyloxan-2-yl]oxymethyl]oxan-2-yl]oxy-6-methoxychromen-2-one
429.2464-24.5	429.246	24.5	pos	1.27773	1.90358	1.88275	1.19823	1.60761	1.52036	1.22926	2.17783	1.70246	1.28068	0.792608	0.299678	-2.14551	0.607623	0.336515	0.282245	0.193671	0.940553	-0.122583	-0.227898	0.351616	-3.25067	-3.74044	-3.0792	0.0814881	-1.74507	-3.6262	-0.0417764	-0.991213	-0.695923	-1.48236	0.000319494	0.00155489	-1.76943	0.00907934	0.048828	-3.25179	0.000113545	0.000462141	Irbesartan (Avapro)
201.1453-27.7	201.145	27.7	pos	-0.676268	-0.285441	0.030475	-0.132937	0.0696438	-0.015822	-0.348775	-0.773844	-0.948055	-0.207501	2.27904	0.93962	2.39451	1.3555	0.270911	0.164646	1.7092	-0.845253	-1.9844	-2.26979	-2.58664	-0.28112	1.15339	-2.48312	0.908439	1.12884	0.992073	0.646563	0.000312957	-0.204191	0.73025	0.204679	0.294555	-0.473943	0.500022	0.660289	0.256307	0.588077	0.65985	Tyzine
194.081-10.1	194.081	10.1	pos	-2.2328	0.540073	1.72846	-0.707395	1.62637	2.19212	1.1172	2.41831	2.46378	1.13413	0.454955	1.05704	-0.375492	0.594065	-0.0139982	0.215936	-1.28925	1.98716	-1.68832	-1.173	-1.53457	-0.477543	-1.90638	-0.697569	-0.645558	-0.792045	-1.50127	-0.913249	-1.00143	-0.579739	-1.05111	0.0951214	0.159007	-0.981845	0.0272761	0.101773	-2.03296	0.00182735	0.00485604	ACTARIT
267.1915-23.2	267.192	23.2	pos	1.67465	1.06873	1.30409	1.43081	1.18599	1.17401	1.22712	1.0852	1.24935	1.2066	-1.48676	-1.64078	0.487537	-0.332992	1.32367	1.0266	-1.46108	1.70034	-0.730623	0.314603	-0.247289	-3.15869	-0.00175701	-0.576314	-2.07644	-3.14021	-2.17096	-0.873182	0.820436	-0.382675	-1.3406	0.00734166	0.0198054	-1.10076	0.0752481	0.196217	-2.44136	0.000301184	0.00105669	Panaxynol
445.1799-28.9	445.18	28.9	pos	0.180922	0.696265	0.181241	0.176984	0.152933	1.09901	0.553415	1.31938	0.15242	1.17556	2.55317	4.82859	-1.95585	-1.95585	-0.406879	-1.95585	3.25234	-0.0293189	-1.95585	2.63459	-1.95585	2.5021	-1.95585	-1.95585	-0.82622	-1.95585	-1.40991	-0.115174	-1.95585	-1.06873	-0.067906	0.936647	0.955181	-1.57063	0.114086	0.258132	-1.63853	0.00500899	0.0114855	valtrate
221.0904-22.4	221.09	22.4	pos	1.24384	1.45659	2.01457	2.55223	0.938946	0.263155	0.51772	2.84418	0.815751	2.00172	1.23698	1.86868	0.553381	0.159888	-0.129584	-1.5297	2.34937	-1.65915	-1.43832	-1.51849	-0.212521	0.604735	-0.131277	-2.70912	-3.40946	-2.7139	1.06509	-2.39721	-2.1126	-2.52549	-1.47556	0.0173389	0.0401268	-1.44348	0.0529997	0.156903	-2.91904	0.00018548	0.00069904	3,5-dimethyl-7-oxo-6-oxabicyclo[3.2.1]octane-2-carboxylic acid
269.2547-16.8	269.255	16.8	pos	-1.65973	-2.36474	-1.75622	-2.36474	-2.36474	-1.67395	-2.36474	-2.36474	-2.36474	-2.36474	2.36975	1.36524	1.846	1.90208	2.06531	1.1761	1.30855	0.395573	1.14456	1.21464	0.964851	0.58708	0.44543	1.26139	1.04938	0.797597	0.310415	0.555587	0.191166	0.692346	3.64309	4.87077e-11	7.35873e-09	-0.793256	0.00189923	0.0181133	2.84983	1.87653e-13	4.08375e-11	(2E,4E)-N-(2-methylpropyl)dodeca-2,4-dienamide
146.0792-1.2	146.079	1.2	pos	0.955641	-3.2984	1.68291	0.563751	0.845062	0.0536974	2.04589	1.93658	-0.0671876	-0.0412926	0.821737	2.39452	-0.151659	-1.53629	0.111468	0.442871	-2.0363	1.00932	0.469172	-0.0116579	-0.182044	1.18029	0.130793	-1.31173	-0.884938	-1.14694	-1.17269	-1.36615	-0.904456	-0.531975	-0.316346	0.621186	0.704861	-0.770303	0.122061	0.269829	-1.08665	0.068789	0.10915	4-GUANIDINOBUTANOATE
470.2932-24.4	470.293	24.4	pos	0.691431	1.07225	0.616167	0.93895	2.22666	1.02403	0.430067	1.09027	1.27962	2.27695	-1.4911	-2.54122	-0.756624	1.59834	-2.54122	-2.54122	-2.54122	0.709988	-2.54122	1.96879	-1.24379	-1.88826	-0.86393	0.537121	0.785563	0.586982	-0.0477968	-0.0471485	-0.121826	1.33342	-2.23231	0.00397153	0.0119658	0.970706	0.164956	0.327276	-1.26161	0.00383404	0.00913468	(E)-5-hydroxy-N-[3-[5-[3-[[(E)-5-hydroxy-3-methylpent-2-enoyl]amino]propyl]-3,6-dioxopiperazin-2-yl]propyl]-3-methylpent-2-enamide
333.2492-34.4	333.249	34.4	pos	-1.08503	-0.531814	-1.67492	-0.625476	-0.11806	-1.29789	0.0957937	-3.06647	-1.98448	-1.79868	-1.19626	1.89783	1.65349	1.93224	1.79572	1.36511	1.48033	1.10305	0.317919	0.556499	0.816421	0.482736	0.876577	-0.173747	0.355659	-0.694034	-0.313693	-0.0184341	-0.221244	0.0708701	2.2993	4.72357e-05	0.000331522	-0.972481	0.0144464	0.0663922	1.32681	0.00182075	0.00484155	10-Shogaol
545.2855-21.9	545.285	21.9	pos	-2.2514	-0.794089	-2.2514	1.37547	-2.2514	1.63194	-2.2514	-0.41512	-2.2514	-0.19402	1.81408	2.0003	0.968703	2.53966	2.19814	2.13201	-0.169447	0.185791	-0.527961	-1.58825	-1.32338	-0.780159	0.783545	0.636464	-0.948589	0.755307	-0.279718	0.734196	-0.896042	1.41817	1.92059	0.00941188	0.0242386	-0.945324	0.0983066	0.233978	0.975262	0.110143	0.16306	7-Deacetylkhivorin
146.1157-9.5	146.116	9.5	pos	-1.35304	-1.86575	-1.80324	-1.74236	-1.58795	-1.87179	-1.92491	-2.24467	-1.88951	-0.542821	1.96129	1.08371	0.794007	0.560636	1.81749	0.535839	1.67409	0.123007	0.162617	1.42809	0.60218	0.457114	0.137435	0.610228	1.10443	1.15572	0.618206	0.482564	0.662043	0.855339	2.69668	1.78853e-08	7.35377e-07	-0.345551	0.167008	0.329768	2.35113	5.59793e-10	1.99377e-08	SPERMIDINE
281.1486-12.5	281.149	12.5	pos	-0.736859	-0.418627	-0.330167	-0.676454	-0.323895	-0.404236	-0.51088	-0.212928	-0.478751	-0.14859	1.60816	1.29425	1.70801	2.8384	-1.49224	1.73794	1.14147	0.160133	0.542543	0.959232	0.172791	-0.0363354	-0.639164	0.720675	-0.661922	0.524513	-0.289936	-3.11534	-0.38949	-2.54231	1.47393	0.00287902	0.00919023	-1.67544	0.00611926	0.0380141	-0.201513	0.626889	0.695345	1-isopropyl-1,2,3,4,-tetrahydro-beta-carboline-3-carboxylic acid
235.1656-27.1	235.166	27.1	pos	0.467551	-0.346862	1.34851	-0.0786103	1.34968	-0.345176	-0.104181	-0.299747	-0.196614	0.540407	1.90072	1.3294	0.203486	2.14877	0.519171	0.045107	-0.424789	1.98364	0.997796	-0.984957	-0.713721	-1.99548	-1.40101	0.145617	-2.18473	-0.920222	-0.827773	-1.29301	0.0174932	-0.880458	0.538339	0.198696	0.287843	-1.77716	0.00057146	0.00885413	-1.23883	0.00109128	0.00313295	Artemisic acid
619.3768-35.4	619.377	35.4	pos	-2.3249	-1.38709	-1.4278	-1.52291	-1.32303	-1.33942	-0.911221	-1.42409	-1.41197	-1.3436	1.42645	2.51287	2.76854	-2.23829	2.57478	1.94773	0.965471	1.68746	-1.65682	-2.56624	-1.89423	1.55931	1.72575	-0.516864	1.49189	0.581216	0.49941	1.55203	0.472017	1.52355	2.1838	0.00901138	0.0233929	-0.0427861	0.955553	0.977264	2.14101	0.000187186	0.000704077	Astaxanthin
300.2383-27.4	300.238	27.4	pos	-2.05967	-0.544508	0.66761	-2.45979	-2.53371	-1.41698	-2.29612	0.0486059	-3.07483	-0.607201	0.591692	0.684106	-1.69255	-1.15793	2.65402	1.72192	1.7004	1.98423	0.75735	1.69582	-0.721991	0.416345	0.891696	0.765745	0.962124	0.22945	1.16247	0.878677	-0.389264	1.14228	2.32157	0.00101037	0.00391053	-0.360153	0.470518	0.636399	1.96141	0.000671327	0.00207415	Dehydroabietamide
565.2858-22.4	565.286	22.4	pos	2.81085	2.03646	1.22444	0.127992	1.20386	2.28166	2.35827	1.14868	1.12156	0.996976	-0.0480566	1.84843	2.17146	1.6604	-1.22766	-0.737743	-0.734736	0.0491138	-1.45345	-1.21448	0.419754	-3.14308	-1.85855	-2.54686	-0.313205	-1.88956	-1.5148	-1.86869	-2.31342	-0.59561	-1.49975	0.00981456	0.0250904	-1.59373	0.0106275	0.0543981	-3.09348	1.73524e-06	1.38399e-05	[(1R)-1-[(2S,4aR,4bS,7S,8aS)-7-hydroxy-2,4b,8,8-tetramethyl-4,4a,5,6,7,8a,9,10-octahydro-3H-phenanthren-2-yl]-2-[(2R,3R,4S,5R,6R)-3,4,5-trihydroxy-6-(hydroxymethyl)oxan-2-yl]oxyethyl] acetate
380.2244-15.4	380.224	15.4	pos	1.44829	1.67241	0.864294	0.34029	1.60461	1.01432	1.37641	0.228716	0.669271	0.987921	-2.9229	1.68522	-2.9229	-2.9229	2.13288	1.5758	0.702123	1.14614	0.931924	2.21388	-2.2527	-1.35276	-1.37274	-2.9229	-2.32836	-1.06214	-1.41794	0.277579	0.501256	0.104896	-0.858727	0.25321	0.350172	-1.34451	0.108035	0.248701	-2.20323	0.000129924	0.000516155	Donepezil
337.1963-28.2	337.196	28.2	pos	-1.01854	-0.54256	-0.192221	-1.01163	-0.805824	-0.907249	-0.555001	-1.14891	-0.806708	0.612825	0.985982	2.29844	0.304063	1.56075	1.48125	1.2568	0.820852	1.10699	0.123171	1.17783	-0.577147	0.720055	0.00341986	0.0406026	-2.66351	0.389491	-2.8865	0.547207	-0.469513	0.155588	1.74919	2.68776e-06	3.46198e-05	-1.58564	0.00372346	0.0275569	0.163552	0.714743	0.772243	catharanthine
298.2214-17.9	298.221	17.9	pos	2.95288	3.0857	2.85717	2.79437	1.56642	1.59862	1.73829	2.93521	1.6548	1.68644	-2.47471	-0.79204	-2.47471	-0.472164	-0.302066	-2.47471	-2.47471	-2.47471	-0.149915	1.96194	-2.47471	1.13534	-1.97663	-2.47471	-1.16646	-1.26246	-1.56186	-1.3739	-0.114781	0.528077	-3.49977	1.93866e-05	0.000163066	0.13857	0.824798	0.897718	-3.3612	2.43107e-06	1.8341e-05	2-(undec-1-en-1-yl)quinolin-4-ol:Series 2 HAQ C11:1
218.0896-9.6	218.09	9.6	pos	-1.73639	-1.13426	-0.732176	-1.85084	-1.55458	-1.38071	-1.44449	-1.30318	-1.1288	-0.127938	-0.323765	1.8684	5.11135	2.73219	1.78458	1.11485	0.0173457	0.190196	0.239166	0.729819	-1.72004	-1.24504	-0.0706934	-0.171067	-0.670301	-0.288149	2.69324	-0.216231	-0.136483	0.754009	2.58575	0.000623644	0.00266523	-1.45349	0.0370932	0.123518	1.13226	0.0171467	0.0331544	6-(methylamino)hexane-1,2,3,4,5-pentaol
299.0584-16.5	299.058	16.5	pos	1.54253	1.63453	1.08067	2.17744	0.672854	1.15891	2.29258	0.494345	2.07768	2.30802	-2.6898	1.62077	-0.626413	-0.776208	-2.6898	0.123499	-0.773582	-1.36988	-1.41161	1.43541	-0.654108	-0.565556	-1.60219	-0.80861	-0.868646	-1.29237	0.194539	-2.01797	-1.03661	0.369586	-2.25972	0.000752028	0.00309152	-0.112431	0.832229	0.902677	-2.37215	5.96939e-07	5.78137e-06	Khellin
197.1894-42.2	197.189	42.2	pos	0.968818	1.39629	1.24227	1.40784	2.07215	2.51684	2.60122	1.87374	2.03639	0.964777	0.564257	-1.22581	-1.2754	-0.728801	-1.59581	-2.03222	-1.94635	-1.98235	-0.510664	-2.05681	-1.34315	-0.332072	-0.420375	0.395777	-0.330751	-1.4707	-0.295766	8.22864e-05	-0.168373	-0.325047	-2.98703	9.45365e-08	2.65035e-06	0.849959	0.0184469	0.0784058	-2.13707	1.77822e-07	2.14891e-06	(1R,3r,8S,9r)-1,8-dimethyl-3,6-diazatricyclo[4.3.1.1(3,8)]undecan-9-ol
431.2256-24.1	431.226	24.1	pos	1.52127	2.80238	2.28102	1.86973	1.87753	2.25306	2.32294	1.39431	1.66162	1.72793	-0.525212	0.550167	0.570396	-0.725421	-0.171325	-1.04936	1.3994	-2.07929	-1.33101	-0.210189	-2.88781	-2.7465	-1.60674	-1.42955	-1.52642	-1.2922	-0.535689	-1.48919	-1.3137	-1.31212	-2.32836	2.26195e-05	0.000183335	-1.25681	0.00548102	0.0354875	-3.58517	6.29881e-10	2.20585e-08	Ingenol 3-Angelate
261.0619-4.6	261.062	4.6	pos	-0.433626	-0.48696	0.0400203	0.346316	0.413519	-1.00525	-0.582982	-1.10891	-0.657034	-0.200357	-1.95698	6.67318	1.41573	0.137895	-0.21655	0.210813	0.506391	-0.627316	0.394759	0.144942	-1.2408	0.317437	0.959165	-1.05908	-1.17566	-1.12584	3.46451	-0.82271	-0.981932	-1.34268	1.03581	0.191937	0.280381	-0.969046	0.280714	0.458622	0.0667661	0.897942	0.922431	Suprofen (Profenal)
127.0372-1.4	127.037	1.4	pos	-0.364532	-0.978598	0.0288884	0.200104	-0.327744	0.147363	-0.114932	-0.144835	-0.453804	-0.578905	1.81592	2.24975	1.44639	0.97277	0.118015	1.17509	-0.182062	-0.207886	-0.223565	-0.341909	-1.2372	-2.31534	-2.53867	0.280733	0.449185	0.695873	0.296777	-0.097206	-0.0613922	0.291726	0.94095	0.0141849	0.0339086	-1.1058	0.0343952	0.117724	-0.164852	0.680596	0.743022	1-Imidazoleacetic acid
322.1968-15.2	322.197	15.2	pos	0.568266	1.80013	1.50983	0.999743	-1.96969	1.43329	0.357195	1.11037	-0.31781	-0.42643	1.45713	-0.90724	-0.705887	1.02452	2.19622	1.13393	1.79276	-3.27216	0.414746	2.04873	-1.68852	0.920759	-2.6226	-1.49275	1.4252	-2.6247	-0.319878	-0.0358367	-2.64398	-1.16534	0.0117862	0.985768	0.990335	-1.54304	0.0447022	0.139738	-1.53125	0.0192151	0.0364967	makaluvamine K
170.077-12.7	170.077	12.7	pos	-1.2838	-0.276439	2.30183	-0.9952	2.17516	2.034	1.91238	-0.172739	-0.255829	2.12328	-0.901276	0.532895	0.172941	1.0761	0.344179	-0.522499	-0.826604	1.88466	-1.94377	3.21715	-1.8693	1.50995	-1.9577	-1.51944	-2.33255	1.67342	-2.31111	1.11261	-2.36652	-2.53579	-0.452887	0.50315	0.599281	-1.36302	0.0777855	0.200904	-1.81591	0.0219928	0.0409712	Diphenylamine
205.0845-40	205.084	40	pos	-0.863647	-1.20024	-1.36701	-1.19974	-0.99843	-0.881589	-0.603536	-0.855172	-0.443468	-1.73638	-0.793856	-0.965481	2.07499	-1.31658	2.08173	1.78467	1.55106	1.3873	0.982773	0.742688	-2.03828	0.0526494	0.577107	0.270489	0.836532	-0.560266	0.838957	0.797678	0.892736	0.952301	1.76785	0.00187943	0.00649213	-0.490939	0.347988	0.525549	1.27691	0.0018411	0.00488784	Levamisole
324.1331-27.5	324.133	27.5	pos	-1.83494	0.13779	1.49826	1.80714	1.74603	-1.83494	-1.83494	-1.83494	0.304599	-0.231493	2.49808	-0.209291	0.923931	-1.83494	0.511446	1.48716	1.07479	-1.10389	0.991763	-1.83494	-0.601886	0.615321	-1.83494	3.11396	-0.78544	0.706544	-0.101358	1.45603	-1.15999	-1.83494	0.458155	0.505096	0.600948	-0.293082	0.668626	0.791529	0.165073	0.815011	0.855465	BETA-Febrifugine
535.2829-26.4	535.283	26.4	pos	-1.82616	0.993815	0.262298	0.643023	0.557255	-0.497585	-0.0417968	0.374321	-4.09769	-0.354411	0.725239	2.1374	1.21038	1.86524	1.42894	0.427222	0.273811	1.11041	0.989259	-0.867572	-3.14628	0.676236	0.172779	0.536281	0.650106	-3.44049	1.28208	-2.18113	0.262298	-0.12527	1.32873	0.0303698	0.0631745	-1.46137	0.0315197	0.111302	-0.132646	0.857085	0.890184	(3E,4S)-3-[2-[(1R,4aS,5R,6R,8aS)-5-(hydroxymethyl)-5,8a-dimethyl-2-methylidene-6-[(2R,3R,4S,5S,6R)-3,4,5-trihydroxy-6-(hydroxymethyl)oxan-2-yl]oxy-3,4,4a,6,7,8-hexahydro-1H-naphthalen-1-yl]ethylidene]-4-hydroxyoxolan-2-one
163.073-22.1	163.073	22.1	pos	0.308364	0.455695	-0.694241	-1.20559	-0.116525	-0.436267	-0.0875016	0.31246	-0.371734	-1.0001	2.93426	0.690294	1.22493	1.77775	1.4259	-0.286174	0.0946555	0.912903	1.66451	1.74199	-0.298546	-0.844876	-1.57028	-0.997297	-0.5063	-1.24599	-1.25518	-1.40274	-0.660173	-0.564181	1.50165	0.000538541	0.00236936	-2.15266	1.68888e-05	0.00105271	-0.651012	0.00996316	0.0207251	4-hydroxycoumarin
473.3385-32.6	473.339	32.6	pos	0.849226	1.29337	0.218025	1.98281	1.9722	-0.129134	-0.0151648	-2.64937	1.61355	0.920916	0.627937	2.92929	2.2021	1.30883	1.32002	-0.350755	2.74627	-0.0606505	-1.37194	-0.166164	-1.13798	-1.11913	-1.6042	-2.64937	-1.67008	-1.737	-2.02749	-1.90791	-0.095574	-1.29263	0.31285	0.624453	0.707529	-2.44263	0.000311567	0.00620009	-2.12978	0.000721239	0.00220621	Vitamin K1
199.0957-28.6	199.096	28.6	pos	0.0988002	1.04431	1.29647	1.30453	1.02084	0.905123	0.852544	1.29045	0.954228	0.530291	0.702923	1.24402	1.50295	1.32282	0.881225	-0.293546	-0.281615	-0.411531	-1.33736	-1.18116	-1.64648	-1.10958	-1.14776	-0.467849	-1.38664	-0.933935	-1.21915	-1.25994	-1.24659	-1.0284	-0.714888	0.0666374	0.119533	-1.3595	0.00252352	0.0216597	-2.07439	1.3459e-10	6.54574e-09	5-(4-methyl-5-oxo-2H-furan-3-yl)pentanoic acid
413.2074-19.4	413.207	19.4	pos	1.5182	0.540184	0.480629	0.0590893	-1.16221	-0.789437	-1.67313	0.585073	0.624883	-0.621233	2.95114	2.56571	-0.898684	3.38994	1.13338	2.72012	0.194252	-0.229781	-1.04453	0.557129	-2.33209	0.138219	-0.0323933	-0.573325	-1.03421	0.110905	-2.60137	-2.5818	-2.37526	0.380594	1.17766	0.0736643	0.129725	-2.22394	0.00367258	0.0272894	-1.04628	0.0535948	0.0883267	Gardneramine
245.125-27	245.125	27	pos	1.73099	1.15807	1.14971	0.625962	0.975211	0.73692	1.56568	0.741094	0.775044	0.530432	-1.03345	4.29995	0.212828	1.62333	2.09546	-1.80705	-0.836369	-0.504271	0.660062	-0.399118	-2.02042	-2.46713	-2.17301	-1.8912	0.405681	-2.04891	-1.77046	-2.28964	-1.69722	1.65181	-0.567776	0.356668	0.457938	-1.86118	0.018734	0.0791918	-2.42896	0.000227064	0.000828385	1H-Imidazole-5-carboxylic acid, 1-(1-phenylethyl)-, ethyl ester, (R)- [CAS]
514.2636-23.2	514.264	23.2	pos	0.935049	2.24527	-0.249659	2.26556	2.24725	0.731325	2.02393	2.67867	-0.405201	2.05591	2.04978	-0.252953	-1.13269	-0.774011	-0.274458	-0.459749	1.51983	-0.97201	-1.10791	-0.447421	0.976065	-1.05176	-3.54645	-1.40826	-1.50217	-0.313568	-1.23937	-0.136431	-1.53037	-2.92419	-1.63797	0.00388729	0.0117568	-1.08249	0.0602395	0.170601	-2.72046	9.85838e-05	0.00041158	4-((9S,13R)-10-((E)-((2,2-dimethoxyethyl)imino)methyl)-3,5,14-trihydroxy-13-methylhexadecahydro-1H-cyclopenta[a]phenanthren-17-yl)furan-2(5H)-one
514.2797-25.2	514.28	25.2	pos	-1.00132	-0.529621	-0.233975	-0.483921	-2.73123	0.121951	-0.146971	-0.636755	-0.149535	-2.73123	-2.73123	-0.126409	2.16627	0.33569	0.43143	0.644171	0.154645	-0.0636103	-2.07202	-0.0700382	-0.480462	-0.185683	1.29395	2.17774	3.37688	1.59421	1.91049	-0.065623	2.1486	-1.9164	0.71915	0.20468	0.294555	1.11848	0.110597	0.252862	1.83763	0.00778748	0.01676	Celogentin C
556.3259-27.7	556.326	27.7	pos	0.131773	0.92329	-0.681784	-2.80382	-0.852771	-2.80382	1.57256	2.67791	-0.639271	2.29725	1.78394	1.37028	-0.408338	-0.287468	2.09517	0.35008	1.89913	-0.756994	1.61887	0.21772	-0.0507105	-1.75023	-1.65237	-1.17446	-2.13398	-0.810595	0.249279	-1.35695	0.285429	0.690865	0.806106	0.265779	0.363911	-1.55861	0.00351423	0.0265177	-0.752504	0.290024	0.370105	Ingenol O-Decadienoyl, O-Ac or isomer putative
253.1531-17	253.153	17	pos	-0.603925	0.971603	1.91065	-2.00713	-2.86665	-2.03865	1.56446	-0.71447	0.105017	-1.22338	2.40644	-1.08722	0.945564	-1.23473	1.4183	1.29276	0.223517	-0.0888775	0.273447	3.858	0.940016	0.391032	-0.523194	-0.947594	-1.27902	-0.0895665	-1.60322	-0.465678	-1.33223	1.80471	1.29097	0.0848866	0.14543	-1.1112	0.0823436	0.208352	0.179773	0.774141	0.82203	Estriol
369.1685-13.2	369.168	13.2	pos	-0.332282	-0.5221	0.108855	-1.16049	-0.148701	0.564116	-0.139951	0.184454	0.539223	-0.645709	3.97573	0.620421	-1.18829	0.543886	2.66206	2.54378	0.286707	-0.26405	1.72138	0.108458	1.20948	-0.0125982	-0.977799	-1.32395	-1.66743	0.707233	-1.59552	-1.8011	-1.89477	-2.10105	1.25627	0.0363541	0.0729155	-2.04676	0.00440806	0.0306646	-0.790492	0.074683	0.117127	Brevilin A
140.0686-13.5	140.069	13.5	pos	0.830735	1.47811	0.87102	-0.40696	1.65452	-0.606152	0.857815	-1.19604	1.28152	1.54897	1.52703	-1.22697	2.92902	-0.527179	1.62712	2.1033	-1.92831	0.796332	-2.75771	1.24085	-1.07213	-0.805043	-0.801502	-1.50459	-1.17961	-0.668844	-1.17707	-2.07802	-1.78804	0.977814	-0.253005	0.713341	0.781645	-1.38805	0.0533762	0.157594	-1.64106	0.000940926	0.00276135	betaine
211.0847-29.6	211.085	29.6	pos	0.631057	-0.205779	-0.414758	0.539472	0.312625	0.55146	-3.87412	1.08008	0.203885	0.397536	0.993108	2.80733	0.768262	0.675992	0.413115	-0.032324	1.21908	-0.347534	0.773359	-0.480646	-0.973492	1.84614	-0.513804	-1.44938	-1.15236	-1.31507	0.226304	-1.5006	0.212254	-1.39119	0.756829	0.174859	0.260138	-1.28009	0.0111455	0.0560948	-0.523265	0.36196	0.443134	Pyocyanin
183.0477-0.8	183.048	0.8	pos	-0.790456	-2.39885	-2.20573	-0.32268	-2.51861	-2.05218	-2.507	-2.44118	-2.54073	-2.3686	0.556195	1.92936	1.08561	0.444864	-0.108746	2.07866	1.4548	-1.52352	-0.765724	0.13997	1.59926	2.08149	1.89041	1.06344	1.51076	1.52301	1.58271	1.32604	1.46205	0.815388	2.54375	3.03644e-05	0.000231926	0.956309	0.0299601	0.107781	3.50006	1.40434e-08	2.74884e-07	2-methylquinazolin-4-ol
195.0469-15.8	195.047	15.8	pos	0.482008	0.701886	0.502388	0.393935	1.03364	0.827636	0.744474	0.585831	0.663628	-1.40588	-0.511013	2.55974	2.9374	2.44914	1.79884	0.301193	0.0560704	-2.66746	-2.02408	-0.744709	-2.66746	0.145584	2.38659	-1.35134	-0.911517	-1.12917	-1.60633	0.0443334	-2.66746	-0.927915	-0.0374421	0.955628	0.969059	-1.28398	0.117873	0.264044	-1.32142	0.0240753	0.0443142	Ferulic acid
237.1815-22.4	237.181	22.4	pos	-1.43267	-0.733594	-0.784218	-0.836222	-0.53234	-2.85739	-0.231909	-0.337815	0.21746	-1.19791	1.23082	1.45159	0.166223	0.175091	-0.63641	1.1137	1.38695	0.461035	-2.00411	1.81414	-0.526857	0.2631	0.48839	0.210812	2.25633	0.437289	0.0885632	1.23838	-0.340159	-0.548279	1.38856	0.00725777	0.0196089	-0.159146	0.73142	0.834889	1.22942	0.00457874	0.0106276	2-hexyl-5-propyl-resorcinol
410.2663-21.8	410.266	21.8	pos	1.78409	2.09099	1.89557	1.44092	1.56866	2.48959	1.70274	1.61382	1.62296	1.21545	1.0946	1.24185	2.30445	1.29169	0.622327	-1.51792	-2.78125	-2.78125	-1.83735	-0.396784	-0.603712	-1.24105	1.14836	-2.78125	-0.808785	-2.78125	-2.78125	-1.5583	-2.23859	-1.01931	-2.01844	0.00714938	0.0193754	-1.19055	0.110795	0.253245	-3.209	1.11987e-05	6.59889e-05	N-(2-(((1S,9aR)-octahydro-1H-quinolizin-1-yl)methyl)-3-oxo-1,2,3,4-tetrahydrobenzo[4,5]imidazo[1,2-a]pyrazin-8-yl)propionamide
521.3106-22.9	521.311	22.9	pos	3.60463	-2.05915	-0.660349	-2.05915	0.101729	1.35885	2.64496	-2.05915	-2.05915	3.07746	3.86425	1.88503	-0.437344	0.318145	-0.195417	-0.350106	-2.05915	0.490976	-0.63958	1.5163	2.29884	-0.630156	-2.05915	-1.3083	-1.05952	-2.05915	0.478567	-1.28085	-1.51155	0.847487	0.250243	0.783993	0.839377	-1.06769	0.136379	0.290286	-0.817446	0.356035	0.437147	(3S,4S,5R)-4-[(2R,3R)-2,3-dihydroxy-3-[(2S,3R,5R,10R,13R,14S,17S)-2,3,14-trihydroxy-10,13-dimethyl-6-oxo-2,3,4,5,9,11,12,15,16,17-decahydro-1H-cyclopenta[a]phenanthren-17-yl]butyl]-3,5-dimethyloxolan-2-one
309.0941-20.4	309.094	20.4	pos	-0.51507	-1.96469	-0.527456	-0.855241	-0.743618	-1.02645	-1.96469	-0.8905	-1.96469	-0.34285	3.58155	3.37022	-0.753749	1.85363	-1.96469	-0.0905633	2.94492	1.50554	1.03484	0.500447	2.59114	1.62959	-1.96469	-1.3805	2.38849	-1.41419	2.03446	-1.1418	-1.96469	-1.96469	2.27774	0.0032617	0.0101699	-1.3169	0.141126	0.296633	0.960838	0.175659	0.243489	Bisdemethoxycurcumin
359.1315-27.4	359.132	27.4	pos	1.37346	-0.0274061	2.32537	1.86073	1.10902	2.26265	1.30323	-0.311313	0.177733	-0.342087	2.90394	3.0703	1.14432	1.85607	-2.81152	-0.59184	-1.37569	-1.86532	-1.32302	-1.11431	1.89198	-2.81152	-2.04214	1.87981	-2.27347	0.518685	-2.09137	-2.81152	0.324854	-2.20965	-0.983846	0.204235	0.294157	-0.951726	0.301033	0.480013	-1.93557	0.0135669	0.0270957	Sweroside
182.0553-2.5	182.055	2.5	pos	-0.188283	-0.642635	-0.341865	-0.317879	-0.697448	-0.333445	-0.575426	-0.78728	-1.00358	-0.709763	0.0820057	-0.111716	4.40987	1.06975	0.256646	-0.0617307	0.418996	1.71059	0.505596	1.93232	0.654821	0.884748	1.3864	0.43814	0.501132	0.601927	-2.6691	-3.60137	-3.25461	0.443179	1.58099	0.0056782	0.0160169	-1.48271	0.0636472	0.176501	0.0982868	0.875053	0.90391	L-methionine sulfone
205.0967-15.5	205.097	15.5	pos	1.91051	0.817292	0.44784	-0.384031	0.992402	0.659268	0.247718	0.981086	0.401194	0.612205	0.0745001	-1.24058	-0.142176	0.167616	-0.331052	1.31277	-1.38694	-1.86128	-1.90047	1.83152	1.22625	-2.03564	0.261578	-1.93866	0.0379799	0.221862	0.0509308	0.240149	-0.68288	-0.590974	-1.01616	0.0398773	0.0786002	0.0266695	0.959358	0.978484	-0.989488	0.0186123	0.0355681	L-Tryptophan
369.347-38.1	369.347	38.1	pos	0.775887	-2.28999	-2.28999	1.13481	0.408039	0.528711	-0.221466	-0.246521	1.15824	-0.285899	0.85325	-2.28999	-2.28999	-0.754031	0.71749	-1.05419	0.675836	-0.762283	-0.581595	3.22437	0.628442	-0.753748	0.0706732	-2.28999	-1.19468	-1.67528	0.67312	3.10847	3.9309	1.09142	-0.0932949	0.888777	0.919879	0.585046	0.485273	0.648037	0.491751	0.519717	0.597501	Cholesterol
410.3206-36	410.321	36	pos	-1.40925	2.47942	1.98863	2.61999	2.84607	1.1741	-0.145364	-0.770302	1.40713	0.643363	-0.110451	0.015267	4.1605	-0.492839	1.08947	-0.997352	-0.74316	-1.2495	2.26925	-1.11141	-2.34744	-0.708721	0.558244	-2.34744	-1.48401	-2.34744	-0.940094	-1.7682	-0.593923	-1.68454	-0.800402	0.283732	0.383313	-1.64933	0.0200856	0.0831002	-2.44974	0.000483857	0.00157714	veratramine
325.2442-17.6	325.244	17.6	pos	0.848657	1.06143	0.941715	-3.50247	0.85016	0.0585761	0.682825	0.915132	-0.42609	1.17879	1.43534	1.26108	1.10044	1.43685	0.20817	-0.660385	0.431625	-1.22099	-2.27802	0.529254	0.825243	-0.488444	-2.57175	-0.0182636	0.614738	0.654228	-0.742002	0.506623	-0.623548	-3.00891	-0.0365371	0.951803	0.966351	-0.709544	0.237111	0.412658	-0.746081	0.241566	0.318426	Quinidine
561.2697-14.2	561.27	14.2	pos	1.79929	0.926708	2.30273	1.65546	-0.0293669	2.18597	1.76867	2.42405	2.11571	1.55313	-2.21688	-0.290094	-1.5651	-2.21688	-2.21688	-2.21688	-2.21688	-2.21688	0.00531389	1.506	-2.21688	0.528353	0.808248	-0.463004	-1.61436	-0.511038	-0.506478	1.79278	-0.447229	-0.427572	-3.03475	1.72988e-05	0.000148469	1.0588	0.0718565	0.190944	-1.97595	0.000340923	0.00117649	_130131
223.1664-32.7	223.166	32.7	pos	-2.37707	0.824544	0.224519	-1.05574	-1.26069	0.841356	-0.841367	-0.692441	0.394593	-0.785469	0.156813	-1.03812	0.508736	0.865721	0.0625057	0.99696	0.938583	-0.0112353	0.325145	1.7508	0.233914	-1.68867	0.09188	-0.610571	0.181812	-0.218147	0.775896	0.290584	0.643406	0.47175	0.928367	0.03449	0.0698901	-0.438405	0.200025	0.369428	0.489962	0.235145	0.311421	decyl acetate
349.2726-41.1	349.273	41.1	pos	0.877494	0.936029	1.11026	0.0405652	1.25399	1.51822	1.26394	1.47566	1.32407	0.373456	-2.10464	-0.372673	0.875306	-1.59091	-0.207722	-0.229048	-0.783365	0.336874	0.374771	0.336441	-3.1888	-2.88809	0.321224	-0.365547	0.31502	-0.880299	0.0835946	-0.0241719	0.415763	-0.59742	-1.35386	0.00120168	0.00451507	-0.344377	0.508334	0.667083	-1.69824	0.00258813	0.00651688	Incensole acetate
462.2822-22.9	462.282	22.9	pos	-1.83956	-0.0862079	-0.201063	-0.521264	-0.652446	-1.05761	-1.46397	-1.16448	0.977016	-1.58226	3.01233	2.57676	1.71074	1.43535	2.29962	1.19475	-0.859056	0.636933	-2.48642	1.47047	1.06717	0.833219	0.709142	-0.183258	0.643619	0.119003	-2.27864	-0.0707396	-3.53342	-0.70574	1.85833	0.00739817	0.0199411	-1.43911	0.0561381	0.162921	0.419218	0.450382	0.531185	methyl 3-hydroxy-5-(((1R,4aS)-7-isopropyl-1,4a-dimethyl-1,2,3,4,4a,9,10,10a-octahydrophenanthren-1-yl)methyl)-5H-pyrazolo[4,3-c]pyridine-7-carboxylate
273.2196-18.4	273.22	18.4	pos	0.311618	-0.996923	-1.84441	-1.55845	-0.612895	-0.852004	0.423632	-0.628232	0.0412035	-0.516315	3.47915	-0.19486	-1.10839	0.431201	2.6772	-1.78856	-1.30728	1.66535	-1.58272	2.0189	-1.43955	2.18429	-1.03667	-0.384627	0.585172	0.855386	0.290785	-2.41347	2.64868	0.6528	1.05228	0.132687	0.207846	-0.234718	0.768091	0.861465	0.817558	0.160329	0.2252	d-estradiol
120.0183-8.1	120.018	8.1	pos	0.424852	-0.3515	2.08859	-0.601959	1.60005	-0.0841396	1.44675	-0.17207	2.13104	1.88649	-2.60857	-1.07072	-0.566155	-1.57142	2.04881	-0.523584	-1.26055	-2.17513	1.68822	-1.65883	-2.38183	-1.45249	1.97373	1.20559	0.738074	1.15817	-2.07269	-2.54167	1.65431	1.04864	-1.6066	0.0158101	0.0371539	0.702777	0.362165	0.539888	-0.903827	0.197506	0.268952	Bovinocidin (3-Nitropropionic Acid)
272.1634-27.7	272.163	27.7	pos	0.670999	0.570464	1.0877	3.17065	1.95989	1.00975	0.952839	1.11254	2.51971	2.14969	-0.19239	-0.569249	1.82335	0.659189	-1.30558	-2.27401	-1.49724	2.37952	-1.44935	-1.51338	-1.43619	-0.403465	-1.72699	-1.17205	-1.88412	-1.46256	-1.2804	-1.95046	-1.02084	1.07197	-1.91434	0.00428688	0.0127461	-0.732596	0.216867	0.388746	-2.64693	2.83635e-06	2.07951e-05	Napropamid
256.2335-39.8	256.233	39.8	pos	0.211123	1.55913	0.143082	0.234578	1.18541	0.54041	-0.0420189	0.366741	-2.00276	-2.2508	1.93901	1.74273	2.3385	-1.63636	1.93467	2.00772	0.381432	0.127623	-0.870415	-1.0769	-3.14803	0.206693	-1.03802	0.165044	0.806453	-2.87307	-0.113042	-0.228242	-0.272924	-0.337764	0.694311	0.270688	0.369147	-1.37209	0.042861	0.135767	-0.67778	0.248114	0.325843	SPI_256.2273_14.6
293.066-12.4	293.066	12.4	pos	0.672674	-0.184874	1.28137	0.710842	1.33928	1.69771	1.73377	1.83937	1.71226	1.19446	1.69572	-0.176154	0.103204	3.05456	0.86213	-0.455977	-0.729478	-2.72934	1.3871	-0.997328	-1.89432	-1.41528	-2.13489	-2.72934	-1.52136	1.38571	-1.37646	-2.72934	1.13332	-2.72934	-0.998244	0.0959008	0.160048	-1.60258	0.0342053	0.117333	-2.60082	0.000277384	0.000982834	N4-Acetylsulfadiazine
299.06-27.2	299.06	27.2	pos	1.15963	0.312978	0.581672	-0.454611	-0.739819	-1.0089	-1.37565	-0.451743	-1.29632	-1.44141	1.16416	-1.11854	1.26163	0.512203	1.08874	0.488077	0.803012	0.388366	0.38153	0.521722	-1.54766	0.3024	0.450379	0.425544	0.340349	0.342486	0.85314	0.395714	-2.9763	0.637205	1.02051	0.0104264	0.0262948	-0.626765	0.174355	0.338353	0.393743	0.419728	0.501304	Tanshinone I
169.039-24.5	169.039	24.5	pos	0.613825	-0.543558	-0.25183	-1.81546	-0.969709	-1.0967	-1.88592	-0.907211	-0.0871246	-1.66836	1.82679	1.60988	2.50592	-1.15445	1.0069	0.0494832	0.957941	-2.35843	1.72014	1.21865	0.236907	-2.82185	1.5729	0.547034	0.611535	-3.13476	2.04891	-0.0421827	1.74564	0.465082	1.59949	0.0100391	0.025524	-0.61536	0.412419	0.585359	0.984127	0.135303	0.194406	Uric acid
158.0249-3.2	158.025	3.2	pos	0.372019	0.162286	0.149585	0.00981141	-0.0645505	-0.0111997	-0.119156	-0.0828734	-0.175417	-0.142726	0.307576	0.682339	3.88589	1.30343	2.65139	1.49274	1.26445	1.48195	0.925099	-2.54575	0.179607	-0.33469	-0.378317	-0.726065	-3.39003	-0.796879	-4.20108	-0.423964	-0.538782	-0.936705	1.13513	0.0586472	0.107693	-2.2996	0.00391066	0.0284275	-1.16447	0.0308952	0.0550137	ADENINE
433.2125-20.2	433.212	20.2	pos	0.682987	0.11379	0.251055	1.1227	0.858985	0.662167	1.03829	1.38967	1.11297	0.981226	0.906287	0.881136	-1.13154	-1.3786	1.10425	0.806578	0.479064	-0.232606	0.281917	0.825971	1.36632	-3.47297	-1.12321	0.122538	-0.419127	-1.97033	-1.79759	-2.09262	-1.25539	-0.113929	-0.567137	0.0885591	0.150508	-1.32988	0.0206563	0.0846249	-1.89701	0.00162696	0.00439891	forskolin
562.2625-21.6	562.263	21.6	pos	2.77851	1.39582	-1.89216	1.545	-1.89216	-1.89216	0.133114	-0.569029	-1.89216	2.17868	0.955413	0.0472521	3.80921	-0.334697	-0.635678	1.4697	2.46027	-0.396806	-0.570094	-0.285661	-1.89216	1.6106	1.09164	-1.89216	-1.89216	-1.29592	-1.89216	0.23893	-1.89216	1.40319	0.662545	0.395091	0.496	-1.29313	0.0737723	0.193938	-0.630582	0.421281	0.502671	methyl (2E)-3-[18-(acetyloxy)-7-(furan-3-yl)-17-hydroxy-1,8,15,15-tetramethyl-5-oxo-3,6,14-trioxapentacyclo[9.7.0.0?,?.0?,?.0??,??]octadecan-12-yl]prop-2-enoate
113.0227-7.6	113.023	7.6	pos	-0.403778	-0.322627	-0.353952	-0.765669	-0.695962	-0.646101	-3.20961	-0.616839	-3.49123	-0.873877	0.265098	1.17339	0.9609	0.869134	1.08734	0.426958	0.761717	1.38247	0.745279	0.927267	0.540112	-0.554285	0.37704	-0.692372	0.351132	-0.206398	1.00085	0.428462	1.06115	0.474406	1.99792	0.000380025	0.00178432	-0.581946	0.0167715	0.0734985	1.41597	0.00473255	0.0109313	URACIL
183.1908-16.2	183.191	16.2	pos	-1.57771	0.612125	0.172463	-2.32091	1.36792	-0.471644	-0.775825	0.601607	-2.05908	0.653109	2.38483	-1.00502	1.41866	0.569968	2.12582	1.15242	-1.28349	-1.15467	1.38333	0.0185153	-1.37155	0.436069	0.069795	0.715963	0.381504	-1.80835	0.0389607	0.141493	-1.03381	0.617529	0.940831	0.127489	0.201165	-0.742275	0.16857	0.331648	0.198556	0.691321	0.752297	3,4-Dimethoxybenzoic acid;Veratric acid
508.2743-20.8	508.274	20.8	pos	1.79042	1.68975	-0.564858	1.68865	1.35676	1.32784	1.28439	-1.15962	1.64394	-1.05345	2.96667	-2.78282	1.90822	1.47862	0.956407	1.61507	-2.78282	2.09372	-0.537458	-0.053066	1.34138	-1.64357	0.470919	-2.13428	-0.968403	-1.45746	-2.21214	-2.78282	-1.57631	-1.90369	-0.314128	0.676996	0.751502	-1.77289	0.0315485	0.111353	-2.08702	0.00144681	0.00397789	Epothilon B
295.1188-12.8	295.119	12.8	pos	-2.53479	-1.48473	-0.688726	-2.15542	-1.11593	-1.45958	-1.54354	-1.19807	-1.70768	-0.760236	-0.88891	2.39298	1.88687	2.60989	2.81322	0.400843	1.74033	0.56887	1.79612	2.19489	-1.74962	1.41745	0.930937	-0.0193788	0.541798	-1.57106	-2.14303	-0.149292	1.11367	0.762129	3.01638	5.49481e-06	5.97744e-05	-1.63815	0.00823755	0.045891	1.37823	0.00922196	0.0193925	6-(2-hydroxyethyl)-6,6a-dihydroisoindolo[2,1-a]quinazoline-5,11-dione
298.0949-9.5	298.095	9.5	pos	-0.736467	-0.612177	1.43897	-1.23411	0.371	1.10165	1.09955	2.71492	2.12064	-0.394865	-2.17125	1.02531	0.230429	1.02108	1.82006	1.21511	1.07193	1.66151	-0.183828	-1.03541	-3.13309	-1.69811	-1.09062	-0.117577	-1.47793	-0.221394	-1.71441	-0.47254	-0.255301	-0.343046	-0.121418	0.836198	0.880309	-1.51789	0.00797986	0.0448977	-1.63931	0.00575163	0.012943	5'-S-Methylthioadenosine
187.0589-14.8	187.059	14.8	pos	-0.925505	-0.0300793	-0.809608	-0.187154	-0.674308	-0.8628	-0.811927	-0.403603	-0.664061	-0.995046	1.41695	1.6907	1.20276	1.46486	-1.10737	1.56565	2.98757	1.84137	-1.28221	-2.75168	1.67367	3.68281	-1.54081	0.0894091	-1.94974	-1.29082	2.21575	0.438938	-2.13379	-1.84992	1.33927	0.0429113	0.0835058	-0.769309	0.380962	0.557132	0.569959	0.403308	0.484764	Rhamnose
487.2765-13.6	487.276	13.6	pos	-1.78121	0.468343	-0.149503	-0.600116	0.545022	0.544427	0.0380571	-0.496563	-0.913805	0.481023	1.35903	-2.8725	0.415474	-2.8725	1.65481	2.76681	1.03511	0.389418	-1.23326	1.75113	-0.00811077	-1.02486	-1.0054	-2.17287	1.02735	2.87961	0.0292576	-0.801851	-0.704269	1.25194	0.425784	0.532701	0.625927	-0.292272	0.708035	0.819613	0.133513	0.800407	0.84384	Pristimerin
276.1522-16.8	276.152	16.8	pos	0.819442	-0.283881	0.592653	1.57083	-0.0264137	0.250368	-1.33972	0.312563	-0.215246	-0.0133967	-0.230613	1.69372	-0.194241	-0.464055	1.81533	-0.167288	1.87417	2.52306	1.08713	1.37174	-1.72981	-0.159069	-2.88244	-2.67317	-1.18402	-1.48875	0.266087	0.750172	-1.70498	-0.170153	0.764175	0.0892205	0.151398	-2.02851	0.00107976	0.0128555	-1.26433	0.0145782	0.0288606	anabasamine
293.0938-2	293.094	2	pos	-2.38614	-2.38614	-1.33585	-2.38614	-2.38614	-2.38614	-2.38614	-2.38614	-1.2436	-2.38614	-1.77646	3.64265	3.33209	1.17499	1.03771	2.76182	2.64445	2.17429	1.80178	2.33613	1.49513	3.47625	1.77107	-1.92361	-1.92087	0.384576	0.402983	-1.77339	0.0515813	0.575435	4.0798	8.14794e-06	8.19277e-05	-1.65903	0.0382985	0.126129	2.42077	0.00174231	0.00466053	1-Pentanone, 3-hydroxy-1,5-diphenyl-
263.1665-20	263.166	20	pos	-0.108092	-0.1387	0.167978	0.937053	1.62035	1.1914	-0.0175622	1.61076	1.68563	0.890408	-1.82113	-0.352756	-1.61265	-0.224618	1.17382	-0.734626	-0.823254	-1.771	-0.606993	0.591149	-1.09669	-1.96531	-0.608544	1.09405	0.64763	-1.11534	0.965725	0.973248	1.00817	-1.56011	-1.40213	0.00232718	0.00773858	0.452489	0.373464	0.550146	-0.94964	0.0531644	0.0877318	Homosalate
331.1243-27.8	331.124	27.8	pos	-0.163489	0.412314	0.0761226	-1.48449	0.0988858	-0.440534	-0.0405776	-0.0696283	0.578204	-2.35776	0.572622	3.69403	1.08323	1.7251	0.194711	1.87584	0.929464	-2.91256	0.783723	1.44708	-0.559234	1.50758	-0.944195	-1.91499	-3.92436	0.56451	0.78162	-0.271657	0.581939	-1.82351	1.27842	0.051073	0.0961731	-1.53955	0.0504187	0.152092	-0.261134	0.662954	0.727367	Toddalolactone
130.0595-1.6	130.06	1.6	pos	-1.77267	-2.72039	-2.17077	-1.25808	-1.63652	-1.13944	-2.21288	-1.68717	-2.21505	-1.65072	2.61383	2.17105	1.89113	-0.804107	-0.422026	1.99056	1.45336	2.04407	2.32928	2.86566	-1.1517	-1.44276	0.976378	-0.717531	-0.703964	1.93872	0.767199	0.634261	0.534549	1.49573	3.45965	3.38023e-06	4.13987e-05	-1.38019	0.0192279	0.08062	2.07946	0.000207672	0.000768764	L-Pyroglutamic acid
329.2452-29.6	329.245	29.6	pos	0.466352	0.804608	2.02512	1.18878	2.14573	2.61782	2.20717	0.660776	-0.352025	2.64747	-1.52098	-1.48645	2.34676	-1.26394	0.702206	-1.794	1.04598	-1.03639	-1.28857	-0.226036	-1.72663	-1.53286	0.825363	-2.57128	1.38565	-1.99087	-0.326691	-1.459	-1.68281	-0.811257	-1.89332	0.00296307	0.00941211	-0.536896	0.377136	0.553742	-2.43022	0.000193975	0.000725173	vitamine a acetate
523.3106-32.7	523.311	32.7	pos	-2.12202	3.51381	3.47599	-2.12202	1.03673	3.14199	3.4255	-0.198585	3.32178	-2.12202	0.969745	0.771902	-0.47929	0.0081616	-0.472965	0.457951	0.124161	-0.816975	-0.29478	-0.62874	-0.34082	-1.21506	-1.02063	-1.15632	-1.27647	-1.29785	-1.54878	-0.788136	-1.43656	-0.909679	-1.1712	0.189016	0.277004	-1.06295	0.000276844	0.00571232	-2.23415	0.0221782	0.0412652	2-O-Acetyl-20-hydroxyecdysone
469.2739-19.1	469.274	19.1	pos	2.36671	1.69855	1.98961	1.67782	1.75686	-1.51116	-0.835922	1.01011	2.13787	2.0705	0.523326	-2.26165	1.29526	1.90946	1.61785	0.340514	-2.26165	-2.26165	-2.26165	-2.26165	-2.26165	0.322149	0.827876	-1.67609	-1.61612	-1.50853	0.314783	-2.26165	0.664061	0.456094	-1.79828	0.0235431	0.0513476	-0.111722	0.877325	0.931232	-1.91	0.00433095	0.0101435	Ivabradine HCl (Procoralan)
557.2872-15.3	557.287	15.3	pos	1.84345	-0.766822	0.811427	1.49969	1.9276	0.582609	1.1155	1.7137	0.776277	2.22999	-2.47262	-0.149296	-2.47262	1.78414	2.71932	-0.057822	-0.727337	1.10297	0.56898	-0.189712	-1.07279	-2.47262	-1.44348	-2.47262	-1.35567	-2.47262	-0.666607	1.28407	-1.85097	0.683895	-1.16274	0.0715265	0.12669	-1.19454	0.092119	0.223942	-2.35728	0.000234599	0.000851718	Periplocymarin
277.093-1.3	277.093	1.3	pos	-1.22195	-1.71199	-0.0667122	0.0144585	-1.82481	-1.49527	-2.47697	0.262249	-1.6304	-2.05577	0.615834	3.37758	-0.25331	1.17201	3.11238	0.267636	0.11809	-2.15799	0.934116	2.95202	-0.22113	1.47737	-0.20584	0.557794	0.285345	-0.419202	-0.983163	-0.704607	1.15004	1.1322	2.23455	0.00304012	0.00960122	-0.806956	0.208236	0.379236	1.4276	0.00239592	0.00610602	2-Hydroxy-5 (6)Epoxy-Tetrahydrocaryophyllene
392.3105-26.1	392.31	26.1	pos	-0.0324738	1.52499	0.885375	-0.538771	0.245218	1.22982	-0.236833	0.955774	0.460226	0.630544	-3.4511	1.09225	-0.474705	0.952082	2.63183	1.03387	1.46981	-0.466444	1.20698	-3.4511	-1.20028	-0.299941	-3.4511	-0.198705	1.79545	0.716417	0.709058	-1.68408	0.769432	-2.82359	-0.458038	0.515942	0.610571	-0.621083	0.470745	0.636456	-1.07912	0.0861478	0.132306	(9Z,12Z)-N-Benzyloctadeca-9,12-dienamide
687.341-20.1	687.341	20.1	pos	1.59742	1.16812	1.57284	1.9359	1.54624	1.33575	1.30323	1.50532	1.27012	1.56552	0.794577	-2.72321	0.0754409	-0.747885	-0.712926	0.776476	1.82255	-0.0582232	1.17366	-0.762591	-2.0366	-1.65689	-1.73235	-1.97323	-0.0308066	-1.81711	-1.2436	-1.19289	-0.983111	-1.77175	-1.51626	0.00474659	0.013831	-1.40762	0.00825556	0.0459424	-2.92388	1.32642e-08	2.61765e-07	[(2R,3R,4S,5S,6R)-3-acetyloxy-2-(acetyloxymethyl)-5-butanoyloxy-6-[(2S,3R)-2,3,4-trihydroxybutoxy]oxan-4-yl] 14-hydroxytetradecanoate
338.1888-20.5	338.189	20.5	pos	1.51958	0.854333	0.2211	1.63736	1.46235	1.12933	0.807015	-0.348731	0.133415	1.45079	1.90212	-0.665627	-1.86435	-1.11312	-0.885614	2.63329	-1.66775	0.978258	-1.63481	1.26531	0.657224	-0.323086	-0.891943	-1.76262	1.85234	1.21444	-2.91138	-2.51349	-3.53988	0.404145	-0.991883	0.103954	0.171051	-0.676195	0.399085	0.573397	-1.66808	0.0209042	0.0392102	Dehydroabietamide
217.1063-1.3	217.106	1.3	pos	2.00399	1.4896	1.77463	1.87401	1.46391	1.90769	1.88336	1.81223	0.661835	1.75543	0.185144	-0.85377	-1.19471	-2.1101	-1.66494	-1.51646	-1.10753	-2.32818	-0.347048	-0.610565	-0.037933	-0.308214	-0.837644	-0.0456777	-0.150329	-0.972857	-0.895152	-0.922018	-0.614973	-0.293727	-2.81748	1.24485e-07	3.27851e-06	0.646963	0.0352221	0.119515	-2.17052	2.4601e-10	1.04203e-08	1,2,3,4-tetrahydro-6-methoxy-1-oxo-beta-carboline
308.1266-28.1	308.127	28.1	pos	1.67962	0.346044	0.368003	0.724455	0.535225	0.25279	-0.261294	0.513445	0.222888	0.353548	2.82014	-1.47409	-1.39451	0.124371	3.54384	0.55634	1.62659	1.68127	-0.825721	2.51374	-2.63949	-0.61641	-2.64693	-1.03339	1.59771	-2.3028	-2.52264	-1.76553	-2.24429	0.267073	0.443725	0.468062	0.566141	-2.30787	0.00548141	0.0354875	-1.86414	0.00249835	0.0063289	PIPERINE
342.1258-11.3	342.126	11.3	pos	-0.110109	-2.71516	1.78	2.33265	1.53159	2.18923	2.09915	1.51933	0.926364	1.22768	1.21484	-0.791135	0.548337	0.897747	-0.578106	1.96517	0.451572	1.04302	-1.13488	0.798901	0.4354	-0.0123298	-3.08396	-3.53789	-3.09257	0.84501	-0.370828	-2.94204	-3.50215	0.0651692	-0.636527	0.281368	0.380759	-1.96117	0.0102292	0.0529542	-2.59769	0.00299071	0.0073744	Naltrexone
312.2054-12.3	312.205	12.3	pos	2.65625	2.26578	2.4531	-0.594746	1.2474	1.48648	2.03449	2.29949	-1.28466	-1.46548	-1.52513	-1.10572	-2.65799	0.717684	-1.59059	3.47951	-1.22164	2.53968	1.50957	-0.207312	-2.13447	-2.06505	-1.45152	-1.76102	-1.17559	2.43281	-1.98252	1.05551	-2.11304	-1.84128	-1.116	0.186695	0.274034	-1.09742	0.189689	0.356589	-2.21343	0.00591257	0.0132566	cinchonine
518.2623-17.5	518.262	17.5	pos	1.30671	1.06463	1.50904	1.5887	1.34066	1.30283	1.08795	1.98887	1.49215	1.67738	1.9172	1.69505	-1.44133	-1.30637	0.524767	-2.05791	-0.291564	-1.70266	-0.264807	-1.25465	-0.8003	0.200361	-0.988663	-3.54892	-2.90305	0.994761	0.53728	-1.23858	-1.5943	-0.835222	-1.85412	0.00228791	0.00762983	-0.599435	0.356433	0.533591	-2.45356	0.000371418	0.00126493	methyl (1S,5S,9S,10R,15R)-15-(acetyloxy)-8-hydroxy-4,5,7,10,14,14-hexamethyl-6,18-dioxo-19-oxapentacyclo[10.5.2.0?,??.0?,??.0?,?]nonadeca-3,7-diene-9-carboxylate
172.9774-1.2	172.977	1.2	pos	1.12775	1.63156	1.13786	1.1957	0.588057	0.735972	0.744561	0.544932	1.09935	1.33587	0.143573	-0.757828	-0.153416	1.6391	2.40883	-0.721667	0.370439	2.49181	1.7979	0.535892	-2.87467	-3.58162	-2.8793	-3.46376	-2.31795	-2.42763	-0.0695858	-0.0653303	-0.0728901	-0.143508	-0.238698	0.56582	0.656055	-2.56509	0.000631506	0.00935748	-2.80379	0.000200668	0.000746468	Tartaric acid
621.3904-37.7	621.39	37.7	pos	1.34734	0.691595	0.59351	0.313272	1.09786	0.623788	1.73466	0.258515	2.09521	0.479777	-1.96624	1.60306	-1.96624	-1.96624	-0.288465	0.161473	-0.403679	-0.868325	-1.00314	-0.577398	4.40972	0.0204701	0.0632604	-1.96624	-0.423647	-1.24557	-0.385128	-0.673533	-0.689681	-1.06999	-1.65107	0.00110982	0.00423496	0.531485	0.426615	0.59825	-1.11959	0.0795159	0.123457	(2E)-6-{13,17-dihydroxy-7,7,12,16-tetramethyl-6-[(3,4,5-trihydroxyoxan-2-yl)oxy]pentacyclo[9.7.0.0?,?.0?,?.0??,??]octadecan-15-yl}-2-methylhept-2-enoic acid
409.1592-28.7	409.159	28.7	pos	2.264	0.767938	1.27547	1.67448	1.32254	1.37728	0.624734	0.939048	-0.466463	1.26577	0.0672456	3.91317	-2.91919	1.56671	-2.91919	-2.91919	0.205989	-0.313286	0.226503	0.41628	-0.214576	1.63489	-2.34074	-2.91919	-1.47863	-1.03207	1.4039	-1.26859	-1.4019	-0.752928	-1.37198	0.0862408	0.147334	-0.569488	0.502872	0.662492	-1.94146	0.00225149	0.00578764	Eudesmin
191.1611-24.9	191.161	24.9	pos	-0.550517	-0.968189	-0.219732	-0.405219	-1.73636	-0.27039	-2.57446	-0.623723	-0.641751	-0.516215	-1.23573	1.87622	2.02037	-1.30202	1.47041	1.17242	1.30817	1.02472	1.0341	0.844649	-0.107189	-0.0112604	-0.374352	0.0643426	0.416016	-0.534259	0.569066	-0.135007	0.0800246	0.325888	1.67198	0.00158476	0.00566118	-0.792002	0.0642056	0.177614	0.879983	0.00499624	0.0114631	((1S,9aR)-octahydro-1H-quinolizin-1-yl)methanamine
613.3581-34.1	613.358	34.1	pos	0.173324	1.97808	2.6668	2.11744	2.2889	2.37977	2.59628	1.94604	2.40178	2.2795	2.02992	0.512067	0.234952	-0.129191	-0.726239	-2.36148	-1.2739	-2.36148	-1.60557	-0.959571	0.363568	-1.29533	-0.829537	-1.76585	-1.02703	-1.80945	-1.73509	-2.36148	-2.36148	-1.36578	-2.74684	7.01288e-05	0.000451928	-0.754695	0.154206	0.313888	-3.50154	6.58943e-09	1.48899e-07	Puwainaphycin D
163.1106-30.1	163.111	30.1	pos	-0.838397	1.08405	-0.0703128	-0.208338	-0.0775684	0.0391774	-0.0313307	0.11542	-0.0225983	-0.178881	1.7566	1.95874	-0.0948453	1.11045	0.142895	0.137954	-2.99095	0.980299	-3.6925	-1.11911	0.181885	-0.859639	-0.771624	0.284311	0.666025	-0.123356	0.713434	0.628571	0.687732	0.591886	-0.162167	0.79907	0.850822	0.380967	0.558895	0.707921	0.218801	0.375941	0.456816	N'-(2,4-Dimethylphenyl)-N-methylformamidine
419.2602-22.6	419.26	22.6	pos	-1.08589	1.9113	2.53668	0.330262	0.336545	1.63752	2.69927	0.389035	1.71705	1.92545	-2.12848	-2.12848	-2.12848	-2.12848	3.13365	-0.895125	-2.12848	-2.12848	-0.0866267	-0.455969	-0.972817	-2.12848	1.76988	1.84053	1.68854	-0.827639	-1.5575	-1.05468	-1.38056	1.30047	-2.34722	0.00244991	0.00807549	0.975268	0.19955	0.36894	-1.37195	0.043139	0.0731256	Ophiopogonoside A
307.1361-29.4	307.136	29.4	pos	2.08019	0.969486	1.30551	1.44913	1.37287	1.40838	1.37366	1.09901	0.976236	1.00199	-3.05217	-0.0147203	-3.05217	0.0306505	-0.264974	-0.381196	-1.7381	-1.63838	0.0628037	-0.61029	-1.83757	-3.05217	1.1914	-0.0285871	1.63654	-1.6569	-2.50911	-2.34256	1.57062	4.65044	-2.3695	0.000135353	0.000768261	0.828066	0.359315	0.536766	-1.54143	0.0809324	0.125363	2-Phenylethyl b-D-glucopyranoside
198.0902-5.2	198.09	5.2	pos	0.644561	-0.124901	-0.340727	1.14357	-0.11687	0.482166	-0.428245	0.236025	-0.294554	0.00771577	4.39631	0.376003	0.636992	0.153599	-0.671526	-0.778352	-0.137594	-0.387998	-0.0865113	-0.13415	-0.24767	-0.481076	-0.902011	-0.482	0.869057	0.985383	0.219203	-1.71378	-3.27138	0.448766	0.215803	0.672967	0.74812	-0.794229	0.218575	0.39051	-0.578425	0.210332	0.28366	Galactose
246.1207-8.2	246.121	8.2	pos	0.100583	0.464539	0.136928	-1.82441	-0.109483	-0.4381	-1.82441	-1.82441	-0.264464	-0.692164	0.839783	-0.334712	0.0577404	0.137254	0.0786481	-1.82441	0.285777	0.296566	-1.82441	0.0697753	0.800035	0.544225	0.545195	1.76669	1.43828	1.837	1.26381	0.925606	-0.868304	0.24085	0.40574	0.321065	0.421728	1.07114	0.0115549	0.0574644	1.47688	0.00105996	0.00305877	4-Acetamidoantipyrine
170.0801-12.4	170.08	12.4	pos	1.33576	-0.0848802	0.0662597	-0.756977	-0.21418	-0.776442	-1.26605	-0.255492	-0.545357	1.29472	1.5386	0.844773	0.537164	1.75749	1.3996	0.352728	-0.118731	2.99008	0.464478	3.45126	-0.329868	-1.07399	-1.53271	-1.94709	-1.88946	-0.900143	-1.22435	-1.69836	-1.98983	0.57101	1.44201	0.00581057	0.0163133	-2.52322	3.72924e-05	0.0017418	-1.08122	0.00960635	0.0200908	L-3-Methylhistidine
399.2827-19.2	399.283	19.2	pos	1.99147	1.49521	1.6285	1.67925	1.42147	1.41298	1.56778	1.52791	1.58867	1.79757	-3.29374	0.217548	-0.746618	-0.545374	1.11246	1.12078	1.77243	1.13814	0.0892716	1.85774	-3.29374	-3.29374	-2.74946	-2.40416	0.215429	-2.0891	-1.58334	-1.32787	-2.40559	0.0980909	-1.33882	0.0227836	0.0500378	-2.15561	0.0031035	0.0245285	-3.49443	8.22455e-06	5.06384e-05	Lithocholic Acid
481.2729-27.9	481.273	27.9	pos	-0.190387	0.0547821	-0.474685	1.14927	1.31822	1.68847	-0.143167	0.847262	1.31725	1.32691	2.54769	0.717013	0.196029	0.794933	1.8151	0.626635	0.900266	-1.75796	0.987585	-1.4521	0.298775	-2.0044	-0.976019	-2.9087	-1.00943	-1.33556	-0.0697258	-0.672048	-1.28389	-2.30811	-0.151874	0.758227	0.81895	-1.76443	0.00343994	0.0262314	-1.9163	0.000161867	0.000622264	TETRACYCLINE HYDROCHLORIDE
439.3057-33	439.306	33	pos	2.45794	2.29376	2.29728	2.127	2.1333	2.24788	3.5657	2.22138	2.20338	2.16672	-2.08391	-0.806228	-0.60789	-0.604338	-0.312881	0.273771	0.628375	-2.19801	-0.745322	-1.05944	-1.22384	-1.62867	-1.97389	-2.11261	-2.197	-0.991322	-1.34089	-2.34097	-0.878277	-1.51101	-3.12302	1.87699e-07	4.44036e-06	-0.868262	0.0181675	0.0775966	-3.99128	5.47115e-13	8.90903e-11	Sarsasapogenin
225.1949-13.3	225.195	13.3	pos	-1.591	-2.28782	-2.28782	-1.49589	-1.28684	-1.53918	-2.28782	-2.28782	-2.28782	-2.28782	2.75839	0.874143	-0.931712	1.55416	1.43295	1.18761	0.0748182	0.950343	-0.282705	0.752012	-0.723396	1.92818	1.71564	1.92344	-1.70143	1.76984	1.05163	1.56979	1.83322	1.90295	2.80099	4.36527e-06	5.02842e-05	0.289984	0.584966	0.727969	3.09097	1.69209e-05	9.25528e-05	N~1~,N~4~-bis(3-aminopropyl)-1,4-butanediamine
380.2534-31.7	380.253	31.7	pos	-2.72121	1.49894	-1.03282	-0.740358	-1.01326	-0.900384	1.74687	1.40641	-0.425101	-0.773276	-0.0419764	0.127506	1.84945	-0.46824	0.400033	0.590989	0.488378	0.507457	-0.369935	0.316642	1.36871	-0.342883	-0.328727	-2.11184	-0.135455	1.5902	1.34423	-0.343184	-1.101	-0.386179	0.635449	0.21971	0.312402	-0.384644	0.378758	0.555306	0.250805	0.671435	0.735246	12'-Apoastaxanthinal
182.1165-26.3	182.117	26.3	pos	2.02305	2.09658	1.6778	2.51601	2.30968	0.811371	1.40175	2.55972	1.82231	1.9363	1.06299	0.128507	-0.617625	1.44994	-1.44498	-0.125679	0.737468	-2.43744	0.806429	-2.80381	-1.28409	-1.025	-2.6133	0.354569	-1.79331	-1.07106	-1.297	-2.10698	-3.02327	-2.05095	-2.23988	0.000834655	0.00335248	-1.26662	0.0374819	0.124431	-3.5065	7.2001e-08	1.04406e-06	(S)-4-methyl-2-(1H-pyrrol-1-yl)pentanoic acid
273.0749-28	273.075	28	pos	-2.6446	1.9349	2.0019	1.69069	2.59836	-0.734764	0.261909	1.62234	-0.233971	-0.629913	4.52828	1.3209	-0.866195	-0.712413	0.635556	-0.898244	-0.0726482	-0.0728947	-1.332	0.926179	-0.0861552	-0.188144	-1.91333	-1.60805	-0.381777	-2.0006	-0.368871	-1.06352	-1.67639	-0.036533	-0.241034	0.751975	0.81371	-1.27799	0.0518467	0.154836	-1.51902	0.0214558	0.0400886	5,7-dihydroxy-2-(4-hydroxyphenyl)-2,3-dihydro-4H-chromen-4-one
607.3447-27.5	607.345	27.5	pos	-2.44473	-1.07807	-0.625637	-0.135594	-2.25214	0.194292	-1.24877	-1.10636	-1.86539	0.387704	0.0485772	1.67606	1.36668	0.116123	1.9767	1.54112	1.17489	1.82002	0.0744443	1.67493	0.355258	-3.33279	0.983343	-2.34409	1.16659	0.386001	-0.223628	0.832367	-0.176941	1.05905	2.16442	4.06703e-05	0.000292945	-1.27644	0.0339754	0.116813	0.887985	0.142177	0.202835	dehydroxynocardamine
599.2485-29.7	599.249	29.7	pos	-0.0207936	-1.68018	0.88566	-3.51828	0.891896	1.30839	0.96522	1.05122	0.223587	1.75846	-0.30782	2.19919	2.72554	2.27461	1.00789	1.99206	0.041991	-0.618482	-0.624271	-0.491521	-2.46065	-0.511372	-0.369655	0.48378	-2.67954	-2.88835	0.438296	-0.895481	0.403471	-1.58486	0.6334	0.355763	0.457005	-1.82636	0.00710533	0.0417393	-1.19296	0.0875691	0.134213	(1'S,2'S,3S,3'S,7'R,8'R,9'S,13'R)-8'-(acetyloxy)-2,2,2',9',13'-pentamethyl-6',16'-dimethylidene-6,11',15'-trioxo-10',14',17'-trioxaspiro[oxane-3,5'-pentacyclo[7.6.1.1?,??.0?,??.0?,?]heptadecane]-3'-yl (2E)-2-methylbut-2-enoate
518.2568-14.6	518.257	14.6	pos	1.07345	0.95803	1.48248	1.12271	0.876586	1.43692	1.2165	1.19333	1.30705	1.83167	-0.280254	-2.01185	0.443646	0.0511506	-0.122302	-0.0234604	-3.95033	-0.349071	-2.55889	-0.363111	0.161617	-0.65073	-0.410663	-0.164483	-0.268126	-0.240917	-0.436776	-0.404396	-0.580758	-0.339019	-2.16632	0.000905308	0.00358127	0.583022	0.232732	0.407395	-1.5833	8.5865e-11	4.51842e-09	6-benzoylheteratisine
311.2208-29.4	311.221	29.4	pos	-0.850154	1.04854	2.32652	-0.228293	0.418276	1.04234	1.6463	-0.253416	0.175979	-0.473938	0.340778	0.748756	0.829816	2.0139	1.59286	-0.661213	-0.463979	-0.317231	-0.561623	-0.0904654	-1.58398	-1.04012	-1.11045	0.548896	0.622958	-1.75318	-0.51795	-0.988606	-1.0263	-1.43501	-0.142054	0.748156	0.810625	-1.17153	0.00818829	0.0456957	-1.31359	0.00533426	0.0121329	2-decyl-3-hydroxypentanedioic acid
285.0106-6.9	285.011	6.9	pos	0.0870305	-0.130841	0.178378	-0.215421	-0.364976	-1.28752	-1.13298	-0.760864	-1.23015	-1.77199	1.67466	2.26332	2.5063	2.47667	2.6301	2.41183	2.31328	2.14853	2.06051	-1.56716	-1.78315	0.880144	1.27274	-0.548634	-2.1221	-2.69215	-1.6817	-1.5793	-2.0393	-1.99526	2.55474	5.65592e-05	0.000382074	-3.12068	3.9151e-05	0.00179326	-0.565939	0.250971	0.328647	2,3',4,6-Tetrahydroxybenzophenone
448.3435-31.6	448.344	31.6	pos	0.0757002	1.09206	0.662789	1.22079	0.412927	-0.11248	1.62906	1.39551	-0.460376	2.51506	1.73236	0.999697	1.96586	1.28081	1.14433	-2.05163	-0.908531	-2.05163	-1.07001	-1.2379	-1.39715	-2.05163	-1.36517	-2.05163	-1.31297	-2.05163	-1.25781	3.23629	-0.3745	0.391773	-0.862767	0.157348	0.238746	-0.803778	0.278019	0.456035	-1.66655	0.0131474	0.0263648	Hecogenin
515.3191-34.9	515.319	34.9	pos	-1.79396	3.43232	3.32619	-0.200125	2.46644	2.9588	3.36324	2.3028	2.84249	2.57807	2.58645	-0.461333	1.60636	-1.13845	0.658479	-0.705712	-1.61894	-1.27283	-1.44541	-1.31382	-1.60053	-1.68998	0.405672	-1.94918	-1.9282	-2.31193	-1.63744	-2.80443	-2.31956	-2.33548	-2.43814	0.00318634	0.00997792	-1.50659	0.0129725	0.0619451	-3.94473	2.01609e-05	0.000107567	2-hydroxy-3-{[3,4,5-trihydroxy-6-(hydroxymethyl)oxan-2-yl]oxy}propyl (9Z,12Z,15Z)-octadeca-9,12,15-trienoate
308.2212-38.7	308.221	38.7	pos	2.9158	-0.811585	0.0869722	-0.393086	-0.259082	0.0946709	0.990123	0.96395	3.15247	3.0796	3.54009	1.07382	3.38409	-0.070633	-0.646683	-1.41201	-0.921798	-0.380505	-1.82272	-1.37181	-1.26975	-1.2752	0.545261	-1.88684	0.274667	-1.5454	-1.43148	-1.6158	-1.57095	-1.41617	-0.844798	0.293361	0.393578	-1.25635	0.0826241	0.208826	-2.10115	0.00191628	0.00504621	Dihydrocapsaicin
426.261-26.7	426.261	26.7	pos	1.8727	2.74486	2.5924	2.09034	2.53164	2.59552	2.78644	2.21888	2.5551	1.43217	-3.88767	-0.569626	0.585098	-1.08214	-0.00244736	0.370623	-0.0216318	-0.465318	-1.08352	-2.50973	-0.239382	-1.60582	-0.118974	-1.41106	-1.79133	-2.26609	-0.772756	-1.7687	-1.40211	-3.37747	-3.20864	2.59148e-05	0.000204856	-0.608733	0.270338	0.448985	-3.81737	5.36579e-08	8.24047e-07	1-Myristoyl-2-Hydroxy-sn-Glycero-3-Phosphoethanolamine
270.1119-21.4	270.112	21.4	pos	1.1049	0.0758382	0.333664	0.870491	0.180103	0.94257	0.0739655	0.944153	-0.0677231	0.163961	3.74783	2.40298	0.776113	-2.68256	-0.602803	-0.00842127	1.58072	2.29183	-1.67363	-1.22408	-0.814462	-0.496377	-1.5444	-1.25241	0.727786	-1.96903	-0.222854	-0.447237	-1.22984	-1.98109	-0.0013947	0.998367	0.998938	-1.38379	0.0722495	0.191559	-1.38518	0.000456797	0.00150334	(2Z)-2-benzylidene-6-methoxy-1-benzofuran-3(2H)-one
570.2476-26.9	570.248	26.9	pos	0.396833	-2.20149	1.84518	2.09334	2.17984	2.14913	1.636	2.25487	1.41125	2.18942	-2.20149	0.374259	-2.20149	-2.20149	-2.20149	0.278196	-2.20149	-0.805035	0.321022	1.23033	0.978961	-1.58987	0.0443912	-2.20149	0.882671	-0.287457	-0.11334	-0.0600176	-2.20149	0.201966	-2.35631	0.0013296	0.00491281	0.526302	0.372018	0.549195	-1.83001	0.0051102	0.0116887	ethyl 4-(1-(3,4-diethoxyphenyl)-6,7-diethoxy-3-oxo-3,4-dihydroisoquinolin-2(1H)-yl)benzoate
226.0958-28.5	226.096	28.5	pos	0.417004	0.50577	0.70339	-2.0244	0.77673	-1.85525	0.890202	1.15749	0.863628	0.416561	1.82771	-1.42176	-0.853926	0.218931	1.77248	1.13868	1.90197	1.99747	1.06085	0.593632	-3.57587	-3.57587	-2.92163	-0.244202	0.199679	0.930934	-0.837687	-0.0674486	0.30835	-0.303413	0.638491	0.238288	0.333404	-1.83232	0.012858	0.0615459	-1.19383	0.08345	0.128729	triacanthine
256.1428-10.7	256.143	10.7	pos	-2.63705	1.08805	-1.80629	1.16621	-2.49604	-1.13473	-0.0132307	0.889332	1.19548	1.62958	-1.80662	-1.16122	2.18568	1.92	-0.427905	-0.243771	-0.733653	2.0276	1.74524	2.95325	-1.14379	-1.43232	0.189818	-1.07131	-0.553699	-0.63252	-1.13096	1.07266	1.11623	-0.754024	0.857727	0.266133	0.364277	-1.07985	0.0971394	0.231952	-0.222122	0.716397	0.773551	2,5-Dimethoxy-4-isopropylthiophenethylamine
559.3134-25.2	559.313	25.2	pos	0.708355	0.132433	-0.960569	-0.915559	-0.979692	-0.220949	-0.836017	-1.49365	-0.367355	-1.32889	4.12814	2.31456	-0.542746	-1.3735	0.272087	1.96345	1.98981	2.85621	0.121129	-0.0803592	0.0400889	-1.08548	-2.23132	-0.64783	-1.436	0.0471454	0.574573	1.2222	-1.14263	-0.727641	1.79107	0.0105546	0.0265695	-1.70357	0.0176044	0.0760062	0.0875014	0.824797	0.863507	Cucurbitacin B
276.161-28.9	276.161	28.9	pos	-0.598784	-0.82701	1.41084	0.568013	0.468144	-0.213103	0.120848	-0.0505247	-1.04982	2.21495	-3.71847	1.75687	-0.43604	1.253	0.965737	0.652254	0.646231	0.93393	0.572243	0.987368	-1.98994	0.08304	-1.45641	0.0451892	-0.840046	-0.431544	-0.945979	0.376307	-0.849558	0.35228	0.156957	0.79115	0.844958	-0.926979	0.113456	0.257512	-0.770021	0.0754883	0.11823	1-(3,4-Dimethoxycinnamoyl)piperidine
180.0829-0.9	180.083	0.9	pos	-0.244431	-3.23626	0.704606	0.20748	-2.06408	0.866783	-0.593307	0.327562	-2.06912	-2.23485	1.00486	-0.66035	3.86663	-0.947528	-0.586364	1.59641	0.54136	1.12704	1.18763	1.53373	-0.337358	0.227424	0.133502	0.464614	0.255891	0.317908	-0.280723	-0.264923	-0.335073	-0.509076	1.6999	0.0161033	0.0377158	-0.899124	0.0791975	0.203433	0.800779	0.119713	0.17528	D-(+)-Glucosamine hydrochloride
189.0533-28.4	189.053	28.4	pos	-0.904457	-1.03618	1.66024	1.83259	2.10312	1.93804	-0.933004	1.50075	2.01526	1.12562	1.59724	0.789967	-1.67276	1.57952	2.404	-1.7739	-1.63517	-2.22054	-2.48793	-1.94097	-1.86962	-1.90309	-2.63943	1.97743	1.63963	-3.20106	0.101771	0.468934	0.535246	0.948739	-1.46625	0.0618261	0.112474	0.141908	0.867077	0.92527	-1.32434	0.0844454	0.130073	3-phenyllactic acid
356.0721-23.1	356.072	23.1	pos	-0.9289	-1.73265	-1.10098	-1.73265	0.839314	-1.73265	-1.73265	-1.73265	-1.17051	-1.73265	5.67115	2.23427	-0.0997876	3.30048	1.07146	1.85473	-0.558758	-0.532251	0.843559	0.701216	0.72702	1.15454	-1.73265	-0.655903	-0.637183	2.42183	-1.73265	-0.298246	-0.622684	-0.353193	2.7243	0.00140271	0.00513173	-1.62152	0.0421138	0.134259	1.10278	0.0363182	0.0631355	Dihydrosanguinarine
217.1424-24	217.142	24	pos	1.43483	2.67149	2.33241	0.357724	-1.7996	1.16792	-1.44472	0.562874	-2.06641	-0.203371	0.6456	1.25678	-0.312133	-0.315633	0.611273	0.0792993	-0.326314	-0.188338	0.0441604	0.450525	-0.585567	-2.79721	-1.23394	-1.3179	0.398278	0.191409	0.308868	0.00846353	-0.0545275	0.123775	-0.106792	0.850968	0.891708	-0.690356	0.0781599	0.201535	-0.797148	0.217324	0.291715	(5E)-6,10-dimethyl-5,9-undecadien-2-one
229.0826-34	229.083	34	pos	1.7558	1.85814	1.82542	1.90754	1.96463	2.30525	2.10427	2.1048	1.43285	1.62596	3.18633	-0.553177	-0.544602	-1.48483	-1.8247	-1.65842	-1.78221	-2.11036	-1.85213	1.54994	0.227503	0.0556883	-2.43705	-0.329964	1.21195	-2.56913	-2.30917	-2.31161	-2.58535	-0.763367	-2.59588	0.0010813	0.0041416	-0.473636	0.51487	0.671931	-3.06952	6.4214e-05	0.000286187	resveratrol
251.1991-38.2	251.199	38.2	pos	0.791737	2.45736	2.02457	1.09183	0.572583	1.13888	-0.288946	0.617148	2.37488	1.81904	0.294571	0.982933	0.377566	-1.34862	0.329133	-1.49413	-1.21622	0.560637	-2.0528	-1.73969	-2.72895	-2.46481	-2.1196	0.151046	0.965222	0.348327	0.152202	-1.93318	0.222316	0.114952	-1.79057	0.00107831	0.00413281	-0.198585	0.731439	0.834889	-1.98916	0.0017109	0.00458775	norambreinolide
426.166-17	426.166	17	pos	-0.709197	0.713086	-0.505661	-0.674999	-0.618569	0.431524	-0.0693613	-0.566805	0.988803	0.0864709	3.77153	2.38849	-0.449114	0.119791	-0.533062	0.847737	-0.134999	2.14452	2.34853	-1.22065	3.31355	-1.86597	-1.86597	-0.514955	-1.86597	-1.86597	-0.731731	-1.86597	0.770887	-1.86597	1.02075	0.0914183	0.154239	-1.76408	0.0299982	0.10787	-0.743335	0.222051	0.297029	Domperidone (Motilium)
557.3044-35.8	557.304	35.8	pos	-0.213723	-0.591799	-1.42828	0.878947	-1.29643	0.667035	-2.72485	0.289449	0.85909	0.316618	-0.071026	-2.72485	-1.67	-1.32352	0.908925	-1.5316	-2.72485	-0.374868	0.650971	-2.10759	2.16411	-0.0962871	-1.35212	1.21264	2.61383	1.74069	1.71721	1.8637	1.42263	2.92595	-0.772446	0.184468	0.271414	2.51807	0.000389457	0.00702214	1.74563	0.00532737	0.0121192	Dronedarone
523.185-29.3	523.185	29.3	pos	-0.356728	1.83991	2.42919	2.58154	2.45478	1.44895	1.5055	1.44127	1.53663	1.05292	2.33378	2.24028	1.79919	-2.06344	-0.715139	-1.08798	0.445571	-0.987398	0.535877	-2.06344	-1.27661	-2.06344	-1.48931	-2.06344	-2.06344	-1.08265	-2.06344	-2.06344	-0.14205	-2.06344	-1.54967	0.021587	0.0479399	-1.68086	0.0124231	0.0601731	-3.23052	3.73697e-08	6.15311e-07	methyl 3-[3,4-dihydroxy-5-(3-methylbut-2-enyl)phenyl]-2-[[4-hydroxy-3-(3-methylbut-2-enyl)phenyl]methyl]-4-methoxy-5-oxofuran-2-carboxylate
449.226-19.3	449.226	19.3	pos	-2.57298	0.819854	0.474798	-0.532906	0.559728	0.40966	1.92212	1.49454	2.23635	1.30434	0.165493	1.0195	1.73013	-0.980353	0.665887	0.925389	0.709828	0.830603	0.879178	3.25876	-0.810872	-1.80574	-0.878602	-1.84679	-0.971649	-1.10176	-2.77478	-3.38877	-2.62387	0.882891	0.308891	0.584323	0.672053	-2.45244	0.000170234	0.00433032	-2.14355	0.00180933	0.00481517	atractyloside A
483.2832-23.2	483.283	23.2	pos	0.855717	-1.28673	-0.470161	0.471388	1.32406	-0.543155	0.010375	0.114624	0.215628	-0.0186368	3.74227	2.72133	-0.237388	1.6654	0.306396	1.19832	-3.63676	0.644815	-1.16017	1.57422	1.26423	-1.69901	-3.63676	1.25936	-1.07041	-0.80185	-1.69884	0.566445	-3.04794	1.37325	0.614532	0.395133	0.496008	-1.431	0.118445	0.264843	-0.816464	0.213682	0.28762	TRIDESACETOXYKHIVORIN
171.078-6.9	171.078	6.9	pos	-0.617271	-0.687578	-0.54484	-0.73584	-0.737764	-0.700138	-0.99131	-0.843726	-1.26499	-1.13246	5.48539	4.05437	2.22406	-0.206944	-0.179654	0.580512	-0.223908	1.70903	-0.00504434	1.66483	0.13045	-1.08818	-0.593066	-1.14713	-1.17939	-0.660112	-1.03676	-0.114966	-0.993336	-0.164243	2.33586	0.0044799	0.0131953	-2.19494	0.00639612	0.0390932	0.140918	0.421837	0.503177	ANETHOLE
150.0563-3.2	150.056	3.2	pos	-1.82771	-2.01061	-1.92555	-1.9666	-0.651969	-0.841006	-2.16777	-2.17133	-2.29142	-2.24966	1.37409	1.65105	2.16054	2.28359	2.77404	1.52907	1.08233	1.50226	1.58636	1.37475	0.540732	0.646293	0.275299	-0.465685	-0.164623	0.0857155	-0.0389967	-0.336514	0.10033	0.142997	3.54217	3.0463e-11	5.16454e-09	-1.65325	3.04012e-07	0.000114386	1.88892	2.91009e-07	3.18807e-06	Methionine
486.2886-17.9	486.289	17.9	pos	2.72625	1.00472	1.29758	2.04541	2.20293	2.13558	2.07781	0.527038	0.889289	0.924681	2.13087	-2.12206	-2.12206	-2.12206	-2.12206	-1.47048	-0.466316	-2.12206	-0.773081	-0.434996	1.03478	-1.1409	1.00334	-1.12764	-0.548447	-0.400558	-0.786535	-0.567411	-0.259717	-1.41388	-2.74556	6.75986e-05	0.000438459	0.741737	0.163501	0.325517	-2.00382	2.38462e-05	0.0001244	Mesaconine
517.295-25.9	517.295	25.9	pos	-2.39609	-0.285457	1.77184	0.850149	-1.75255	-2.07243	0.985943	-2.35621	-1.14656	0.499227	0.762661	0.617013	-1.92232	1.60817	1.68238	2.21076	0.28743	0.44376	-2.6115	3.1803	-0.819678	-2.05345	-0.655579	0.603241	0.515688	0.825223	-0.440342	0.14139	-1.0109	2.5379	1.21608	0.120151	0.191908	-0.661517	0.350117	0.52764	0.554564	0.392272	0.473731	Lucidenic Acid E2
524.2459-12.5	524.246	12.5	pos	-1.18232	-0.987058	1.76535	2.84691	-1.23699	-0.569493	1.24467	3.4105	-0.902323	2.52218	2.84454	-0.585106	-2.50805	0.748516	0.195826	-0.466683	0.0202809	-0.173158	0.0856838	-1.07323	-0.253557	-0.734548	-0.567907	-0.410058	-1.80087	-0.341907	-0.575482	-0.241313	-0.410022	-0.664401	-0.782281	0.297918	0.398312	-0.508869	0.28565	0.464131	-1.29115	0.0582254	0.0947386	[(2S,3R,4S,5S,6R)-3,4,5-trihydroxy-6-(hydroxymethyl)oxan-2-yl] (2S,4aS,6aR,10aS,10bS)-2-(furan-3-yl)-6a,10b-dimethyl-4-oxo-1,2,4a,5,6,9,10,10a-octahydrobenzo[f]isochromene-7-carboxylate
190.0639-29.9	190.064	29.9	pos	3.55867	-1.81928	-1.81928	1.77855	1.53761	-1.81928	-1.81928	1.19474	-1.81928	0.857821	-1.81928	0.590508	1.03299	0.207891	2.89389	-0.218842	-0.317283	-0.618109	-0.0219015	2.40269	-0.211328	-1.81928	-0.828582	-0.481067	1.60618	-1.81928	-1.18021	0.0582961	-0.836657	1.54838	0.430156	0.588519	0.675969	-0.809611	0.183839	0.349827	-0.379455	0.618209	0.687595	N-ACETYL-DL-GLUTAMIC ACID
530.2725-28	530.273	28	pos	0.923702	0.201072	0.794197	0.89405	0.67557	-0.305144	0.979656	-0.145131	2.20402	0.257621	-4.07159	1.62365	-2.32054	0.128093	-0.122861	1.89145	0.386875	2.42947	0.376818	1.24317	-3.47208	0.372917	-2.97103	-2.11047	-0.940257	1.28371	-2.33182	1.50338	0.131953	0.489539	-0.491506	0.477547	0.575137	-0.96087	0.273866	0.452244	-1.45238	0.0364621	0.0633392	(2E,6E,12E)-18-(2,6-dioxopiperidin-4-yl)-9,11-dihydroxy-8-methoxy-10,12,14-trimethyl-15-oxooctadeca-2,6,12-trienoic acid
357.1798-25.5	357.18	25.5	pos	0.502675	1.47729	1.62106	1.38583	1.75699	1.64631	0.736895	0.761074	-0.135984	-0.461673	1.99333	1.76604	1.03833	1.05296	-1.21048	-0.0721387	0.243282	-1.62235	0.648132	0.412604	-0.166973	-2.26332	1.39303	-3.2303	-0.452821	-3.0408	0.251485	-0.526045	-2.98795	-2.51651	-0.504075	0.273064	0.371879	-1.77899	0.0128489	0.0615163	-2.28307	0.00162311	0.00438967	(E)-5-(1,2,4a,5-tetramethyl-7-oxo-3,4,8,8a-tetrahydro-2H-naphthalen-1-yl)-3-methylpent-2-enoic acid
368.1146-32.2	368.115	32.2	pos	0.471203	2.47888	-2.23491	-2.23491	-0.690856	0.818789	2.52304	-2.23491	-2.23491	-2.23491	2.16854	-0.856543	0.02135	2.97572	2.91481	1.47226	-1.08701	-0.480499	-1.69062	2.68517	-2.23491	-2.23491	-2.23491	0.1931	1.54562	0.013845	0.0605391	0.339467	-0.236741	2.23918	1.36967	0.126152	0.199521	-1.06729	0.176851	0.341549	0.302377	0.710356	0.768436	Picoxystrobin
181.0582-13.9	181.058	13.9	pos	0.651042	0.618939	0.817278	0.218923	0.296426	0.398777	0.217583	0.622217	0.0272042	0.588174	2.31044	-1.64928	2.64415	2.75379	2.6147	0.463443	0.0994767	1.25587	2.03506	0.727207	-2.32743	-2.42224	1.68105	-2.5605	-2.38687	-0.334029	-2.5502	-3.12406	-0.56308	-3.12406	0.879829	0.0854507	0.146199	-3.09663	0.00019963	0.00470548	-2.2168	0.00134331	0.00373603	(S)-1-carbamoylpyrrolidine-2-carboxylic acid
111.025-18.8	111.025	18.8	pos	-1.9922	-1.9922	-1.20782	-1.31869	-1.35844	-1.9922	-0.964176	-1.9922	-1.9922	-1.9922	-1.9922	-0.00827538	2.51737	2.16621	1.12455	0.0899455	2.55293	0.765138	2.0366	1.58036	-0.390303	-0.843018	0.734326	0.732365	1.65556	-1.02066	1.30102	0.932195	1.43072	1.43752	2.7635	0.000125858	0.00072409	-0.48629	0.388744	0.563915	2.27721	2.12151e-05	0.000112355	Butyric acid
267.122-27.8	267.122	27.8	pos	-0.00527248	1.81526	1.72283	0.0444506	1.53383	1.51513	1.73831	-0.445144	2.15782	1.56459	2.84792	0.240681	-0.664072	0.655618	1.02291	0.279328	1.97727	-0.514291	1.03501	-0.911567	-0.846465	-2.82036	-3.47211	-0.186725	-1.71347	-1.06334	-1.83918	-1.56088	-2.899	-1.20908	-0.5673	0.249394	0.345902	-2.35794	0.000168525	0.00431088	-2.92524	2.97121e-06	2.16022e-05	linderalactone
181.1215-19.1	181.121	19.1	pos	2.51071	0.00646923	3.10438	0.505924	0.669427	2.69684	2.5225	0.0181695	0.911113	0.502176	0.386815	1.41792	0.574156	-0.837642	-1.11274	-0.0317501	0.121924	-0.97702	-0.672795	-0.384452	-0.907195	-1.86063	-1.17171	-1.05372	-0.0068931	-1.01532	-1.20543	-2.19428	-1.45645	-1.06048	-1.49633	0.00514086	0.0147427	-1.04165	0.00417235	0.0296457	-2.53798	4.86222e-05	0.000225637	C11H16O2
258.2492-19	258.249	19	pos	0.833649	0.171135	-1.54459	0.500132	1.42518	-0.0549789	0.55982	0.802219	0.863396	1.79857	-3.2079	1.83312	-1.47518	-0.570782	-1.75191	0.991503	1.0878	0.655685	0.475513	-2.07828	-0.260733	-0.259468	-0.131971	-2.40123	0.933374	-0.378982	-0.0153277	0.595339	-0.144527	0.749429	-0.939497	0.138585	0.215185	0.272633	0.656605	0.782612	-0.666863	0.121612	0.177712	Lauric isopropanolamide
270.1878-15	270.188	15	pos	-2.21754	-0.827233	-2.8901	0.221218	-2.8901	-2.22706	0.52965	-2.17511	-2.25034	0.422349	2.69551	1.28358	2.03377	0.919432	0.914901	0.75411	0.256052	0.469584	0.362804	3.44641	1.272	0.523099	0.348689	-0.459645	-0.484507	-0.127017	-0.508553	-0.832434	-0.0656542	1.50215	2.74404	0.000117614	0.000685708	-1.1968	0.0113621	0.0567548	1.54724	0.00793429	0.017033	Disipal
166.0815-1.8	166.082	1.8	pos	-0.609449	-0.68095	-0.293895	-0.424315	-0.488875	-0.339303	-0.554882	-0.458126	-0.352544	-0.505266	0.044206	1.15831	4.19551	2.60596	1.26497	0.475327	-0.166704	2.77212	1.98101	3.22784	-1.93507	-2.32333	-1.25397	-1.86256	-1.66453	-1.4526	-1.50336	0.225156	-2.64216	1.56147	2.22662	0.00086463	0.00344772	-3.04095	9.44668e-05	0.00310066	-0.814335	0.0718002	0.113289	(2R)-6-methylpiperidine-2-carboxylic acid
205.0466-26.3	205.047	26.3	pos	1.83539	1.97003	1.83952	1.89956	1.77722	1.50702	1.91624	1.70735	2.17187	-0.875478	0.108105	-2.53846	-0.747423	3.60191	1.51642	0.811044	-2.53846	-2.53846	-2.53846	0.770449	-2.53846	-2.53846	-2.53846	3.17888	0.871062	0.625971	-2.53846	-1.58251	-2.53846	-2.05645	-1.98421	0.0189059	0.0429857	-0.756201	0.426744	0.59831	-2.74041	0.00188067	0.00497247	Homovanillic acid
367.282-40.4	367.282	40.4	pos	1.43521	0.381507	0.496788	-0.0263309	0.75629	2.88771	0.779809	1.24798	0.836733	0.366785	-1.20082	-1.08505	-1.47025	-1.96725	2.54894	-1.74158	-1.58168	0.65458	0.61661	0.591999	-0.655183	-0.626843	-2.62511	-0.735127	0.092075	-0.502426	-0.401812	0.368572	0.542521	0.015351	-1.3797	0.0216542	0.0480505	0.0106517	0.984675	0.992383	-1.36905	0.00207186	0.0053888	(2S,3R,4S,5S,6R)-2-[4-(3-hydroxybutyl)phenoxy]-6-(hydroxymethyl)oxane-3,4,5-triol
521.2816-16.4	521.282	16.4	pos	0.642786	-2.23268	-0.0600264	1.64366	1.65067	1.52522	-0.59183	1.36723	1.82146	1.11891	2.13521	-3.33765	-1.67898	1.12641	0.303051	-6.39608e-05	0.184833	0.39086	-0.568197	1.35981	-0.658028	-2.60075	-1.21501	-0.652405	0.491696	-0.0976701	-0.145203	-1.22455	-0.58334	-0.115441	-0.697012	0.294603	0.394914	-0.671599	0.255301	0.432485	-1.36861	0.01362	0.0271899	Amaranthipeptide A
173.0948-19.9	173.095	19.9	pos	2.84477	0.681048	0.97399	0.557703	0.783238	0.636892	0.432599	2.73656	0.573229	2.6029	-0.530411	-0.937018	-0.721557	2.36292	2.51852	-1.15452	-0.703105	-1.58101	0.971758	2.17433	-2.40063	-1.34639	-2.19881	-0.838765	-1.42561	-1.35746	-2.24659	-2.2994	-2.27572	1.16656	-1.0423	0.101624	0.167944	-1.76227	0.0109705	0.0555209	-2.80458	1.22785e-05	7.12227e-05	thymol
120.0638-2.8	120.064	2.8	pos	-1.33979	-1.48106	0.102433	0.086735	-1.40544	-0.0328965	-0.894352	-1.00999	-1.92014	-1.65389	3.64356	0.824785	-1.21794	-1.72005	-0.709896	1.28925	1.02083	-1.00742	0.614734	0.761785	1.50753	-1.6229	-1.79162	0.894327	1.87758	1.41229	1.58055	0.614874	0.666109	0.910006	1.3048	0.0345647	0.0699975	0.254913	0.696889	0.812054	1.55971	0.00498604	0.0114429	(S)-3-Amino-4-hydroxybutyric acid
240.1003-28.3	240.1	28.3	pos	1.77949	-0.235219	0.752732	2.68321	2.12819	2.45751	2.76682	2.72653	2.22389	1.71702	0.243497	0.567478	0.0351289	-0.835427	-0.332821	-0.599298	-0.775144	-0.954798	-0.837961	-2.55271	-1.93544	-1.05761	-1.63208	-1.10157	-1.56596	-1.70747	-1.1929	-1.39568	0.513837	-1.88325	-2.50422	9.39529e-06	9.13531e-05	-0.691608	0.0654163	0.179869	-3.19583	2.25389e-07	2.60201e-06	securinine
111.0427-15.2	111.043	15.2	pos	1.47008	1.34796	1.2895	0.571642	0.878752	0.89115	0.847754	0.883789	0.62319	0.913679	0.167377	1.2616	-0.409735	3.62448	-0.560102	-0.902003	-0.879479	-1.47839	-0.628327	-0.603659	-1.44904	-1.23548	-0.398108	-0.528753	-0.589784	-0.818369	-0.584315	-1.15421	-0.966432	-1.58478	-1.01257	0.0609322	0.111134	-0.890104	0.0960243	0.230301	-1.90268	1.95862e-09	5.58619e-08	Butyric acid
153.0386-9.8	153.039	9.8	pos	0.479418	0.697326	0.620053	0.14986	0.565209	0.45674	0.541691	0.616418	0.534322	0.807065	1.40495	1.03445	3.93891	-2.94021	2.28945	1.38943	-3.02877	0.514901	0.219349	1.20166	-0.0290944	-0.520263	1.88556	-1.60735	-3.35455	-1.54594	-2.6401	-0.180854	-2.76095	-0.738692	0.0556036	0.936848	0.955362	-1.75164	0.0532936	0.15745	-1.69603	0.00750286	0.0162184	Oxypurinol
412.2284-13	412.228	13	pos	1.57146	0.760848	0.983637	-1.21622	0.95423	0.545096	1.15497	1.37032	0.502931	1.07501	2.36748	-2.58767	-2.58767	3.31456	-1.7489	0.73229	1.86818	-2.58767	-0.980689	2.45971	-2.58767	0.237286	-0.262495	2.50027	-1.45906	-1.937	-1.29024	-0.682272	-2.01177	-0.458977	-0.745264	0.365915	0.467394	-0.820157	0.36649	0.544009	-1.56542	0.00961731	0.0201083	1-Decanoyl-2-Hydroxy-sn-Glycero-3-Phosphocholine
635.3289-19.9	635.329	19.9	pos	2.07947	1.99595	-0.835836	-0.402139	-0.569088	-0.719408	1.70973	-0.627416	2.56464	2.34236	2.69072	-0.132378	-0.0762782	-2.59474	0.555203	-0.0676444	1.66876	-0.500176	-1.21401	0.523767	-1.58817	-1.81098	-0.773428	-1.90033	-1.1696	0.708687	0.518345	-0.412365	-1.82149	-0.142155	-0.668504	0.321662	0.422311	-0.924472	0.114986	0.259579	-1.59298	0.0120568	0.0244377	GOSERELIN ACETATE
413.2114-24.2	413.211	24.2	pos	0.45251	1.57642	1.25693	0.257478	0.197064	0.631905	0.794454	0.661813	-0.0651543	0.829037	0.428518	1.70642	-0.538171	1.23588	2.28672	0.275237	-0.853221	-0.404474	0.828002	-0.264486	-1.22744	-0.901452	-2.95088	0.0627919	0.253958	-2.59951	-0.851575	-0.561596	-0.95611	-1.56106	-0.189204	0.610828	0.695693	-1.59933	0.00274838	0.0228344	-1.78853	0.000262123	0.00093597	Gardneramine
284.1578-11.4	284.158	11.4	pos	0.0398531	-1.70278	-1.78981	-1.22323	-1.26438	-1.58542	-1.29317	-1.19139	-1.44527	-1.31067	3.73381	-0.70121	0.296199	0.553474	3.51905	2.30022	-1.62539	0.0540555	1.26332	-1.53998	-0.999729	3.6068	-0.97547	-1.17642	2.49383	1.55692	-2.26986	0.115365	1.49257	1.06873	2.06198	0.00782517	0.0208983	-0.29408	0.731448	0.834889	1.7679	0.0153097	0.0300857	conocarpan
573.3449-22.8	573.345	22.8	pos	1.81932	2.46165	1.20417	-0.257491	3.19634	0.332832	1.80898	1.07844	1.84174	0.421822	-1.975	-1.975	2.72187	1.46804	1.22398	-1.975	-0.559472	-1.975	-1.975	-1.975	0.165178	0.346036	-1.975	0.50368	-0.638145	-1.975	0.153266	-0.812235	-1.36083	-1.31919	-2.09034	0.00697667	0.0189872	0.00833347	0.989953	0.995161	-2.082	0.000200475	0.000745882	5',6a,8a,9-tetramethyldocosahydrospiro[naphtho[2',1':4,5]indeno[2,1-b]furan-10,2'-pyran]-4-yl 4-methoxybenzoate
273.1851-20.3	273.185	20.3	pos	-1.07788	-0.932433	0.635175	-0.290517	-1.00881	-0.691633	-0.941377	-1.22677	-0.329337	-1.50507	2.38086	-2.12842	2.05038	3.07738	3.36973	-1.22902	0.46159	0.0818386	-0.0248612	-0.35925	-0.0202739	-0.911391	0.147983	-1.45259	1.0703	0.990321	0.358105	-0.476769	-0.384867	0.367637	1.50489	0.0336208	0.0684703	-0.799176	0.235476	0.41091	0.705711	0.0401801	0.0688095	norambreinolide
457.1992-24.2	457.199	24.2	pos	-0.588355	1.91149	1.74413	0.422365	1.35192	1.8036	2.03922	0.859906	1.36299	1.51723	1.19491	-0.419525	-0.889067	-1.79264	-1.6202	1.15306	-0.0919384	1.19077	-1.00248	3.00629	-2.78872	-2.26697	-0.938209	-1.72873	-1.6613	-0.573322	-1.49754	-2.06386	-1.421	1.78596	-1.16953	0.0509233	0.0959432	-1.38829	0.0401551	0.130126	-2.55782	6.79571e-05	0.000299646	methyl (4R,8aS)-1-hydroxy-2-(hydroxymethyl)-5,5,8a-trimethyl-4-[(2E,4E,6E)-octa-2,4,6-trienoyl]oxy-4a,6,7,8-tetrahydro-4H-naphthalene-1-carboxylate
435.139-14.1	435.139	14.1	pos	0.486266	-0.554246	-1.0831	-1.19321	-1.83444	-1.83444	-0.641355	-1.83444	-0.00575255	-0.33144	1.03056	3.70677	1.11312	-1.83444	0.169779	3.18258	-0.734534	3.87244	-0.960143	0.426862	2.02062	2.21903	1.81005	-1.83444	-0.561665	-1.83444	0.970214	-0.848437	-1.25336	-1.83444	1.87991	0.0179168	0.0412228	-1.11198	0.197643	0.36645	0.767929	0.218707	0.293318	Naringenin-7-O-beta-D-glucoside
255.258-39.7	255.258	39.7	pos	-0.980039	-0.207444	-0.855222	-1.487	-1.20688	-1.80884	-0.886105	-1.78316	0.787333	-2.40363	1.17389	2.06169	2.25131	1.6313	2.72995	1.89038	1.59945	0.607977	0.602844	-0.269885	-0.600522	-0.702857	-0.302264	-2.0109	0.26344	-0.402554	-0.150466	0.148075	0.226692	0.0834487	2.51099	7.19907e-06	7.39322e-05	-1.77268	0.000125631	0.00362089	0.738309	0.0541907	0.0890917	2-heptadecanone
420.1828-30.2	420.183	30.2	pos	2.03191	2.25532	2.59589	2.62718	2.60019	2.73249	2.83926	2.53895	2.48466	2.35477	-2.1048	-2.1048	-2.1048	-2.1048	-2.1048	-0.415344	-0.199402	-1.18178	-0.0885225	-2.1048	-0.138978	-2.1048	-0.763028	-2.1048	-2.1048	0.221695	-1.59459	-1.21161	-1.28513	0.539316	-3.95745	6.80116e-08	2.06547e-06	0.396714	0.357932	0.535312	-3.56074	5.92371e-07	5.74511e-06	(Z)-7-((butyl(methyl)ammonio)methyl)-2-(2,5-dimethoxybenzylidene)-3-oxo-2,3-dihydrobenzofuran-6-olate
267.0634-28.8	267.063	28.8	pos	1.44505	1.57793	1.35056	1.70906	1.54724	1.68014	1.34317	0.257181	-0.150085	-0.896522	2.28827	1.33622	1.33269	3.36076	2.97279	-1.18529	-1.02298	-1.61206	0.302567	-1.18721	-3.00832	-1.53408	-3.00832	0.447562	2.22223	-3.00832	-1.92319	-3.00832	-2.48918	-1.13953	-0.327796	0.625229	0.707933	-2.30352	0.0107532	0.0548659	-2.63132	0.000957424	0.00280465	uridine
471.3417-33.2	471.342	33.2	pos	0.248038	0.60363	0.395828	0.687364	-0.219345	1.19249	-0.303159	0.992583	0.984521	-0.150762	0.355314	-0.482042	1.20732	-0.599294	1.49363	-0.592449	5.00123	-0.698081	-0.507042	-1.45137	-1.558	-1.66973	-0.471771	-1.0564	-0.50603	-2.53994	2.65682	-1.53057	-0.586348	-0.896441	-0.0703967	0.910794	0.935863	-1.18856	0.123858	0.272492	-1.25896	0.0202332	0.0381673	1beta-Hydroxydehydrotrametenolic acid
482.2924-19.3	482.292	19.3	pos	2.58657	2.77745	2.63866	-0.257236	1.54101	2.26492	2.48223	2.74862	-0.086089	1.56635	-2.21664	-2.21664	0.585414	-2.21664	-2.21664	0.936983	-2.21664	-2.21664	-0.681657	-2.21664	2.21225	0.0650402	-0.631739	-1.49939	0.107663	-1.66591	-0.94856	0.91724	-0.919942	-1.22337	-3.29382	9.78896e-06	9.46311e-05	1.1089	0.0608809	0.171477	-2.18492	0.0005989	0.00188361	tauroursodeoxycholic acid
163.0172-9	163.017	9	pos	0.860242	1.69412	2.74621	1.23512	2.33051	2.35782	1.50654	0.689817	2.63277	2.78266	-3.06166	-2.01415	2.06689	-0.651017	0.135206	-0.291248	-0.0429567	2.03195	-2.24312	-2.03804	-1.96497	-2.20085	-0.921616	-0.0238574	0.252193	-1.18914	-0.594397	-2.51629	-1.15837	-2.41035	-2.4944	0.00137539	0.00505166	-0.661951	0.315978	0.494794	-3.15635	3.82027e-07	3.99579e-06	Umbelliferone
205.1921-34.4	205.192	34.4	pos	0.0363998	0.717058	-0.0262945	0.0610564	0.35816	0.367782	0.727271	0.0615367	0.488214	-0.978445	4.60506	3.51704	-0.749093	0.00405746	-0.00323994	0.898117	-1.16866	-0.97459	-0.809468	0.597179	-0.562957	0.66499	-1.27589	0.0728171	-0.809254	0.429465	-0.806054	-1.5956	-1.88865	-1.958	0.410366	0.536126	0.629139	-1.36455	0.0691523	0.186313	-0.954188	0.0129371	0.0259878	Ethambutol
132.055-0.7	132.055	0.7	pos	0.198469	-1.96159	-0.325688	-1.15695	-1.7676	-0.979099	-1.49311	-1.40347	-1.95646	-0.590592	2.51651	2.47177	-0.740941	-0.101472	-2.65947	1.84734	0.754817	1.32844	0.746308	1.54214	0.984847	-0.136085	-0.838993	0.434313	0.705056	1.30496	0.64604	-0.00438848	0.00648512	0.628396	1.91415	0.00441979	0.013056	-0.397481	0.476818	0.641446	1.51667	9.45632e-05	0.000396769	N-Acetylalanine
303.2349-24.2	303.235	24.2	pos	-1.45947	0.0661787	-0.148492	0.610363	-0.780109	0.182901	-0.250615	1.75375	-1.19997	-1.07091	2.37753	1.77053	-0.869501	0.853575	-0.542429	1.3212	1.29212	0.484911	-0.983535	0.345663	-1.50482	-2.85186	-2.06575	0.799068	-1.74198	0.0263831	-0.476643	2.00011	-0.216831	2.27864	0.834643	0.0941138	0.157757	-0.980376	0.151484	0.310408	-0.145733	0.817964	0.858177	linoleic acid
334.1468-14.4	334.147	14.4	pos	-0.162188	-0.617423	-0.556388	0.827864	0.389787	1.21994	2.01884	0.748379	1.40951	1.47059	2.81718	-1.38218	0.692894	1.69732	0.0464195	0.279802	0.515386	0.247356	-0.379532	-0.98377	-0.131883	-0.93531	-3.35815	1.31986	-1.28432	1.12469	-1.43076	-1.89782	-2.46541	-1.24071	-0.319803	0.514472	0.609315	-1.38507	0.0348104	0.118524	-1.70487	0.00697493	0.0152449	leonurine
530.2802-24.4	530.28	24.4	pos	1.11017	-3.23353	0.372054	-2.25033	-1.98886	1.12369	1.10818	1.07435	1.31386	1.17342	-0.259073	-0.149131	-3.23353	-0.120458	1.27196	2.81564	-1.34432	2.07586	-0.339095	-0.781166	0.532896	0.247178	-2.58843	-1.52625	0.508706	1.77621	-0.447146	1.36897	-0.127197	0.515369	0.013369	0.986487	0.990843	0.0323626	0.962815	0.980252	0.0457317	0.947875	0.961663	deltaline
389.3032-22.1	389.303	22.1	pos	0.504513	-1.12305	0.0269509	-0.874595	-0.51062	0.141055	-1.50766	-1.60946	1.64516	-0.335706	3.05662	-2.431	1.12159	-2.431	1.99541	-1.70198	0.0683176	-0.107904	-0.115435	2.0548	-0.367635	-0.0228589	-0.108146	-0.033829	2.6173	1.42525	-0.171478	0.502591	-0.828178	-0.879035	0.515283	0.464878	0.563267	0.0624571	0.929792	0.962402	0.57774	0.227468	0.302825	methyl 4-((10R,13R)-3-hydroxy-10,13-dimethyl-2,3,4,7,8,9,10,11,12,13,14,15,16,17-tetradecahydro-1H-cyclopenta[a]phenanthren-17-yl)pentanoate
588.3341-25	588.334	25	pos	0.496336	-0.488375	0.867725	0.451667	0.85266	-0.262857	-2.7943	-1.51471	-0.595399	0.431377	3.40223	1.42602	-1.67369	0.697548	-0.977723	-0.0223476	0.770251	2.62689	-1.64446	2.11444	0.483542	1.25344	-1.09982	-0.771955	-0.421162	-2.12397	-0.272913	-1.83152	-1.5888	2.20989	0.927504	0.184884	0.271921	-1.08824	0.143834	0.300064	-0.16074	0.78266	0.828847	3-[(Z)-5-[6-hydroxy-5,5,8a-trimethyl-2-methylidene-3-[3,4,5-trihydroxy-6-(hydroxymethyl)oxan-2-yl]oxy-3,4,4a,6,7,8-hexahydro-1H-naphthalen-1-yl]-3-methylpent-2-enoxy]-3-oxopropanoic acid
430.171-24.4	430.171	24.4	pos	-1.9527	2.0417	-0.295091	1.30805	1.46666	1.28772	-0.630354	1.63147	1.20638	-0.592567	0.678226	-1.9527	2.25611	-0.0695714	-1.9527	-1.9527	-1.9527	1.25966	-1.31209	2.9539	-1.9527	-1.9527	-0.188165	1.47776	1.8809	0.170866	-1.9527	0.71441	-1.20831	-0.416027	-0.751584	0.318156	0.418774	-0.138211	0.856004	0.918112	-0.889795	0.162981	0.228363	3-(2-((7H-purin-6-yl)amino)ethyl)-2-methyl-4-oxo-3,4,5,6-tetrahydro-2H-2,6-methanobenzo[g][1,3]oxazocine-5-carboxamide
615.407-41.8	615.407	41.8	pos	-0.889466	0.736016	0.933089	-0.35162	-0.232237	0.289657	-0.578952	-0.179113	0.901719	0.289377	2.38426	-0.450465	-0.501332	2.26912	-1.81905	-1.81905	-1.81905	0.178997	-0.964194	0.957131	-1.81905	0.916649	2.57655	-0.47105	-0.849918	-1.81905	0.906463	0.837362	-1.02891	1.41614	-0.250212	0.653019	0.731855	0.224883	0.74706	0.846269	-0.0253291	0.96104	0.971156	(E)-(3S,10R,13R)-10,13-dimethyl-17-octyl-2,3,4,7,8,9,10,11,12,13,14,15,16,17-tetradecahydro-1H-cyclopenta[a]phenanthren-3-yl 2,3-diphenylacrylate
213.0407-23.6	213.041	23.6	pos	1.45638	0.279966	-0.606896	1.50576	0.79892	1.75077	0.973954	1.27921	1.53148	0.994384	1.34827	2.10134	0.489589	2.03369	1.94132	0.286946	-2.44218	-2.44218	-2.44218	-2.44218	0.162717	1.07308	-2.44218	0.278394	-2.44218	0.492792	1.21664	-2.44218	-2.44218	-1.85122	-1.15315	0.121599	0.193564	-0.682875	0.419397	0.591951	-1.83603	0.00601931	0.0134635	Zonisamide
331.1898-13.7	331.19	13.7	pos	1.90988	1.94641	0.194175	-2.16674	0.764209	1.98711	2.47	2.44871	0.845544	0.574583	-1.00258	-3.09609	-1.79085	-0.445704	-0.73572	0.218261	0.0472647	1.47047	-2.24994	0.236835	1.40119	-0.065724	-2.47506	1.40015	0.630494	0.982621	-1.3701	-3.09609	-0.699431	-0.333874	-1.83219	0.00822742	0.0217298	0.372224	0.577129	0.722019	-1.45997	0.0420297	0.0714971	Jolkinolide B
359.2207-24.8	359.221	24.8	pos	2.2525	-0.566143	-0.74225	-0.808751	0.0114526	-0.960147	1.06437	2.45971	0.0296025	2.15504	3.5864	0.115376	-0.019917	-0.822683	0.985938	-1.65759	2.87171	-0.972588	-0.177475	-0.270777	-2.24227	-0.903845	-1.22939	-0.567283	-1.32701	-1.28307	1.98122	-1.39826	-0.774642	-0.789231	-0.1257	0.85648	0.895869	-1.21722	0.0733178	0.193071	-1.34292	0.0272174	0.0492742	ferolin
264.1124-4.2	264.112	4.2	pos	-0.346443	-1.62813	-0.39502	-0.658125	-0.630459	-0.617529	-0.258796	-0.504669	-0.577864	-0.532812	-0.179668	4.52265	-1.62813	-1.62813	-1.62813	4.1921	-0.507215	3.14399	-0.415202	3.95726	-0.808891	-1.0785	-0.992272	-1.62813	-0.955517	-0.973108	-1.62813	2.46805	1.67948	0.237324	1.59794	0.0885054	0.150447	-1.35092	0.17407	0.337879	0.247015	0.601053	0.671834	(-)-n-benzoyl-2-hydroxy-2-phenylethylamine
231.058-17.8	231.058	17.8	pos	0.480256	0.644923	-1.22165	1.17417	-0.147831	0.152552	-0.429216	0.909532	1.14546	1.15732	-0.752377	1.79818	-1.91248	1.02647	1.87807	-1.91248	-1.91248	2.049	-0.183669	1.92145	1.77777	-1.91248	-1.91248	-0.0938296	-0.0700867	-0.104798	2.18815	-1.91248	-1.91248	-1.91248	-0.186584	0.761619	0.821723	-0.786489	0.30397	0.483149	-0.973073	0.107276	0.159606	Visnagin
451.2382-14.7	451.238	14.7	pos	0.901363	0.562748	0.60722	1.97741	2.42095	0.893534	1.66432	1.12882	0.761493	1.3203	-1.09458	-2.05473	0.0880755	-0.109082	-2.71453	1.5818	-0.663244	-0.142784	0.823355	2.68904	-3.38418	-0.333611	-0.429472	-1.46431	-0.901578	0.089749	-1.38384	-1.48051	-1.86406	0.510329	-1.38348	0.0269362	0.0572326	-0.90448	0.164286	0.326334	-2.28796	5.75526e-05	0.000260634	Ingenol-3,4-5,20-diacetonide
353.1972-16.3	353.197	16.3	pos	-1.52621	0.422296	0.46458	-0.327331	0.168366	-0.302213	-0.22556	-0.081431	1.47071	-1.07571	2.14321	0.110405	-0.24755	1.20195	1.05585	0.0073319	0.725959	0.494777	1.50707	2.10282	0.61385	1.35963	-1.86543	-1.03608	-1.1168	-1.79049	-4.17306	0.421688	-0.40274	-0.0998922	1.01143	0.0146629	0.0348791	-1.71911	0.00905037	0.0487282	-0.707682	0.23103	0.306837	vincarine
441.2206-23.4	441.221	23.4	pos	3.05688	1.08942	2.55195	2.90657	2.24644	1.32331	1.26935	1.04299	1.60814	2.45594	-0.563469	1.1188	0.740738	0.706275	-1.0656	0.0405103	-2.72591	-0.926414	-1.5895	0.62054	-2.72591	-2.72591	-1.48875	-1.99941	-2.14966	-2.72591	0.224303	-0.00566675	-2.17771	-0.132356	-2.3195	0.000140289	0.000790486	-1.22629	0.0357319	0.120408	-3.5458	7.79203e-07	7.16245e-06	methyl (4R,8aS)-1-hydroxy-2-(hydroxymethyl)-5,5,8a-trimethyl-4-[(2E,4E,6E)-octa-2,4,6-trienoyl]oxy-4a,6,7,8-tetrahydro-4H-naphthalene-1-carboxylate
114.0358-6.1	114.036	6.1	pos	-2.32213	-2.45134	-2.28714	-1.74641	-2.49443	-2.13296	-1.45222	-2.65589	-2.41725	-2.46727	0.17494	3.18846	-0.178672	0.247171	0.343117	0.252875	0.298126	2.50945	0.358873	0.731924	-0.468536	0.297821	0.70008	0.650964	1.13007	2.00918	2.68926	2.49978	2.54621	2.44595	3.03533	5.55807e-06	6.04312e-05	0.65745	0.206925	0.377769	3.69278	9.17494e-07	8.20256e-06	Creatinine
110.0587-11	110.059	11	pos	-0.876794	-0.648141	-0.546469	-0.91702	-0.797025	-0.815251	-0.95773	-0.663912	-1.09389	-0.76606	2.70065	0.956929	2.30969	2.56293	1.95342	1.36463	-0.47378	0.383572	1.89937	0.659655	-0.766017	-0.818619	-0.671631	1.9185	-0.69175	-0.489555	-1.09731	-1.25647	-1.36957	-0.992355	2.23994	6.75164e-05	0.000438061	-2.05519	0.000203919	0.00477283	0.184751	0.552413	0.627949	4-AMINOPHENOL
183.1007-18.1	183.101	18.1	pos	1.85038	1.91899	2.01075	1.8874	1.73638	1.65857	1.5744	1.73681	1.46195	1.73665	-2.10044	-0.725817	-1.04488	-0.551205	0.758203	-2.15292	0.586215	-2.19556	-0.430095	-0.981595	-1.83034	0.359266	-0.198699	-1.5691	-0.692145	-0.730608	-0.01597	-1.96667	-0.473809	-1.61612	-2.64104	2.03283e-05	0.000169029	0.0103889	0.980699	0.990187	-2.63065	2.0925e-06	1.61209e-05	Harman
197.0118-4.6	197.012	4.6	pos	-1.53618	0.884289	1.10155	-1.12424	-1.04768	-2.16608	0.944723	-2.15349	0.942064	-1.30256	-1.06958	1.30193	2.2421	1.62015	2.35384	1.81057	1.78935	1.64489	1.19245	1.29371	-1.08026	-0.680931	0.0123488	-0.0883766	-0.527619	-1.16772	-0.99636	-1.55509	-1.10661	-1.53121	1.9637	0.0017406	0.00611557	-2.29012	1.09562e-05	0.000828761	-0.326422	0.493419	0.572267	2-hydroxynaphthalene-1,4-dione
327.132-13	327.132	13	pos	-0.452643	-1.10641	-0.768248	-1.73497	-1.37882	-0.872962	-1.26712	0.655889	-1.75751	-1.74779	1.16247	1.3594	-0.529935	1.176	1.63518	1.9965	0.841225	4.02008	-1.64723	2.61697	-1.69732	2.30885	-2.29002	0.181368	-1.45937	-0.41365	-1.76178	1.98063	0.181308	0.769909	2.30612	0.00103795	0.00399937	-1.48307	0.0502584	0.151729	0.82305	0.163992	0.229544	8,8-dimethyl-2-phenylpyrano[2,3-f]chromen-4-one
367.1954-25.6	367.195	25.6	pos	1.01077	0.72576	1.38931	1.32043	1.717	0.661242	2.52835	0.994007	0.510245	0.631614	-0.791733	2.44458	-1.56191	-0.596508	1.9511	0.822126	2.10312	-1.32444	-1.15618	-0.998818	-2.03264	-0.960138	-1.29065	-1.78551	-1.59737	-0.0421923	1.29545	-2.20652	-1.63585	-2.12466	-1.05974	0.0715812	0.126755	-1.32714	0.0439713	0.138049	-2.38688	3.16403e-05	0.000157651	Bortezomib (Velcade)
594.3721-37.1	594.372	37.1	pos	1.63073	2.22795	2.29169	1.97912	2.1857	2.2245	2.22177	2.14049	2.37085	2.17226	-2.57459	-2.57459	2.21134	-0.627296	0.130753	-1.29958	-0.606555	0.0969449	-0.0994787	-1.02618	-1.01154	-1.33804	-1.67189	-1.21378	-1.13785	-1.94258	-1.18608	-1.89039	-2.01326	-1.67044	-2.78143	0.000129808	0.000742741	-0.87066	0.0857002	0.214019	-3.65209	1.46617e-13	3.46654e-11	7,8-Didehydroastaxanthin
296.1474-12.5	296.147	12.5	pos	0.833548	0.0728531	-2.08803	-0.410073	0.398567	-2.88111	-2.70182	-2.78849	-0.242573	0.281798	2.14017	-0.436056	1.48027	1.74069	1.44328	1.7673	1.15724	1.41349	1.85799	1.843	-1.90593	0.262028	-0.805131	-1.56101	0.739771	0.834592	-2.20544	0.0435511	-0.665249	0.38078	2.39327	0.000507367	0.00225929	-1.92894	0.0003161	0.00623396	0.46433	0.439439	0.520317	Nuciferine
428.2777-31.8	428.278	31.8	pos	2.56232	0.220151	0.282564	0.0811695	0.508192	2.21678	1.42317	-0.163112	0.419044	1.03705	1.44723	-0.175007	1.60562	0.135293	0.606923	-0.148492	0.252149	0.781374	-0.275848	-0.607145	-0.460339	-1.05329	0.12569	-0.423465	-5.00304	-1.40209	-1.17678	-0.362767	-0.383945	-2.0694	-0.496524	0.203977	0.293828	-1.58315	0.00936889	0.0498257	-2.07968	0.00180726	0.00481088	COLFORSIN
431.2927-27.8	431.293	27.8	pos	1.15873	2.82995	2.78434	1.30809	0.500927	1.42912	-0.06689	1.71042	-0.0845296	1.412	2.40379	0.742154	1.43417	-2.34373	-0.424595	-0.942899	-0.373813	-1.65839	-1.22271	2.86716	-1.28817	-2.75933	-0.00185533	-1.65362	-0.770917	-2.60114	0.367491	-1.90049	-1.11165	-1.7436	-1.2501	0.06999	0.124416	-1.39444	0.0461877	0.143024	-2.64454	1.56418e-05	8.68526e-05	havanensin
127.035-6.2	127.035	6.2	pos	-0.722699	-0.906271	-0.625886	-0.810656	-0.884376	-0.882818	-1.15689	-0.978905	-1.08805	0.181757	-1.14645	3.0179	1.15568	0.834351	-0.251043	-0.100734	-0.408968	3.35318	0.551943	-1.78798	0.530511	2.26626	0.983252	-2.3261	0.146076	-2.33391	1.12823	1.73746	0.491971	0.0331641	1.30927	0.0352281	0.0711139	-0.256096	0.723826	0.830223	1.05317	0.0605289	0.0978361	Maltol
185.1721-16.9	185.172	16.9	pos	1.27397	1.24296	1.11581	1.45883	0.877461	0.432026	-2.69722	-2.69722	1.31889	-2.69722	1.75676	1.43665	2.34108	1.85821	1.67561	-2.69722	1.65757	-2.69722	-2.69722	0.270552	-0.203889	1.79664	0.62893	-2.15254	0.490851	0.457469	-2.69722	1.19682	-2.69722	0.647086	0.327647	0.717989	0.785259	-0.543783	0.531438	0.685537	-0.216135	0.78642	0.831979	cyclododecanol
299.1118-16.1	299.112	16.1	pos	0.600477	0.809389	0.860287	2.95405	0.46022	0.98119	1.4647	0.99866	-0.034175	1.03964	-0.231273	3.15829	1.78132	-0.765376	-0.868746	0.176485	-0.983848	-0.236045	-1.28522	2.37804	-1.89175	1.30317	-2.11634	-1.90143	-1.84663	-0.737836	-0.992174	-1.95768	-1.50685	-1.61053	-0.70108	0.226714	0.320207	-1.63817	0.0137973	0.0644929	-2.33925	2.54253e-05	0.000131603	3-(3,4-dimethoxyphenyl)-7-hydroxy-4H-chromen-4-one
333.1671-30.2	333.167	30.2	pos	1.97531	1.075	0.990039	1.04727	1.11442	0.899459	0.527376	0.965321	0.871863	0.824197	-2.13785	-0.693548	-2.25927	-1.89766	1.02921	-1.09889	0.498824	0.380263	2.25756	-1.06133	-3.45711	-3.46499	0.693388	-2.33597	0.151636	0.541696	0.711208	0.448055	0.182327	1.22221	-1.52729	0.0105228	0.026501	-0.0324846	0.96566	0.981754	-1.55978	0.0242505	0.0446034	N-Methylnuciferine
239.0737-20.2	239.074	20.2	pos	-0.0189074	-1.6402	-1.85144	-0.216924	-2.01638	-2.22591	-2.57073	-2.67783	-2.72742	-0.22299	0.967755	-0.461435	0.754507	1.95237	2.22186	2.0411	1.33996	1.89626	2.3803	2.00323	-2.27929	-0.0762465	-3.21785	0.82123	1.54602	1.16421	-0.10583	0.787574	1.02484	1.40818	3.12646	1.46658e-06	2.14822e-05	-1.40231	0.0303566	0.10859	1.72416	0.0127513	0.0256504	2-(4-hydroxyphenyl)-4H-chromen-4-one
401.2143-26.2	401.214	26.2	pos	-0.199977	1.68681	1.54824	1.19829	1.14422	1.44676	1.70795	1.46375	1.25176	1.43492	-0.66696	-0.102979	0.568818	0.996254	1.39237	0.00939827	0.715826	-0.768271	-0.0461471	0.293187	-1.87135	-2.17579	-4.79695	-0.680499	-0.93753	-0.666828	-0.246092	-2.3076	-0.89003	-0.501546	-1.02912	0.00185199	0.00641907	-1.74657	0.00304394	0.0242732	-2.77569	6.8649e-05	0.000302314	schisandrin B
241.2146-29.2	241.215	29.2	pos	-0.222535	1.45125	1.3891	0.874058	0.62103	0.881492	0.995776	1.31745	1.61912	1.28906	1.04908	1.08615	0.595616	-0.141469	1.30209	-0.254105	-0.882659	-1.06213	-1.15084	-0.422057	-1.40783	-0.388831	-2.6947	-1.29733	0.549976	-1.80899	1.2609	-1.50704	-1.51875	-1.52286	-1.00961	0.00993353	0.0253218	-1.04551	0.0416293	0.133181	-2.05513	0.000255959	0.000917484	7-(2-hydroxypropan-2-yl)-1,4a-dimethyl-2,3,4,5,6,7,8,8a-octahydronaphthalen-1-ol
514.3176-22.4	514.318	22.4	pos	2.69082	2.43252	1.92539	-0.50009	2.21416	1.87997	-1.09235	2.12641	2.05249	2.73067	-2.46042	-0.496772	1.12577	-2.46042	-2.46042	-0.772263	-0.568903	-0.481464	-0.910731	-2.46042	-0.161722	-0.603343	0.465132	-1.8434	-0.303375	-1.02039	-0.408332	-0.411984	0.00107876	-0.227616	-2.84061	9.88243e-05	0.00059704	0.743211	0.10965	0.251406	-2.0974	0.000594503	0.00187211	2-[(6,7-dimethoxy-1,2,3,4-tetrahydroisoquinolin-1-yl)methyl]-3-ethyl-9,10-dimethoxy-5-oxido-2,3,4,6,7,11b-hexahydro-1H-benzo[a]quinolizin-5-ium
435.1464-25.5	435.146	25.5	pos	0.0894322	-2.67458	-2.67458	-2.67458	0.389235	-2.67458	0.0458268	0.241996	0.0199455	-2.67458	1.90392	-2.67458	1.93224	2.48243	1.4945	0.756248	0.837232	2.07929	1.14295	-2.67458	1.01518	-2.67458	1.92611	1.62026	1.32477	-2.13173	1.16563	1.31067	1.00495	0.745499	1.98661	0.0178924	0.041178	-0.197288	0.802474	0.883686	1.78932	0.0183239	0.0350971	Dehydroxyaquayamycin
376.1771-26.4	376.177	26.4	pos	0.453707	0.99122	1.27589	-0.327932	1.61202	0.789359	0.67013	-0.133317	0.464701	0.457804	-3.66966	-2.86853	-2.3912	1.15794	-1.18034	-0.0171935	0.127437	0.465593	1.34683	0.865518	0.730861	0.580815	0.560186	1.19775	-0.962287	-0.861922	-0.192213	-0.216378	-0.0153496	-0.911439	-1.24172	0.0625859	0.113669	0.607362	0.344756	0.522326	-0.634356	0.0524937	0.0868166	n-[2-(4-sec-butyl-phenoxy)-4,5-dihydroxy-6-hydroxymethyl-tetrahydro-pyran-3-yl]-acetamide
297.166-26.5	297.166	26.5	pos	2.60555	2.69245	-0.678408	-0.118143	2.47067	1.36258	1.25054	1.00007	-0.514014	0.249611	-0.281204	1.32501	1.76713	0.33888	0.74031	0.79	0.465447	1.44058	-2.28381	1.07904	-2.16076	-1.96553	-1.12481	-2.6368	-2.65279	-0.678567	-1.08274	-0.368193	-0.803568	-2.22855	-0.493953	0.376851	0.478165	-2.10837	0.000247521	0.00535871	-2.60232	6.8746e-05	0.000302678	Exemestane
465.2722-24.2	465.272	24.2	pos	-2.18527	-2.18527	1.91052	-2.18527	-2.18527	-2.18527	-2.18527	1.51356	-2.18527	-2.18527	3.35215	-0.875704	-0.718426	2.27158	-1.33797	2.99152	1.22067	0.469899	1.70541	2.29532	0.996332	0.647224	-1.27733	0.869546	1.15174	1.2118	-1.63541	-1.38148	1.252	0.849175	2.54325	0.00305004	0.00962602	-0.869085	0.20016	0.369611	1.67417	0.0188164	0.0358796	1-[[(2S,3R,11bR)-3-ethyl-9,10-dimethoxy-2,3,4,6,7,11b-hexahydro-1H-benzo[a]quinolizin-2-yl]methyl]-7-methoxy-3,4-dihydro-2H-isoquinolin-6-one
305.2452-32.7	305.245	32.7	pos	1.62029	0.809176	1.04167	3.18598	0.769436	1.00938	-0.211521	1.01618	-0.607058	1.12845	-0.419724	3.04723	1.03761	-0.384547	-0.857709	0.537589	0.861094	0.939995	-1.09167	0.290279	-2.23632	-1.56587	-2.40046	-2.12752	-1.80212	-1.35955	-1.42027	0.521463	-1.19995	-0.131527	-0.580184	0.260038	0.357502	-1.76823	0.00187825	0.0179869	-2.34841	4.11876e-05	0.000196406	(9Z)-9-octadecenoic acid
518.3217-17.6	518.322	17.6	pos	1.78283	2.2329	1.11275	1.88138	1.96146	1.01268	2.98787	1.72674	0.85654	1.94143	1.78839	1.56599	-0.684854	-1.12901	-2.65061	1.40918	-2.65061	0.19929	-1.5592	-0.0367103	0.265576	-1.10508	-2.04504	0.288509	-1.97819	-1.07913	-2.08188	-0.711988	-2.65061	-2.65061	-2.12447	0.00267731	0.00867137	-1.00003	0.129517	0.280405	-3.1245	1.35426e-06	1.13381e-05	(6aR,8aS)-11-(3-acetamido-2-methylpropyl)-6a,8a,9-trimethyl-10-oxo-1,3,4,5,6,6a,6b,7,8,8a,8b,9,10,12,12a,12b-hexadecahydropentaleno[2,1-a]phenanthren-4-yl acetate
407.2488-19.6	407.249	19.6	pos	-1.63348	-0.724462	0.944133	0.810654	-1.34003	-1.54271	-1.7642	-2.21382	-1.60428	-1.70277	2.8926	2.2764	1.05796	1.752	2.71128	-0.912926	1.85817	1.76314	-1.28192	-0.0879813	-0.259632	1.64913	-0.988046	0.282175	1.85532	-1.72729	-0.214422	0.690602	-1.49495	-1.05066	2.27997	0.00115167	0.00436599	-1.32865	0.0437556	0.13772	0.951319	0.086786	0.133149	Shanzhiside methyl ester
157.1579-31.6	157.158	31.6	pos	1.35087	-0.376838	1.02853	-0.322319	2.20371	0.0554991	0.15346	-1.454	0.0438168	1.36529	1.27068	1.40338	1.05112	0.520719	0.311319	-0.397304	2.00602	0.139159	-0.317899	1.39587	-1.55054	-2.61047	-3.15317	-3.08586	-0.723392	-1.65341	1.08116	-0.432608	-0.351267	1.04846	0.333503	0.442964	0.542733	-1.88141	0.00435185	0.0304644	-1.54791	0.019158	0.0364067	MENTHOL(-)
305.1201-11	305.12	11	pos	-0.2719	-0.85395	-1.27113	-1.84901	-1.16278	-1.84901	-1.84901	-1.84901	-1.20187	-1.84901	4.32402	3.58264	0.181383	-0.804825	1.58745	0.859972	0.509758	1.6274	0.399238	0.0675155	1.45077	3.94888	1.38681	-0.833016	-1.27128	-1.1182	-0.368988	0.616786	-1.21783	-0.921802	2.63412	0.000466453	0.00211034	-1.06624	0.166011	0.328559	1.56788	0.0178126	0.0342385	8,8-dimethyl-2-phenylpyrano[2,3-f]chromen-4-one
341.1477-24.4	341.148	24.4	pos	1.51769	-0.783431	-0.699662	1.55143	1.29665	0.870889	0.946446	1.14312	0.758528	1.14533	1.19439	1.7975	-0.363369	-1.7928	1.69997	1.45637	1.0922	-1.08644	-0.596207	0.607143	-0.706477	0.923607	-3.1442	-3.65481	0.592575	0.0355575	-2.82509	0.0835587	-2.31451	-0.745936	-0.373825	0.448927	0.54833	-1.57645	0.0295193	0.106761	-1.95027	0.00556365	0.0125815	licoflavanone
229.03-3.5	229.03	3.5	pos	-0.0352359	-0.835563	-0.784554	-0.0786762	-0.25073	-1.06416	-1.0032	-1.96233	-0.88135	-0.941084	-1.96233	-1.23429	-0.236079	-0.431693	0.259483	-1.96233	-1.40749	2.87088	-1.96233	-1.96233	-1.37645	1.64924	-0.599041	-0.0809772	0.233166	2.46208	3.79174	3.36917	3.59342	2.82304	-0.019162	0.970984	0.979859	2.38939	0.0064673	0.0393101	2.37023	0.00326948	0.00796789	5-(1,2-dithiolan-3-yl)pentanoic acid
483.2-23.7	483.2	23.7	pos	-2.90113	-2.90113	-0.0504147	0.568331	0.118487	0.320854	0.840534	0.244414	0.691419	0.376252	1.50708	1.61227	-0.212027	1.51951	2.68622	0.605341	-1.93833	0.887448	-0.533904	-2.18512	-0.752323	0.456933	-0.271993	1.26503	0.259056	-2.09477	0.123918	-1.66605	-0.468068	1.89215	0.664087	0.337174	0.438401	-0.520461	0.423248	0.594898	0.143626	0.810316	0.851807	3-((3a'S,6a'R)-5,7-dimethyl-2,4',6'-trioxo-5'-phenethyl-3',3a',4',5',6',6a'-hexahydro-2'H-spiro[indoline-3,1'-pyrrolo[3,4-c]pyrrol]-3'-yl)propanamide
225.1202-18.4	225.12	18.4	pos	1.14929	1.38866	1.03486	0.554298	0.735461	0.374579	0.446583	0.29209	0.090001	0.500788	1.12854	3.12336	-1.0368	-2.21091	-0.738608	0.937962	0.652032	0.0448138	1.30594	-0.118727	-0.315758	-0.175092	-0.931941	-2.23965	-0.791241	-0.933465	-1.54173	-0.29584	-0.903787	-1.5257	-0.347902	0.488773	0.585422	-1.27418	0.0274969	0.10216	-1.62208	6.98089e-06	4.42173e-05	Atenolol-desisopropyl
413.1762-22.2	413.176	22.2	pos	0.756861	1.61483	1.61605	0.844842	1.13644	1.2138	1.73833	-2.73086	0.813134	1.30993	-1.7884	-0.576191	-0.776875	0.587015	-0.256983	1.46339	-3.04095	-0.224062	1.62305	0.597287	-0.0809451	-0.326266	-1.34894	-1.0918	-0.759299	-0.0480531	-0.338212	-1.62436	-0.0242804	-0.278482	-1.07061	0.096994	0.161608	-0.352791	0.48369	0.64664	-1.4234	0.00787248	0.0169186	(2R,3S,4S,5R,6R)-2-(hydroxymethyl)-6-[4-(4-hydroxy-2,6,6-trimethylcyclohexen-1-yl)butan-2-yloxy]oxane-3,4,5-triol
136.0209-1.5	136.021	1.5	pos	1.44306	0.528173	1.07556	1.11286	0.667711	1.2701	1.19739	1.02204	0.999004	1.00715	1.54745	-0.662511	-0.105981	-0.704045	-1.73023	-1.60781	-1.24947	0.257316	0.34174	0.885098	-0.534331	-0.823122	-0.859415	-0.581359	-0.110414	-0.877129	-1.01758	-1.1223	-0.147925	-1.22104	-1.33515	0.00348703	0.0107427	-0.426617	0.263856	0.441966	-1.76177	1.94026e-09	5.54251e-08	Benzothiazole
[truncated: 7,474 more rows]

## Sheet: 2. Category I
# 2. Putative metabolites significantly increased in ESRD (p<0.05, fold change >=2, FDR<0.05 ) compared with healthy cohort then decreased (p<0.05, fold change>=2, FDR<0.05) after dialysis
[truncated: 698 more rows]

[truncated: 2 more sheets: 3. Category II, 4. Category III]
