# Supplementary material for: Integrated metabolomics and proteomics reveal biomarkers associated with hemodialysis in end-stage kidney disease
Source: Front Pharmacol. 2023 Nov 27;14:1243505. doi: 10.3389/fphar.2023.1243505 (PMC10715419; doi:10.3389/fphar.2023.1243505)
Supplement: Supplementary file 4 [file DataSheet2.XLSX]

## Sheet: 1.Proteins
#1 Proteins identified in healthy cohort and patients serum ongoing hemodialysis searching by maxquant (v1.6) against Uniprot database
FEATURE	Ctrl_1	Ctrl_2	Ctrl_3	Ctrl_4	Ctrl_5	Pre_1	Pre_2	Pre_3	Pre_4	Pre_5	Post_1	Post_2	Post_3	Post_4	Post_5	log2FC_ctrl_pre	p_ctrl_pre	log2FC_pre_post	p_pre_post	Uniprot	Protein.names	Gene.names	Unique.peptides
_A0A0C4DH43	0.099932	0.213473	0.144448	1.06319	1.09985	-0.478196	0.665509	-0.0470873	-0.306691	0.597972	-1.12399	-0.172884	-0.0935403	-0.0135863	-0.414084	-0.437878	0.216605	-0.449918	0.18334	A0A0C4DH43			3
_A0A0J9YX35	0.874572	0.799587	0.702264	0.508876	0.887694	-1.11343	0.979862	0.00436252	-0.220603	-0.134846	-1.25973	-0.0470873	0.0775924	0.144448	-0.701116	-0.851528	0.0616667	-0.260249	0.56203	A0A0J9YX35			3
_A0A0J9YXX1	1.76348	0.498864	0.860706	0.887694	1.71061	-0.991943	1.71061	-1.29124	-2.14909	-1.01823	-0.584529	1.71061	-1.23157	-1.39431	-0.935072	-1.89225	0.0404607	0.261003	0.769855	A0A0J9YXX1			1
_P01594	0.0145005	0.33824	0.544574	-0.161645	0.40954	-1.33803	0.508876	1.52655	0.0520831	1.4781	-1.1896	-0.940602	1.41961	0.597972	-0.607036	0.216475	0.708857	-0.58945	0.439804	P01594	Ig kappa chain V-I region AU;Ig kappa chain V-I region AG		2
_P01599	0.838229	0.932918	-0.96868	0.845405	-0.4377	-0.326098	1.06319	-0.326098	-1.37313	-0.161645	-0.424732	1.05779	-0.0371705	-0.710754	-0.213638	-0.466789	0.423528	0.159054	0.755022	P01599	Ig kappa chain V-I region Gal		1
_P01601	0.959392	1.45463	0.311427	0.42552	0.880469	-1.43777	0.716043	-0.299361	-0.0404924	1.76348	-1.50557	-1.01823	-0.120829	-0.0849681	0.1192	-0.665909	0.294648	-0.662457	0.322631	P01601	Ig kappa chain V-I region HK101		1
_P01619	0.912022	0.733641	0.460553	0.585615	0.617575	-0.828725	0.232973	0.13582	-0.3298	0.467046	-1.02332	-0.345265	0.0934841	-0.131208	-0.18132	-0.726418	0.0315911	-0.25299	0.422793	P01619	Ig kappa chain V-III region B6		2
_P01624	-0.223678	0.126609	0.291472	0.597972	0.0120412	-0.021747	-1.63935	0.699842	-0.0691384	0.13582	-0.229544	-0.496971	0.327645	0.185207	0.358013	-0.339798	0.448769	0.207785	0.643713	P01624	Ig kappa chain V-III region POM		0
_P01699	1.21626	0.944876	0.431175	1.21626	1.03142	-1.52146	1.26028	-0.100968	0.554031	0.805938	-1.82695	-1.12399	0.256594	0.474843	-0.840437	-0.768433	0.191652	-0.811552	0.246196	P01699	Ig lambda chain V-I region VOR		1
_P01700	1.12042	0.654148	-0.18132	0.394807	-0.0751419	-0.187358	0.474843	-0.172884	-0.748628	0.105049	-0.243745	0.367657	-0.0968604	-0.504019	-0.671763	-0.488378	0.157737	-0.12395	0.657818	P01700	Ig lambda chain V-I region HA		2
_P01701	0.322738	0.486799	-0.131208	0.40954	0.474843	-0.476178	-0.753665	0.0962987	-0.504019	0.998226	-0.427405	-0.727263	0.201281	-0.210508	1.03782	-0.44041	0.244393	0.102652	0.820734	P01701	Ig lambda chain V-I region NEW		5
_P01703	1.10678	0.860706	0.589638	1.0095	0.457797	-0.654745	0.489913	-0.00668932	-0.541057	0.183079	-0.836336	-0.563188	0.00178715	-0.54453	-0.541057	-0.910784	0.00966595	-0.390765	0.17246	P01703	Ig lambda chain V-I region NEWM		4
_P01704	0.774008	-0.150897	-0.311333	-0.223678	-0.154231	0.150143	0.375668	0.102372	-1.50557	-0.249011	0.272746	1.03782	-0.233106	-1.25973	0.623621	-0.212053	0.604685	0.313549	0.563097	P01704	Ig lambda chain V-II region TOG		2
_P01705	0.550992	-0.0821933	-0.622162	0.0204725	0.00436252	0.306612	-0.704247	-0.893403	-0.740633	0.651515	0.534196	0.407478	-0.893403	-0.671763	1.39565	-0.250326	0.517312	0.430462	0.437705	P01705	Ig lambda chain V-II region NEI		3
_P01706	0.741456	0.0561902	0.399558	1.3143	-0.600916	-0.120829	-0.348199	-0.0935403	-0.616808	-0.0605556	-0.272862	0.0561902	-0.348199	-0.630441	0.550992	-0.630104	0.123638	0.119123	0.61975	P01706	Ig lambda chain V-II region BOH		2
_P01709	1.09985	0.975563	-0.414084	0.407478	0.370203	-0.18132	0.088367	-0.0275659	-1.07955	-0.169154	-0.54453	0.218263	-0.0605556	-0.600916	0.0204725	-0.761647	0.0572834	0.0803922	0.768062	P01709	Ig lambda chain V-II region MGC		2
_P01714	0.132634	-0.768345	-0.772676	-0.226761	0.415239	0.4715	-0.55836	-0.321452	-0.213638	0.288491	0.677033	0.223957	-0.0821933	-0.387614	0.215708	0.17729	0.579189	0.19607	0.475741	P01714	Ig lambda chain V-III region SH		3
_P01717	0.805938	0.434425	0.375668	0.932918	0.362017	-0.940602	0.0520831	0.407478	-0.26811	0.778014	-1.09426	-0.488926	0.512676	0.108458	-0.384458	-0.576421	0.126007	-0.275075	0.512899	P01717	Ig lambda chain V-IV region Hil		2
_P01718	0.855013	-1.43777	-1.01029	0.0631782	-0.488926	0.639953	0.560833	-1.9168	-0.241223	0.932918	0.603605	1.06319	-1.6769	-0.216921	0.850328	0.398896	0.560226	0.129525	0.861433	P01718	Ig lambda chain V-IV region Kern		4
_P01721	0.221695	0.40954	0.677033	0.567296	1.41961	-2.35325	1.13526	-0.342725	0.403828	1.01933	-0.955566	-0.683466	-0.131208	0.483763	-0.508471	-0.686546	0.354304	-0.331478	0.64822	P01721	Ig lambda chain V-VI region AR		1
_P01766	0.720136	0.381862	-1.63935	0.235296	0.750341	-0.280738	0.349051	-0.376227	-0.622162	0.0775924	-0.339954	1.04188	-0.517873	-0.88811	0.774008	-0.260153	0.606986	0.184486	0.673422	P01766	Ig heavy chain V-III region BRO		1
_P01780	1.50439	0.0487476	0.265312	0.534196	0.229972	-0.460994	-0.563188	0.38937	-0.904371	-0.0404924	-0.467527	-0.114482	0.277395	-0.306691	0.235296	-0.832458	0.0416405	0.240733	0.398543	P01780	Ig heavy chain V-III region JON		7
_P01782	0.498864	0.262406	0.111288	0.656835	0.874572	-0.277365	-0.49296	0.195525	-0.88811	-0.257367	-0.49296	0.0145005	0.351587	-0.587693	0.173508	-0.824848	0.00670409	0.235844	0.382931	P01782	Ig heavy chain V-III region DOB		3
_P01817	0.358013	0.446861	0.277395	-0.296103	2.55698	-0.365815	0.595295	-1.52146	-0.823105	-0.866435	-0.216921	0.51597	-0.707332	-0.574182	-0.272862	-1.26493	0.0724174	0.345239	0.42885	P01817	Ig heavy chain V-II region MCE		4
_P04211	0.610856	0.310109	-1.62694	0.525873	0.144448	-0.451218	0.322738	-0.552594	0.116261	0.462953	-0.522422	0.483763	-0.574182	0.384906	0.256594	-0.0132413	0.978044	0.0261039	0.934429	P04211	Ig lambda chain V region 4A		2
_P04430	1.03142	0.850328	1.01519	1.32204	0.702264	-1.59942	1.1461	-0.414084	0.258005	0.874572	-1.31119	-1.06802	0.364333	0.252313	-1.08492	-0.931212	0.132399	-0.622532	0.34086	P04430	Ig kappa chain V-I region BAN		2
_P06310	0.785596	0.682199	0.783108	1.05779	-0.253638	-0.642412	-0.287728	-1.50557	-0.0438301	1.3425	-0.910194	-0.223678	-1.2177	0.311427	0.838229	-0.838419	0.157026	-0.0129755	0.983273	P06310	Ig kappa chain V-II region RPMI 6410		4
_P0DOX2	0.0385777	-0.024359	-0.0968604	1.71061	1.45463	-0.704247	-0.387614	-0.549514	0.195525	-0.0308906	-0.634114	-0.257367	-0.384458	0.341649	-0.229544	-0.911867	0.0839454	0.0625811	0.793196	P0DOX2			6
_P0DOX5	0.187048	-0.345265	-0.0275659	1.04188	0.656835	-0.321452	-0.116975	-0.024359	0.0317198	0.177553	-0.482852	-0.530274	0.223957	0.367657	-0.216921	-0.353288	0.233396	-0.0769839	0.714946	P0DOX5			1
_P0DOX6	0.892417	0.987972	0.770383	0.494103	0.4171	-1.17305	1.19202	0.0258342	-0.587693	1.00288	-1.03211	-1.2177	0.557548	0.0736468	-0.577137	-0.620399	0.247272	-0.531148	0.375413	P0DOX6			1
_P0DOX7	0.789962	0.370203	-0.448529	0.238423	0.845405	-0.142819	-0.715174	0.166137	-0.389313	-0.875411	-0.154231	0.351587	0.0145005	-0.137393	-0.105387	-0.750409	0.0381307	0.385131	0.118569	P0DOX7			6
_P0DOY3	0.375668	-0.111119	-1.33803	0.201281	0.341649	0.177553	-0.580764	-0.210508	-0.249011	-0.0751419	0.286245	-0.0821933	0.0631782	0.105049	0.530202	-0.0814636	0.821273	0.36807	0.0538562	P0DOY3			2
_P0DP25	1.02344	0.826468	1.52655	0.462953	0.912022	-0.414084	0.887694	-0.260843	0.351587	0.699842	-0.359209	-1.52146	-0.508471	-0.845118	-1.62694	-0.697448	0.0588358	-1.22508	0.00993063	P0DP25			2
_P0DP57	0.282878	0.0705781	0.438434	-0.120829	-0.845118	-0.923803	0.959392	0.422425	0.378435	1.71061	-0.940602	-0.677271	0.438434	0.327645	-0.024359	0.544223	0.305599	-0.684642	0.223274	P0DP57			1
_P23083	0.248863	-0.622162	-0.445287	0.522473	1.06319	-0.107434	-0.514327	0.272746	-0.351347	-0.451218	-0.223678	0.306612	0.183079	-0.0470873	0.00436252	-0.383732	0.307957	0.274974	0.152191	P23083	Ig heavy chain V-I region V35		3
_P80748	0.42552	-0.169154	-0.577137	-0.799315	0.668751	-0.241223	-0.54453	0.987972	-0.482852	-0.0724299	0.0665986	0.0934841	0.628054	-0.4377	0.518735	0.0196545	0.961608	0.244447	0.490664	P80748	Ig lambda chain V-III region LOI		3
A2M_P01023	0.0487476	0.394807	0.0287054	0.783108	0.500872	-0.648422	0.173508	0.0561902	-0.916505	0.795445	-0.566912	-0.142819	0.213473	-0.476178	0.557548	-0.459205	0.224984	0.0249793	0.948229	P01023	Alpha-2-macroglobulin	A2M	93
ACE_P12821	0.712804	1.08507	0.636501	1.24607	1.19202	-1.62694	-0.0575659	-0.021747	-0.745242	0.252313	-0.735183	-0.866435	0.252313	0.0844091	-0.124944	-1.41433	0.010973	0.161868	0.702035	P12821	Angiotensin-converting enzyme;Angiotensin-converting enzyme, soluble form	ACE	1
ACTA1_P68133	0.0775924	-0.0545157	0.317751	-0.387614	-0.150897	-0.976655	-0.345265	1.56363	0.518735	0.763714	-0.79313	-0.840437	1.29106	0.895779	-0.0821933	0.344369	0.488364	-0.210616	0.742585	P68133	Actin, alpha skeletal muscle;Actin, alpha cardiac muscle 1;Actin, gamma-enteric smooth muscle;Actin, aortic smooth muscle	ACTA1	4
ACTB_P60709	0.0425285	0.256594	0.668751	-0.021747	0.623621	-1.2177	-0.18132	0.956116	2.55698	1.52655	-0.382123	-1.45224	2.06473	2.06473	-2.66031	0.414176	0.568838	-0.80117	0.508274	P60709	Actin, cytoplasmic 1;Actin, cytoplasmic 1, N-terminally processed	ACTB	1
ACTG1_P63261	-0.61168	-0.534633	-0.213638	-0.772676	-0.365815	-0.403102	-0.806492	1.01519	0.648177	0.589638	-0.000327876	-0.630441	1.12636	0.904359	0.525873	0.708371	0.110344	0.176483	0.716951	P63261	Actin, cytoplasmic 2;Actin, cytoplasmic 2, N-terminally processed	ACTG1	1
ACTN1_P12814	-0.166257	0.13582	0.238423	-0.0724299	-0.163811	-0.724071	-0.335937	0.783108	0.869327	0.72972	-0.63794	-1.37313	1.21626	1.12042	-0.0371705	0.27008	0.467935	-0.20674	0.740647	P12814	Alpha-actinin-1	ACTN1	13
ACTN4_O43707	-0.421675	-2.14909	0.229972	-1.50557	-0.387614	-0.0821933	0.0736468	0.111288	0.589638	0.648177	0.537919	0.0844091	0.550992	0.660242	0.362017	1.11491	0.0580708	0.171005	0.369165	O43707	Alpha-actinin-4	ACTN4	3
ADAMDEC1_O15204	-0.311333	-0.226761	-1.18168	-0.997065	-1.2177	0.964854	0.144448	0.226831	-0.0275659	-0.740633	0.887694	0.757426	-0.0751419	0.422425	0.42552	0.900496	0.0334461	0.369997	0.287293	O15204	ADAM DEC1	ADAMDEC1	2
ADAMTS13_Q76LX8	0.595295	0.38937	0.364333	0.33824	-0.260843	0.412302	-0.196741	-0.587693	-0.857695	-0.654745	0.185207	0.632322	-0.272862	-0.875411	0.088367	-0.662193	0.0429304	0.328439	0.359441	Q76LX8	A disintegrin and metalloproteinase with thrombospondin motifs 13	ADAMTS13	10
ADAMTSL2_Q86TH1	-0.476178	-0.593539	-0.753665	-0.351347	-0.514327	1.08507	-0.187358	-0.81136	0.412302	-0.18132	0.723976	0.712804	-0.541057	-0.280738	0.364333	0.601278	0.134347	0.132397	0.756644	Q86TH1	ADAMTS-like protein 2	ADAMTSL2	3
ADAMTSL4_Q6UY14	0.0174417	-0.00998728	-0.0135863	0.550992	-0.464163	0.550992	-0.00372479	-0.683466	-0.387614	-0.549514	0.660242	0.518735	-0.836336	-0.753665	0.665509	-0.230805	0.427756	0.265562	0.540267	Q6UY14	ADAMTS-like protein 4	ADAMTSL4	8
ADIPOQ_Q15848	-1.16179	-1.98421	0.0145005	-0.707332	-0.727263	1.65261	-1.31119	-0.107434	0.191385	-0.677271	1.58793	0.895779	-0.339954	-0.79313	1.41961	0.862836	0.191058	0.604427	0.405944	Q15848	Adiponectin	ADIPOQ	1
AGT_P01019	0.355483	0.0145005	0.177553	-0.100968	0.628054	-0.114482	0.0826789	0.477314	0.187048	-0.81494	-0.321452	-0.233106	0.367657	0.617575	-0.851332	-0.251401	0.354429	-0.0476553	0.891921	P01019	Angiotensinogen;Angiotensin-1;Angiotensin-2;Angiotensin-3;Angiotensin-4;Angiotensin 1-9;Angiotensin 1-7;Angiotensin 1-5;Angiotensin 1-4	AGT	11
ALB_P02768	1.36076	0.96791	0.892417	0.789962	0.720136	-0.467527	0.838229	-0.881356	-1.14876	-0.488926	-0.52758	0.512676	-0.563188	-1.09426	-0.916505	-1.3759	0.0130067	-0.0881035	0.846819	P02768	Serum albumin	ALB	129
ALCAM_Q13740	-0.257367	-0.187358	0.183079	0.0287054	-0.65869	-0.0605556	-0.359209	0.244765	-0.414084	0.291472	-0.0275659	0.42552	0.0385777	-0.0968604	1.01933	0.118804	0.578495	0.331322	0.232781	Q13740	CD166 antigen	ALCAM	3
ALDOA_P04075	-0.0724299	-0.280738	-0.0894118	-0.65869	-0.806492	-0.157823	-0.836336	1.13526	0.244765	0.116261	-0.00372479	-0.23734	0.932918	0.537919	0.51597	0.481978	0.223115	0.248722	0.535411	P04075	Fructose-bisphosphate aldolase A	ALDOA	12
ALDOB_P05062	0.399558	-0.735183	0.226831	-0.348199	0.477314	-0.0308906	-0.61168	-0.460994	-0.893403	0.639953	0.248863	0.00178715	-0.701116	-0.522422	2.06473	-0.275467	0.461064	0.489771	0.414776	P05062	Fructose-bisphosphate aldolase B	ALDOB	3
ANG_P03950	0.144448	0.282878	-0.239256	-0.0503252	-0.134846	0.431175	0.102372	-0.916505	-0.100968	-0.54453	0.462953	1.08507	-0.916505	-0.206741	-0.116975	-0.206271	0.455371	0.267251	0.537039	P03950	Angiogenin	ANG	8
ANGPTL3_Q9Y5C1	-0.5976	-0.166257	-1.04922	0.128779	-0.142819	0.6148	0.302142	-0.00998728	-0.881356	0.723976	0.306612	0.567296	-0.39749	-0.823105	0.810825	0.515337	0.187814	-0.0570873	0.895188	Q9Y5C1	Angiopoietin-related protein 3	ANGPTL3	2
ANGPTL6_Q8NI99	-0.102348	-1.24585	0.597972	-1.10509	-1.20144	0.860706	-0.0605556	-0.223678	-0.196741	-0.836336	1.0095	1.11183	-0.677271	-0.414084	1.08507	0.52003	0.292371	0.514329	0.321567	Q8NI99	Angiopoietin-related protein 6	ANGPTL6	3
ANK1_P16157	-0.881356	-0.806492	-1.6769	-0.823105	-0.220603	0.597972	-0.243745	0.0520831	0.763714	-0.857695	1.56363	1.1559	-0.0470873	-0.145264	0.0631782	0.944156	0.037014	0.455606	0.349343	P16157	Ankyrin-1	ANK1	3
ANK2_Q01484	-0.372892	-0.421675	0.895779	-0.735183	0.0385777	0.441594	-0.511375	0.355483	0.00178715	1.09985	0.349051	-1.48591	-0.955566	0.345612	1.19202	0.396546	0.335807	-0.388427	0.508406	Q01484	Ankyrin-2	ANK2	2
ANPEP_P15144	-0.0545157	-0.241223	0.0345834	-0.403102	-0.172884	1.11183	-0.73022	0.16194	-1.18168	-0.116975	1.11183	-0.0575659	-0.0894118	-0.98393	0.620609	0.0164057	0.969151	0.271328	0.622719	P15144	Aminopeptidase N	ANPEP	9
ANTXR2_P58335	0.00735352	0.0826789	0.298586	-0.622162	-0.243745	-0.210508	-0.210508	0.585615	-0.607036	-0.0968604	0.132634	0.370203	0.232973	-0.187358	0.820513	-0.0124016	0.961675	0.381652	0.172824	P58335	Anthrax toxin receptor 2	ANTXR2	2
ANXA2_P07355	0.0501738	0.557548	0.441594	-0.940602	0.0736468	-0.511375	-0.686934	1.01933	0.522473	1.21626	-0.26811	-1.26718	0.951147	0.54144	-0.403102	0.275478	0.576627	-0.401111	0.486146	P07355	Annexin A2;Putative annexin A2-like protein	ANXA2	1
AOC3_Q16853	1.13526	1.01933	1.4781	1.06916	1.01519	-1.98421	1.21626	0.880469	-0.116975	1.58793	-1.98421	-2.66031	1.11183	0.215708	-0.517873	-0.826712	0.268263	-1.08367	0.284684	Q16853	Membrane primary amine oxidase;Retina-specific copper amine oxidase	AOC3	2
APCS_P02743	0.474843	0.54144	-0.435121	0.860706	0.757426	0.0120412	-0.435121	-0.431006	-0.199985	-0.724071	-0.210508	-0.196741	-0.661316	0.256594	0.0487476	-0.795487	0.0218921	0.202984	0.335168	P02743	Serum amyloid P-component;Serum amyloid P-component(1-203)	APCS	10
APMAP_Q9HDC9	1.05779	0.317751	0.606667	0.628054	0.892417	-0.875411	0.451158	-0.73022	0.238423	0.20798	-1.04922	-0.482852	-0.23734	0.600057	-0.654745	-0.84215	0.0338373	-0.223205	0.581273	Q9HDC9	Adipocyte plasma membrane-associated protein	APMAP	4
APOA2_P02652	0.173508	0.229972	0.15821	0.0665986	-0.339954	0.381862	-1.41867	-0.496971	-0.183931	0.0665986	0.451158	-0.39749	-0.183931	0.286245	0.434425	-0.387889	0.287179	0.448304	0.249288	P02652	Apolipoprotein A-II;Proapolipoprotein A-II;Truncated apolipoprotein A-II	APOA2	14
APOC1_P02654	0.648177	1.06319	-0.272862	0.132634	0.959392	-0.768345	0.802725	0.252313	-0.686934	-0.406576	-0.671763	0.252313	0.0826789	0.0631782	-0.661316	-0.66747	0.128875	-0.0256184	0.945295	P02654	Apolipoprotein C-I;Truncated apolipoprotein C-I	APOC1	10
APOC2_P02655	-0.418243	0.298586	-0.857695	-0.187358	0.530202	0.0775924	0.799587	0.191385	0.291472	-0.691638	-0.206741	0.221695	0.295026	1.29106	-1.20144	0.260581	0.472713	-0.0537585	0.912331	P02655	Apolipoprotein C-II;Proapolipoprotein C-II	APOC2	8
APOC3_P02656	-0.823105	-0.0308906	-1.43777	-0.584529	0.15821	0.457797	0.770383	-0.0691384	0.597972	-0.403102	0.518735	-0.0157955	0.229972	1.00288	-0.8994	0.8144	0.0558482	-0.103505	0.795459	P02656	Apolipoprotein C-III	APOC3	10
APOC4_P55056	0.412302	0.632322	0.252313	0.820513	1.16642	0.102372	1.41961	-1.75391	-0.0308906	-1.6769	0.0962987	1.17832	-1.31119	-0.0786719	-1.75391	-1.04472	0.157995	0.0141129	0.986291	P55056	Apolipoprotein C-IV	APOC4	8
APOD_P05090	-0.0438301	-0.799315	-0.745242	-0.102348	-0.910194	-0.302211	0.128779	0.150143	0.668751	1.06319	-0.39749	-0.116975	0.399558	0.845405	0.595295	0.861917	0.0222021	-0.0765724	0.822142	P05090	Apolipoprotein D	APOD	8
APOF_Q13790	0.0258342	2.55698	0.116261	0.0258342	-0.916505	-0.488926	0.215708	0.537919	0.215708	0.0826789	-0.768345	-0.707332	0.617575	0.403828	-0.648422	-0.249063	0.698479	-0.333157	0.369649	Q13790	Apolipoprotein F	APOF	4
APOL1_O14791	0.298586	0.238423	0.13582	0.248863	0.975563	0.434425	-0.455391	-1.04168	-0.671763	-0.648422	0.415239	-0.431006	-0.627608	0.298586	0.0501738	-0.856017	0.0225245	0.417642	0.228972	O14791	Apolipoprotein L1	APOL1	23
APOM_O95445	0.191385	0.428434	0.126609	0.600057	0.241227	1.4781	-0.748628	-1.35528	0.0844091	-1.35528	1.07509	0.0317198	-1.14876	-0.406576	-0.458266	-0.696879	0.264043	0.197979	0.768694	O95445	Apolipoprotein M	APOM	3
APP_P05067	0.345612	1.12042	0.993361	0.686488	0.522473	-0.764209	0.211175	0.0705781	-0.287728	0.16194	-0.683466	-1.10509	0.477314	-0.00372479	-0.799315	-0.85532	0.00687199	-0.301207	0.407723	P05067	Amyloid beta A4 protein;N-APP;Soluble APP-alpha;Soluble APP-beta;C99;Beta-amyloid protein 42;Beta-amyloid protein 40;C83;P3(42);P3(40);C80;Gamma-secretase C-terminal fragment 59;Gamma-secretase C-terminal fragment 57;Gamma-secretase C-terminal fragment 50;C31	APP	3
ARHGDIA_P52565	-0.910194	-0.948068	-1.2177	-1.23157	-0.102348	-0.0470873	-0.665177	0.964854	0.912022	0.403828	0.241227	-0.137393	0.783108	0.810825	0.922327	1.19566	0.0142851	0.210331	0.585329	P52565	Rho GDP-dissociation inhibitor 1	ARHGDIA	2
ATP1A1_P05023	0.699842	0.183079	0.349051	2.55698	0.783108	0.770383	-2.35325	-0.403102	-0.316966	-1.47303	0.364333	-0.359209	-0.414084	-0.194776	-0.735183	-1.66961	0.0417367	0.48741	0.427848	P05023	Sodium/potassium-transporting ATPase subunit alpha-1	ATP1A1	1
ATP2A3_Q93084	-2.66031	0.265312	0.537919	0.0705781	0.407478	-1.29124	-1.45224	0.72972	1.09079	0.838229	-0.335937	-0.277365	1.3425	1.3143	-0.0438301	0.258857	0.760194	0.416881	0.55635	Q93084	Sarcoplasmic/endoplasmic reticulum calcium ATPase 3	ATP2A3	1
ATP2B2_Q01814	0.579507	0.845405	1.04188	0.639953	0.378435	0.364333	0.0204725	0.204351	0.54144	-0.0275659	-0.102348	-1.14876	-1.12399	-0.799315	-1.29124	-0.476429	0.0156878	-1.11374	0.00363433	Q01814	Plasma membrane calcium-transporting ATPase 2	ATP2B2	1
ATP5A1_P25705	0.0934841	-0.0605556	0.642924	-0.469846	-0.0724299	-0.116975	0.0561902	0.850328	0.38937	0.256594	-0.0724299	-1.11343	0.362017	0.201281	-0.291908	0.260386	0.317777	-0.469994	0.170364	P25705	ATP synthase subunit alpha, mitochondrial	ATP5A1	7
ATP6V1G2_O95670	0.606667	0.460553	0.682199	0.0561902	0.579507	0.111288	0.810825	0.367657	0.367657	0.623621	0.345612	-0.695996	-1.20144	-1.04922	-1.63935	-0.0208135	0.901915	-1.30429	0.0143942	O95670	V-type proton ATPase subunit G 2;V-type proton ATPase subunit G 1	ATP6V1G2	2
ATRN_O75882	0.987972	0.311427	1.23129	0.816184	0.850328	0.183079	0.132634	-0.671763	-1.55024	-1.41867	-0.0691384	0.462953	-0.704247	-1.2177	-0.552594	-1.50443	0.0114924	0.248846	0.608768	O75882	Attractin	ATRN	21
AXL_P30530	0.415239	1.12636	0.834702	-0.654745	0.358013	-0.893403	1.07509	0.187048	0.0120412	0.880469	-1.06802	-0.828725	0.677033	0.547002	-1.07955	-0.163665	0.732704	-0.602702	0.287447	P30530	Tyrosine-protein kinase receptor UFO	AXL	1
AZGP1_P25311	-0.735183	-1.07955	-1.26718	-0.748628	-0.98393	1.05779	0.486799	-0.372892	0.636501	-0.382123	0.979862	0.922327	-0.264472	0.623621	-0.233106	1.24811	0.00932739	0.120431	0.768964	P25311	Zinc-alpha-2-glycoprotein	AZGP1	29
B2M_P61769	-0.365815	-0.414084	-0.695996	-0.881356	-1.48591	-0.0575659	0.557548	0.341649	1.09985	1.17832	-0.0371705	-0.241223	0.221695	0.364333	0.582588	1.39259	0.00205863	-0.445915	0.149897	P61769	Beta-2-microglobulin;Beta-2-microglobulin form pI 5.3	B2M	6
B4GALT1_P15291	0.185207	0.922327	0.518735	-0.0343893	0.576697	-1.16179	0.805938	0.349051	0.494103	1.24607	-1.6769	-0.476178	0.96791	0.723976	-1.01823	-0.0870395	0.850427	-0.642559	0.352167	P15291	Beta-1,4-galactosyltransferase 1;Lactose synthase A protein;N-acetyllactosamine synthase;Beta-N-acetylglucosaminylglycopeptide beta-1,4-galactosyltransferase;Beta-N-acetylglucosaminyl-glycolipid beta-1,4-galactosyltransferase;Processed beta-1,4-galactosyltransferase 1	B4GALT1	1
BASP1_P80723	-0.243745	-0.448529	-0.910194	-0.291908	-0.342725	0.628054	-0.326098	-0.163811	-0.445287	-0.935072	1.16642	0.993361	-0.190712	-0.287728	0.770383	0.198977	0.507136	0.738787	0.100859	P80723	Brain acid soluble protein 1	BASP1	3
BCAM_P50895	-0.253638	-0.137393	-0.764209	-0.0691384	-0.448529	0.51597	-0.98393	0.177553	0.0204725	-0.748628	1.36076	0.620609	-0.021747	-0.677271	0.462953	0.130869	0.689734	0.552773	0.248163	P50895	Basal cell adhesion molecule	BCAM	2
BCHE_P06276	1.06916	0.525873	0.785596	0.654148	0.795445	-0.316966	0.13582	-1.02332	-0.5976	-1.31748	-0.0968604	0.707993	-0.940602	-0.0157955	-0.73022	-1.38995	0.00376035	0.408813	0.32326	P06276	Cholinesterase	BCHE	6
BIN2_Q9UBW5	-2.35325	-0.745242	-1.87916	-1.09426	-0.857695	0.460553	-1.18168	1.65261	1.1559	0.0962987	0.850328	-0.61168	1.71061	1.12636	1.03142	1.82266	0.016646	0.384671	0.553738	Q9UBW5	Bridging integrator 2	BIN2	1
BST1_Q10588	1.08507	1.02344	0.880469	1.17832	0.585615	-1.07955	0.367657	-0.508471	-0.178563	0.272746	-0.486208	-0.691638	0.177553	-0.23734	-1.31119	-1.17582	0.00846213	-0.284528	0.455746	Q10588	ADP-ribosyl cyclase/cyclic ADP-ribose hydrolase 2	BST1	3
BTD_P43251	0.860706	0.474843	0.351587	0.38937	0.723976	-0.508471	0.241227	-0.387614	-0.467527	0.0501738	-0.600916	-0.148627	0.126609	0.126609	-0.563188	-0.774539	0.00377724	0.00253999	0.991063	P43251	Biotinidase	BTD	5
C1QA_P02745	0.723976	0.610856	0.610856	0.895779	0.597972	-0.910194	0.498864	-1.05848	-0.216921	0.537919	-0.616808	-0.665177	0.314077	0.15821	-0.584529	-0.917651	0.0517904	-0.0490821	0.905472	P02745	Complement C1q subcomponent subunit A	C1QA	6
C1QB_P02746	-0.0605556	-0.161645	-0.61168	0.191385	-0.26811	0.322738	-0.178563	0.0287054	-0.630441	-0.0545157	0.434425	0.525873	0.0520831	-0.249011	0.272746	0.079706	0.70634	0.309639	0.177383	P02746	Complement C1q subcomponent subunit B	C1QB	6
C1QC_P02747	0.108458	-0.183931	-0.514327	0.370203	-0.0575659	0.180072	0.195525	-0.0371705	-0.665177	0.140742	0.1192	0.187048	-0.257367	-0.226761	0.367657	0.0182309	0.935829	0.075157	0.721254	P02747	Complement C1q subcomponent subunit C	C1QC	5
C1R_P00736	0.213473	0.306612	0.00735352	1.04962	0.570948	0.105049	0.712804	-0.948068	-0.691638	-0.522422	-0.137393	0.603605	-0.691638	-0.296103	-0.504019	-0.698456	0.0892411	0.0637456	0.869319	P00736	Complement C1r subcomponent;Complement C1r subcomponent heavy chain;Complement C1r subcomponent light chain	C1R	38
C1RL_Q9NZP8	0.116261	-0.0135863	-0.316966	0.489913	0.102372	0.738051	0.140742	-0.851332	-0.642412	-1.03211	0.651515	0.733641	-0.845118	-0.403102	0.195525	-0.405012	0.307334	0.395905	0.406497	Q9NZP8	Complement C1r subcomponent-like protein	C1RL	10
C1S_P09871	0.351587	0.51597	0.0736468	1.10678	0.4715	0.525873	0.238423	-0.930204	-0.654745	-0.8994	0.291472	0.291472	-0.851332	-0.52758	-0.496971	-0.847907	0.0488402	0.0854226	0.829362	P09871	Complement C1s subcomponent;Complement C1s subcomponent heavy chain;Complement C1s subcomponent light chain	C1S	34
C2_P06681	0.153742	0.235296	0.512676	0.741456	0.310109	-0.406576	0.589638	0.381862	-0.335937	0.132634	-0.778185	-0.504019	0.265312	0.0561902	-0.351347	-0.318332	0.200703	-0.334734	0.252819	P06681	Complement C2;Complement C2b fragment;Complement C2a fragment	C2	27
C4B_P0C0L5	0.763714	0.146464	-0.107434	0.504766	0.774008	-0.0666539	0.895779	-0.389313	-1.06802	-0.376227	-0.183931	0.358013	-0.137393	-0.451218	-0.881356	-0.617191	0.139007	-0.0582901	0.882069	P0C0L5	Complement C4-B;Complement C4 beta chain;Complement C4-B alpha chain;C4a anaphylatoxin;C4b-B;C4d-B;Complement C4 gamma chain	C4B	3
C4BPB_P20851	0.270106	-0.000327876	0.270106	0.799587	-0.0786719	1.39565	-0.00998728	-1.63935	0.140742	-1.59942	1.02344	0.723976	-1.24585	-0.427405	-0.787432	-0.594633	0.36817	0.199819	0.789729	P20851	C4b-binding protein beta chain	C4BPB	13
C6_P13671	0.128779	0.537919	0.479934	1.36076	0.567296	0.270106	0.282878	-0.904371	-0.534633	-1.05848	0.0501738	0.282878	-0.806492	-0.464163	-0.522422	-1.00384	0.0230706	0.096896	0.78828	P13671	Complement component C6	C6	56
C7_P10643	0.181378	0.0736468	-0.28368	0.451158	0.183079	0.477314	-0.306691	-0.440522	-0.0470873	0.451158	-0.23734	-0.326098	-0.351347	-0.0371705	0.102372	-0.094282	0.686525	-0.196751	0.384597	P10643	Complement component C7	C7	41
C8A_P07357	0.557548	0.4171	0.0665986	0.723976	0.367657	0.467046	-0.23734	0.108458	-1.41867	-0.727263	0.204351	-0.0968604	0.20798	-0.727263	-0.387614	-0.78813	0.0739613	0.201673	0.609975	P07357	Complement component C8 alpha chain	C8A	28
C8B_P07358	1.09079	0.547002	0.0844091	1.09079	0.834702	0.327645	0.403828	-0.61168	-0.940602	-0.665177	-0.194776	-0.161645	-0.172884	-0.73022	-0.940602	-1.02674	0.01805	-0.142828	0.67171	P07358	Complement component C8 beta chain	C8B	26
C8G_P07360	0.460553	0.964854	0.310109	0.668751	0.345612	-0.552594	0.394807	-0.23734	-0.264472	-0.120829	-0.753665	-0.435121	0.13582	0.302142	-0.389313	-0.706061	0.00778974	-0.0719417	0.780257	P07360	Complement component C8 gamma chain	C8G	9
C9_P02748	0.0962987	0.412302	0.358013	1.50439	-0.648422	0.394807	0.834702	-0.253638	-1.26718	-0.445287	0.173508	0.270106	-0.134846	-0.940602	-0.63794	-0.491835	0.354597	-0.106636	0.811541	P02748	Complement component C9;Complement component C9a;Complement component C9b	C9	36
CA2_P00918	-0.4377	0.431175	0.173508	-0.0849681	-0.116975	0.126609	-0.280738	0.770383	-0.727263	-1.29124	0.860706	0.665509	-0.695996	0.0145005	0.170762	-0.273457	0.504256	0.483545	0.312031	P00918	Carbonic anhydrase 2	CA2	3
CA3_P07451	-0.710754	-0.851332	-1.09426	-1.16179	-1.87916	0.384906	0.956116	-0.316966	0.170762	1.41961	-0.169154	1.27867	-0.359209	0.0487476	1.71061	1.66234	0.00263439	-0.0209516	0.968629	P07451	Carbonic anhydrase 3	CA3	2
CACNA2D1_P54289	0.642924	1.26028	0.979862	0.322738	0.0105609	-0.387614	-1.62694	0.229972	-0.836336	-0.280738	-0.124944	-0.799315	0.282878	-0.748628	0.632322	-1.2236	0.0145691	0.428794	0.337239	P54289	Voltage-dependent calcium channel subunit alpha-2/delta-1;Voltage-dependent calcium channel subunit alpha-2-1;Voltage-dependent calcium channel subunit delta-1	CACNA2D1	6
CADM3_Q8N126	0.457797	0.358013	0.956116	-0.778185	0.322738	0.838229	-0.28368	-0.246774	0.874572	0.656835	0.895779	-0.351347	-2.14909	-1.6769	-0.342725	0.104541	0.793388	-1.09269	0.120612	Q8N126	Cell adhesion molecule 3	CADM3	2
CALD1_Q05682	-0.455391	-0.351347	-0.169154	-0.916505	-1.12399	-0.169154	-1.11343	1.08507	0.733641	0.123087	0.00178715	-0.0849681	1.1559	1.01933	0.317751	0.73512	0.1346	0.350117	0.471508	Q05682	Caldesmon	CALD1	4
CALR_P27797	-1.17305	-1.57106	-0.8994	-0.866435	-0.930204	0.451158	-0.0157955	0.173508	0.434425	0.0204725	0.628054	0.912022	0.341649	0.820513	0.597972	1.30078	7.45698e-05	0.447288	0.0127261	P27797	Calreticulin	CALR	4
CAMK2A_Q9UQM7	0.201281	-0.199985	0.407478	0.0449408	0.951147	0.0105609	0.51597	-0.233106	-0.0343893	-0.476178	-0.00668932	0.810825	-1.01823	-0.96868	-0.311333	-0.324401	0.239567	-0.255393	0.522825	Q9UQM7	Calcium/calmodulin-dependent protein kinase type II subunit alpha;Calcium/calmodulin-dependent protein kinase type II subunit delta;Calcium/calmodulin-dependent protein kinase type II subunit gamma;Calcium/calmodulin-dependent protein kinase type II subunit beta	CAMK2A	4
CAMP_P49913	0.223957	0.895779	-0.488926	-0.704247	0.686488	0.33824	0.826468	-1.24585	-0.0371705	-1.82695	0.489913	1.36076	-1.29124	0.111288	-0.302211	-0.511663	0.414016	0.462755	0.50471	P49913	Cathelicidin antimicrobial peptide;Antibacterial protein FALL-39;Antibacterial protein LL-37	CAMP	5
CAP1_Q01518	0.702264	0.4715	0.403828	0.716043	0.665509	-1.57106	0.123087	0.707993	0.623621	-0.0135863	-1.13922	-0.522422	0.834702	0.4715	-0.378999	-0.617818	0.208006	-0.120898	0.829485	Q01518	Adenylyl cyclase-associated protein 1	CAP1	7
CAPN1_P07384	-0.435121	-1.35528	-1.57106	-0.724071	0.636501	-0.335937	-0.021747	0.262406	1.03142	0.522473	-0.81136	0.6148	0.565145	1.4781	0.654148	0.98153	0.0705195	0.208445	0.648026	P07384	Calpain-1 catalytic subunit	CAPN1	1
CAPZA1_P52907	-0.866435	-0.627608	-1.04168	-0.96868	-0.710754	0.187048	-1.06802	0.863971	0.863971	0.351587	0.477314	-0.332809	0.964854	0.677033	0.869327	1.08274	0.0359837	0.291433	0.513313	P52907	F-actin-capping protein subunit alpha-1	CAPZA1	2
CAT_P04040	-0.169154	-0.661316	-0.157823	-1.14876	-0.291908	0.874572	-0.904371	-0.701116	0.180072	-0.424732	0.880469	0.820513	-0.435121	0.270106	0.802725	0.290677	0.465739	0.662853	0.146728	P04040	Catalase	CAT	6
CCDC79_Q8NA31	0.170762	-0.740633	-1.00153	-0.522422	0.692858	1.12042	0.620609	-1.26718	0.0174417	-0.55836	0.6148	1.0095	-1.16179	-0.904371	0.648177	0.266779	0.625786	0.054678	0.931208	Q8NA31	Telomere repeats-binding bouquet formation protein 1	CCDC79	1
CCDC97_Q96F63	-0.496971	-0.464163	-0.948068	-0.372892	0.302142	0.554031	-0.389313	1.17832	-0.661316	-0.226761	0.333431	0.355483	0.636501	-0.0691384	-0.00998728	0.486982	0.259024	0.158266	0.680279	Q96F63	Coiled-coil domain-containing protein 97	CCDC97	1
CCL5_P13501	-0.52758	0.869327	0.67317	1.56363	-0.277365	-0.299361	-1.14876	-0.26811	-1.39431	0.088367	0.428434	-0.0724299	-0.154231	-0.634114	0.486799	-1.06467	0.0590834	0.615327	0.120808	P13501	C-C motif chemokine 5;RANTES(3-68);RANTES(4-68)	CCL5	2
CCT2_P78371	-0.661316	-0.339954	-1.25973	-1.24585	-1.82695	0.144448	-1.6769	0.860706	0.560833	0.38937	1.03782	-0.421675	0.993361	0.874572	1.58793	1.12245	0.0705147	0.75871	0.214314	P78371	T-complex protein 1 subunit beta	CCT2	1
CD14_P08571	-0.654745	-0.335937	-0.451218	-0.431006	-0.414084	-0.150897	0.570948	0.932918	0.0605236	-0.199985	-0.249011	0.741456	0.570948	0.595295	-0.23734	0.7001	0.0314763	0.0415681	0.896392	P08571	Monocyte differentiation antigen CD14;Monocyte differentiation antigen CD14, urinary form;Monocyte differentiation antigen CD14, membrane-bound form	CD14	10
CD163_Q86VB7	0.0317198	0.438434	-0.190712	-0.0786719	-0.440522	0.286245	0.500872	-0.0786719	-1.10509	0.1192	-0.0180033	0.802725	0.0105609	-1.03211	0.370203	-0.00753887	0.981649	0.0821636	0.84711	Q86VB7	Scavenger receptor cysteine-rich type 1 protein M130;Soluble CD163	CD163	12
CD248_Q9HCU0	-0.478196	-0.724071	-0.359209	-0.316966	-0.400046	0.810825	-1.03211	0.0487476	0.229972	-0.296103	0.67317	0.295026	-0.216921	0.355483	0.399558	0.407964	0.255715	0.348997	0.342388	Q9HCU0	Endosialin	CD248	2
CD44_P16070	-0.0343893	-0.128701	-0.387614	0.213473	-0.753665	0.648177	-0.145264	0.415239	-0.243745	-0.187358	-0.0575659	0.364333	0.180072	-0.302211	0.204351	0.315589	0.234712	-0.0196139	0.93022	P16070	CD44 antigen	CD44	6
CD55_P08174	0.863971	1.1559	0.486799	0.279159	-0.541057	-0.836336	0.964854	0.0826789	0.111288	-0.206741	-0.677271	-0.229544	0.311427	-0.372892	-0.593539	-0.425806	0.330062	-0.335513	0.357704	P08174	Complement decay-accelerating factor	CD55	1
CD59_P13987	-1.25973	-1.45224	-0.88811	-1.29124	-1.57106	0.256594	-0.0666539	0.298586	1.50439	0.712804	0.0631782	0.656835	0.446861	0.975563	0.993361	1.83362	0.00116872	0.0860161	0.797248	P13987	CD59 glycoprotein	CD59	7
CD5L_O43866	1.65261	1.32204	0.648177	0.105049	-0.000327876	-0.0935403	-0.541057	-0.627608	-0.845118	0.279159	-0.306691	-0.378999	-0.424732	-1.05848	0.132634	-1.11114	0.0244501	-0.0416215	0.884714	O43866	CD5 antigen-like	CD5L	27
CD93_Q9NPY3	0.656835	0.534196	1.39565	1.1559	0.660242	-0.455391	0.998226	-0.000327876	0.201281	0.144448	-1.62694	-0.600916	0.173508	-0.563188	-1.04922	-0.702918	0.0440758	-0.910998	0.0445482	Q9NPY3	Complement component C1q receptor	CD93	5
CD99_P14209	-0.024359	0.457797	-0.686934	-1.12399	-0.418243	0.479934	-0.740633	0.0145005	-0.345265	0.265312	0.565145	0.0385777	0.241227	0.0775924	0.778014	0.293915	0.424075	0.405341	0.164413	P14209	CD99 antigen	CD99	2
CDC42_P60953	-0.875411	-0.460994	-0.574182	-0.745242	0.238423	-0.0180033	-1.9168	0.582588	0.660242	0.146464	0.51597	-0.418243	0.785596	0.750341	0.829354	0.37438	0.492413	0.601705	0.296107	P60953	Cell division control protein 42 homolog	CDC42	1
CDH1_P12830	-0.534633	0.0520831	0.0120412	-0.365815	-1.33803	-0.378999	0.479934	0.639953	0.256594	0.753283	-0.253638	-0.272862	0.522473	0.42552	0.500872	0.785025	0.0420563	-0.16568	0.559162	P12830	Cadherin-1;E-Cad/CTF1;E-Cad/CTF2;E-Cad/CTF3	CDH1	6
CDH13_P55290	-0.0637721	0.099932	0.0449408	0.262406	-0.313759	0.272746	-0.823105	-0.52758	0.0705781	-0.137393	0.617575	-0.280738	-0.61168	0.279159	0.570948	-0.2349	0.330002	0.344003	0.305412	P55290	Cadherin-13	CDH13	7
CDH2_P19022	-0.157823	0.0605236	-0.196741	-0.3298	-1.18168	-0.382123	0.362017	0.636501	0.279159	0.972703	-0.704247	0.150143	0.639953	0.407478	0.180072	0.734756	0.0455862	-0.238972	0.476154	P19022	Cadherin-2	CDH2	6
CDH5_P33151	-0.216921	0.378435	-0.161645	-0.0968604	-0.469846	-0.4377	-0.0821933	0.702264	-0.210508	0.570948	-0.414084	0.0665986	0.42552	0.0962987	0.651515	0.221929	0.428295	0.0566076	0.849214	P33151	Cadherin-5	CDH5	10
CELSR2_Q9HCU4	-1.59942	-2.35325	-1.17305	-2.66031	-0.904371	-0.0691384	1.4781	1.71061	2.06473	1.45463	-0.326098	-0.719648	1.39565	1.17832	0.692858	3.06587	0.000276703	-0.88357	0.149867	Q9HCU4	Cadherin EGF LAG seven-pass G-type receptor 2	CELSR2	1
CETP_P11597	0.00436252	-0.3298	-0.321452	1.09985	0.399558	0.38937	-0.768345	-1.01823	0.0826789	-0.630441	0.302142	0.349051	-1.52146	0.438434	0.964854	-0.559497	0.17743	0.495597	0.356751	P11597	Cholesteryl ester transfer protein	CETP	2
CFB_P00751	-0.00372479	0.494103	0.498864	0.544574	0.0826789	0.799587	-0.910194	-0.435121	-0.948068	-0.661316	0.656835	-0.0135863	-0.566912	-0.335937	-0.148627	-0.754321	0.0780283	0.349377	0.391599	P00751	Complement factor B;Complement factor B Ba fragment;Complement factor B Bb fragment	CFB	75
CFD_P00746	-0.552594	-0.577137	-0.427405	-0.287728	-0.478196	-0.607036	0.987972	0.623621	0.959392	0.707993	-0.691638	-0.0275659	0.560833	0.720136	-0.0894118	0.999	0.0261294	-0.439918	0.289831	P00746	Complement factor D	CFD	15
CFH_P08603	0.834702	1.05779	0.651515	0.834702	0.932918	-0.0637721	0.656835	-0.955566	-0.464163	-1.10509	-0.431006	0.215708	-0.787432	-0.508471	-1.04168	-1.24868	0.0159588	-0.124224	0.755143	P08603	Complement factor H	CFH	99
CFHR1_Q03591	0.238423	-0.0575659	0.105049	0.623621	-1.63935	0.537919	1.3143	-0.451218	-0.574182	-0.421675	0.277395	0.834702	-0.116975	-0.778185	-0.627608	0.226994	0.682875	-0.163162	0.738673	Q03591	Complement factor H-related protein 1	CFHR1	3
CFHR2_P36980	-1.57106	-0.764209	0.191385	-1.62694	-0.3298	1.29106	0.603605	-0.991943	1.06916	-0.111119	0.72972	0.597972	-0.866435	0.763714	-0.178563	1.19228	0.0614006	-0.162871	0.764894	P36980	Complement factor H-related protein 2	CFHR2	9
CFHR3_Q02985	-0.124944	-0.299361	0.72972	1.65261	-0.96868	1.1559	-1.23157	1.03782	-1.35528	-0.840437	0.829354	-0.414084	0.874572	-1.50557	-0.39749	-0.444583	0.553108	0.124071	0.866214	Q02985	Complement factor H-related protein 3	CFHR3	3
CFHR4_Q92496	-0.486208	-0.00668932	-0.600916	0.72972	0.632322	-0.233106	-0.0545157	-0.0968604	0.226831	-0.272862	-0.409853	0.623621	-0.111119	0.567296	-0.321452	-0.139748	0.649952	0.155801	0.539047	Q92496	Complement factor H-related protein 4	CFHR4	3
CFHR5_Q9BXR6	-0.473134	-0.0180033	-0.0157955	0.579507	-0.210508	1.09079	0.244765	-0.772676	0.438434	-1.98421	0.863971	0.479934	-0.799315	0.500872	-0.98393	-0.168991	0.777309	0.208884	0.759387	Q9BXR6	Complement factor H-related protein 5	CFHR5	21
CFL1_P23528	-0.220603	0.279159	0.0487476	-0.39268	-0.178563	-0.851332	-0.351347	0.600057	0.534196	0.770383	-0.313759	-0.955566	1.23129	0.770383	-0.0575659	0.233179	0.518411	-0.00543542	0.991622	P23528	Cofilin-1	CFL1	14
CFP_P27918	0.802725	0.462953	0.483763	0.750341	0.0705781	-0.148627	0.951147	-0.753665	-0.799315	-0.799315	-0.166257	0.692858	-0.49296	-0.740633	-0.549514	-0.824027	0.0706587	0.0586538	0.893396	P27918	Properdin	CFP	13
CHGA_P10645	-1.6769	-1.62694	-1.11343	-1.52146	-0.81494	0.500872	-0.427405	1.76348	0.887694	0.211175	0.4715	0.0487476	1.37634	0.783108	0.394807	1.9379	0.00347335	0.0277384	0.95014	P10645	Chromogranin-A;Vasostatin-1;Vasostatin-2;EA-92;ES-43;Pancreastatin;SS-18;WA-8;WE-14;LF-19;Catestatin;AL-11;GV-19;GR-44;ER-37;GE-25;Serpinin-RRG;Serpinin;p-Glu serpinin precursor	CHGA	16
CHGB_P05060	-0.150897	0.0120412	-1.08492	-0.806492	-0.264472	0.341649	0.0345834	0.560833	0.345612	0.286245	0.258005	-0.748628	0.579507	0.632322	-0.107434	0.772732	0.0169295	-0.19103	0.509259	P05060	Secretogranin-1;PE-11;GAWK peptide;CCB peptide	CHGB	2
CHI3L1_P36222	-1.55024	-1.48591	0.181378	-1.08492	-0.552594	-0.131208	2.55698	-0.469846	-1.29124	0.0425285	-0.0438301	2.55698	-0.648422	-1.04168	0.0826789	1.0399	0.200965	0.0397026	0.965931	P36222	Chitinase-3-like protein 1	CHI3L1	2
CHL1_O00533	0.302142	0.20798	1.12042	0.1192	-0.389313	0.252313	-0.467527	0.648177	-1.63935	-0.735183	0.215708	0.362017	0.530202	-1.06802	-0.166257	-0.660401	0.202587	0.363045	0.481997	O00533	Neural cell adhesion molecule L1-like protein;Processed neural cell adhesion molecule L1-like protein	CHL1	10
CIRBP_Q14011	0.623621	0.916433	1.88397	0.364333	1.01933	0.530202	-0.365815	0.277395	0.96791	0.534196	0.279159	-0.997065	-2.35325	-2.35325	-1.25973	-0.572759	0.129632	-1.72561	0.0204007	Q14011	Cold-inducible RNA-binding protein	CIRBP	1
CISD1_Q9NZ45	-1.06802	-1.29124	-0.916505	-1.43777	-1.6769	0.282878	0.378435	1.37634	-0.0157955	0.620609	0.403828	0.874572	1.20308	0.102372	0.845405	1.80658	0.000431983	0.157359	0.619854	Q9NZ45	CDGSH iron-sulfur domain-containing protein 1	CISD1	1
CLTC_Q00610	-0.316966	-1.01823	-0.840437	-1.1896	0.132634	-0.264472	-1.29124	0.799587	0.922327	0.362017	0.256594	-0.616808	1.06319	1.09985	0.716043	0.752165	0.159344	0.39813	0.464077	Q00610	Clathrin heavy chain 1	CLTC	4
CNDP1_Q96KN2	0.554031	0.603605	0.295026	0.483763	1.17832	-0.348199	0.567296	0.099932	-0.427405	-2.35325	-0.111119	0.600057	-0.000327876	0.241227	-1.37313	-1.11527	0.0881326	0.363668	0.56345	Q96KN2	Beta-Ala-His dipeptidase	CNDP1	3
CNN2_Q99439	0.816184	1.09985	0.489913	-0.0135863	0.180072	-0.799315	-0.445287	0.489913	0.221695	-0.00372479	-0.823105	-0.0894118	0.795445	0.140742	-0.910194	-0.62183	0.0785463	-0.069961	0.863299	Q99439	Calponin-2	CNN2	2
CNP_P09543	-0.715174	0.128779	0.530202	-1.04168	0.51597	-0.96868	-0.100968	2.06473	-0.233106	1.65261	-0.904371	-1.07955	1.65261	0.525873	0.166137	0.599296	0.402904	-0.410778	0.608032	P09543	2,3-cyclic-nucleotide 3-phosphodiesterase	CNP	6
CNTN1_Q12860	-0.514327	0.00178715	0.494103	0.486799	-0.893403	0.656835	0.262406	-0.0724299	-1.82695	-0.511375	0.720136	0.494103	-0.451218	-0.534633	0.785596	-0.213295	0.687671	0.5011	0.363711	Q12860	Contactin-1	CNTN1	2
COL18A1_P39060	-0.549514	-0.727263	-0.0691384	-0.0470873	-0.382123	-0.52758	1.29106	1.24607	0.677033	0.628054	-0.991943	-0.0438301	0.753283	0.399558	-0.226761	1.01795	0.0326626	-0.684867	0.160615	P39060	Collagen alpha-1(XVIII) chain;Endostatin	COL18A1	5
COL1A2_P08123	0.829354	0.720136	0.874572	0.20798	-0.148627	0.692858	-0.935072	-1.57106	-0.00372479	-0.574182	1.32204	-0.339954	-1.26718	-1.62694	0.504766	-0.97492	0.0670273	0.196782	0.777321	P08123	Collagen alpha-2(I) chain	COL1A2	4
COL5A1_P20908	-0.342725	-0.455391	-0.178563	-0.424732	-0.997065	0.606667	-0.299361	0.904359	-0.478196	-0.124944	0.570948	0.279159	0.38937	-0.316966	0.446861	0.6014	0.093944	0.152169	0.640285	P20908	Collagen alpha-1(V) chain	COL5A1	2
COL5A2_P05997	-0.0157955	-0.616808	-0.100968	-0.00668932	0.282878	0.869327	-0.587693	-0.351347	0.0287054	-1.01029	1.01933	0.265312	-0.683466	0.0345834	-0.131208	-0.118782	0.746844	0.311168	0.482774	P05997	Collagen alpha-2(V) chain	COL5A2	1
COL6A2_P12110	-0.233106	-1.50557	-0.65869	-0.496971	-1.41867	1.32204	0.170762	-0.287728	-0.378999	-0.306691	1.37634	0.838229	-0.469846	-0.190712	0.720136	0.966477	0.0470737	0.350954	0.474946	P12110	Collagen alpha-2(VI) chain	COL6A2	2
COL6A3_P12111	-0.517873	-0.935072	-0.748628	-0.39749	-0.421675	-0.000327876	-0.134846	1.09079	0.223957	0.557548	0.111288	-0.291908	0.826468	0.187048	0.585615	0.951573	0.00868207	-0.063723	0.833576	P12111	Collagen alpha-3(VI) chain	COL6A3	18
COLEC11_Q9BWP8	0.341649	0.144448	0.620609	0.333431	-0.0135863	-0.823105	0.654148	0.682199	-0.128701	0.221695	-0.88811	-0.166257	0.407478	0.232973	-0.354876	-0.164063	0.606405	-0.275006	0.46897	Q9BWP8	Collectin-11	COLEC11	7
CORO1A_P31146	-0.634114	-0.486208	-0.241223	-0.677271	-0.206741	0.128779	-1.09426	0.256594	0.690015	-0.607036	0.585615	-0.00668932	0.648177	0.998226	0.0120412	0.32393	0.379463	0.572656	0.172571	P31146	Coronin-1A	CORO1A	7
CORO1C_Q9ULV4	-1.31119	-1.04168	-0.710754	-1.01823	-0.406576	-0.840437	-1.31748	1.4781	0.483763	1.3143	0.140742	0.0174417	1.32204	0.951147	1.24607	1.12133	0.117843	0.511838	0.446351	Q9ULV4	Coronin-1C	CORO1C	4
COTL1_Q14019	-0.893403	-0.787432	-0.976655	-1.01029	-0.128701	-0.593539	-0.183931	1.11183	1.01519	0.916433	-0.403102	-0.194776	0.916433	1.10678	0.834702	1.21249	0.0219784	-0.00118917	0.998041	Q14019	Coactosin-like protein	COTL1	3
COX6B1_P14854	0.504766	0.6148	1.37634	0.215708	0.964854	0.576697	0.54144	-0.0637721	1.12042	1.1461	0.201281	-1.82695	-0.157823	-0.5976	-2.35325	-0.0711163	0.818357	-1.61105	0.0265777	P14854	Cytochrome c oxidase subunit 6B1	COX6B1	1
CPB2_Q96IY4	0.428434	0.349051	0.314077	0.384906	0.327645	0.362017	0.201281	-0.339954	-0.514327	-1.16179	0.0287054	0.140742	-0.634114	0.226831	-0.421675	-0.651376	0.0745807	0.158651	0.635669	Q96IY4	Carboxypeptidase B2	CPB2	12
CPN2_P22792	0.567296	0.597972	0.40954	0.367657	0.140742	-0.372892	0.221695	-0.148627	0.00436252	-0.517873	-0.563188	-0.213638	-0.196741	0.446861	-0.206741	-0.579308	0.00789508	0.0159776	0.941324	P22792	Carboxypeptidase N subunit 2	CPN2	8
CRHBP_P24387	0.407478	0.544574	0.223957	0.565145	0.72972	0.314077	-0.654745	-0.799315	-1.01823	-0.0821933	0.375668	-0.100968	-0.828725	-1.14876	0.741456	-0.942256	0.0154254	0.255815	0.57188	P24387	Corticotropin-releasing factor-binding protein	CRHBP	1
CRISP3_P54108	0.600057	0.712804	-0.000327876	0.537919	0.0487476	0.088367	0.795445	-0.427405	-0.96868	-1.55024	0.191385	1.3143	-0.79313	-1.02332	-0.296103	-0.792342	0.126427	0.291127	0.63024	P54108	Cysteine-rich secretory protein 3	CRISP3	7
CRP_P02741	-0.683466	-0.501145	0.0105609	0.457797	-0.54453	-0.296103	1.76348	0.774008	1.20308	-0.772676	-0.351347	-0.131208	0.829354	1.41961	-2.03611	0.786515	0.181793	-0.5883	0.459156	P02741	C-reactive protein;C-reactive protein(1-205)	CRP	7
CRTAC1_Q9NQ79	0.394807	-0.400046	0.150143	-0.183931	-0.563188	0.0258342	-0.264472	0.479934	-0.955566	0.215708	-0.0343893	0.195525	0.431175	-0.622162	1.11183	0.0207308	0.947184	0.316107	0.425232	Q9NQ79	Cartilage acidic protein 1	CRTAC1	8
CS_O75390	0.0345834	-0.306691	0.547002	-0.105387	-0.976655	0.0385777	0.0605236	-0.845118	-0.313759	-0.768345	2.06473	0.716043	-0.299361	-0.955566	-0.000327876	-0.204195	0.534513	0.670727	0.276204	O75390	Citrate synthase, mitochondrial	CS	1
CSPG4_Q6UVK1	-0.00998728	0.108458	-0.111119	-0.445287	-0.866435	1.03782	-0.727263	-0.169154	0.1192	-0.351347	0.972703	0.123087	-0.54453	-0.648422	0.600057	0.246724	0.500464	0.118729	0.791133	Q6UVK1	Chondroitin sulfate proteoglycan 4	CSPG4	2
CST3_P01034	-0.88811	-0.857695	-0.935072	-0.580764	-1.24585	0.170762	0.677033	0.508876	0.998226	0.733641	0.0449408	0.229972	0.181378	0.589638	0.0605236	1.51921	3.20524e-05	-0.396417	0.0495187	P01034	Cystatin-C	CST3	10
CST6_Q15828	-0.467527	-0.893403	-0.799315	-0.88811	-0.482852	0.185207	-0.976655	0.317751	1.04962	0.232973	0.218263	-0.0308906	0.0962987	1.08507	1.02344	0.86802	0.0537293	0.316658	0.456909	Q15828	Cystatin-M	CST6	2
CSTB_P04080	-1.20144	-0.695996	-1.27936	-1.31119	0.0258342	-0.306691	-0.3298	0.937886	0.617575	1.04962	-0.0470873	0.38937	0.333431	0.956116	0.944876	1.28615	0.0117369	0.121624	0.742877	P04080	Cystatin-B	CSTB	1
CTBS_Q01459	-0.277365	-0.359209	-0.0666539	-0.000327876	-0.280738	0.570948	-0.253638	0.180072	-1.31748	-0.431006	0.774008	0.845405	-0.0157955	-0.683466	0.422425	-0.0533619	0.877297	0.518736	0.258558	Q01459	Di-N-acetylchitobiase	CTBS	3
CTSB_P07858	-0.0308906	-0.0691384	-1.01823	-0.642412	-0.335937	0.603605	0.892417	0.302142	-1.04922	-0.246774	0.0605236	1.37634	-0.0308906	-0.530274	0.00735352	0.519756	0.230576	0.0761758	0.874861	P07858	Cathepsin B;Cathepsin B light chain;Cathepsin B heavy chain	CTSB	3
CTSD_P07339	-0.955566	0.111288	0.378435	0.088367	1.04962	0.132634	0.610856	0.654148	-2.35325	0.367657	-0.406576	0.0120412	0.600057	-0.49296	0.153742	-0.25202	0.711852	0.0908525	0.885688	P07339	Cathepsin D;Cathepsin D light chain;Cathepsin D heavy chain	CTSD	3
CTSF_Q9UBX1	-0.54453	-0.5976	0.733641	-0.272862	1.03782	-0.0343893	-0.339954	0.0449408	-1.48591	-0.61168	0.235296	1.09079	-0.0849681	-0.695996	0.494103	-0.556692	0.241134	0.693245	0.125874	Q9UBX1	Cathepsin F	CTSF	1
CTSS_P25774	0.364333	-0.0666539	0.256594	-0.233106	-0.0157955	0.153742	1.01933	-0.857695	-1.27936	-0.600916	0.282878	1.58793	-0.735183	-1.1896	0.187048	-0.374054	0.418565	0.339594	0.603947	P25774	Cathepsin S	CTSS	3
CTSZ_Q9UBR2	-0.302211	0.223957	-0.102348	-0.0666539	-1.45224	0.686488	-0.124944	-0.183931	-0.828725	-0.220603	0.648177	0.972703	-0.464163	-0.991943	1.27867	0.205557	0.601633	0.423033	0.426503	Q9UBR2	Cathepsin Z	CTSZ	3
CTTN_Q14247	-0.206741	-0.213638	-0.264472	-0.427405	0.0287054	-0.354876	-0.574182	1.3425	0.311427	0.282878	-0.311333	-0.607036	1.04962	0.415239	0.322738	0.418259	0.282955	-0.0277038	0.951694	Q14247	Src substrate cortactin	CTTN	3
DAG1_Q14118	-0.724071	-0.517873	-0.866435	-0.501145	-0.991943	0.099932	0.0120412	0.327645	0.457797	0.617575	-0.0545157	0.262406	0.462953	0.716043	0.415239	1.02329	0.000131754	0.057427	0.742882	Q14118	Dystroglycan;Alpha-dystroglycan;Beta-dystroglycan	DAG1	6
DBH_P09172	0.975563	1.19202	0.964854	0.665509	0.213473	-1.23157	0.355483	-0.166257	0.349051	0.235296	-0.866435	-1.04922	-0.0691384	0.322738	-0.823105	-0.893882	0.0393165	-0.405432	0.341533	P09172	Dopamine beta-hydroxylase;Soluble dopamine beta-hydroxylase	DBH	3
DBNL_Q9UJU6	-0.948068	-1.16179	-0.348199	-0.55836	-0.923803	0.660242	-0.719648	0.738051	-0.272862	0.422425	0.987972	0.0520831	0.534196	-0.18132	1.12042	0.953684	0.0245914	0.337029	0.402496	Q9UJU6	Drebrin-like protein	DBNL	2
DDAH1_O94760	-0.332809	-0.707332	0.763714	-0.376227	0.431175	1.36076	-0.0343893	0.0605236	0.477314	0.238423	1.04962	-0.206741	-1.17305	-1.55024	-0.893403	0.464822	0.247181	-0.975289	0.109061	O94760	N(G),N(G)-dimethylarginine dimethylaminohydrolase 1	DDAH1	1
DEFA3_P59666	-0.566912	-0.0935403	-0.257367	-0.00998728	0.311427	1.3425	0.869327	-1.09426	0.855013	-1.70651	0.757426	0.951147	-1.04168	-0.724071	-0.691638	0.17649	0.790165	-0.202977	0.790644	P59666	Neutrophil defensin 3;HP 3-56;Neutrophil defensin 2;Neutrophil defensin 1;HP 1-56;Neutrophil defensin 2	DEFA3	2
DNM1_Q05193	-0.116975	-0.154231	0.554031	-0.695996	-0.00998728	0.358013	-0.128701	-0.580764	-0.0545157	2.06473	0.153742	-0.154231	-1.75391	-1.33803	1.3143	0.416384	0.439484	-0.687378	0.364983	Q05193	Dynamin-1	DNM1	2
DPP4_P27487	0.088367	-0.0404924	-0.904371	0.232973	0.518735	0.522473	-0.81136	0.498864	-0.719648	0.204351	0.394807	0.166137	-0.365815	-1.59942	1.4781	-0.0401064	0.918386	0.0758274	0.900357	P27487	Dipeptidyl peptidase 4;Dipeptidyl peptidase 4 membrane form;Dipeptidyl peptidase 4 soluble form	DPP4	2
DPYSL2_Q16555	1.37634	-0.243745	0.707993	-0.455391	-0.683466	-0.683466	0.00735352	1.39565	0.144448	-0.584529	-0.541057	-0.574182	0.838229	0.204351	0.0775924	-0.0844553	0.8792	-0.0549045	0.907193	Q16555	Dihydropyrimidinase-related protein 2	DPYSL2	7
DSC1_Q08554	-0.8994	-0.316966	-0.384458	0.431175	-0.0275659	0.0425285	-0.0637721	0.451158	0.834702	1.29106	-0.806492	-0.627608	-0.0503252	0.628054	0.226831	0.750578	0.0551161	-0.637043	0.120119	Q08554	Desmocollin-1	DSC1	2
DSG2_Q14126	-0.131208	0.132634	0.0317198	0.351587	-0.145264	-0.243745	-0.024359	0.720136	-0.52758	-0.241223	-0.0894118	-0.150897	0.378435	0.132634	0.150143	-0.111248	0.64832	0.147535	0.549699	Q14126	Desmoglein-2	DSG2	7
ECM1_Q16610	0.597972	-0.18132	0.628054	-0.8994	-1.52146	0.235296	0.256594	0.1192	-0.0575659	0.0258342	0.0174417	0.132634	0.0174417	0.0665986	0.177553	0.391103	0.406993	-0.0335379	0.639263	Q16610	Extracellular matrix protein 1	ECM1	25
EEF1A2_Q05639	-0.187358	-0.296103	0.0962987	-0.467527	-0.39268	1.37634	-0.778185	0.0174417	-0.342725	-0.440522	1.27867	-0.157823	0.191385	-0.291908	-0.316966	0.215944	0.603435	0.174202	0.725994	Q05639	Elongation factor 1-alpha 2;Putative elongation factor 1-alpha-like 3;Elongation factor 1-alpha 1	EEF1A2	4
EFEMP1_Q12805	-0.458266	-0.748628	-0.627608	-0.131208	-1.00153	0.845405	0.177553	0.375668	0.302142	0.0844091	0.108458	0.204351	0.345612	-0.345265	0.428434	0.950483	0.00132747	-0.208717	0.301489	Q12805	EGF-containing fibulin-like extracellular matrix protein 1	EFEMP1	15
EFEMP2_O95967	-0.296103	0.0105609	-1.16179	-2.03611	0.295026	0.733641	0.434425	-0.332809	0.295026	0.412302	0.620609	0.560833	-0.488926	0.0449408	-0.00668932	0.9462	0.0920831	-0.162363	0.563936	O95967	EGF-containing fibulin-like extracellular matrix protein 2	EFEMP2	1
EFNA1_P20827	-0.845118	-1.2177	-0.517873	-1.59942	-1.11343	0.956116	0.530202	0.235296	-0.166257	-0.196741	1.03142	1.26028	0.0561902	-0.105387	0.451158	1.33043	0.00169252	0.267009	0.460814	P20827	Ephrin-A1;Ephrin-A1, secreted form	EFNA1	4
EHD1_Q9H4M9	1.1461	-0.354876	0.20798	-0.196741	-0.0666539	0.636501	-0.622162	0.4171	0.306612	-0.52758	0.181378	-1.70651	-0.0180033	0.479934	0.341649	-0.105068	0.784009	-0.186404	0.706847	Q9H4M9	EH domain-containing protein 1	EHD1	1
EMCN_Q9ULC0	-2.03611	-0.683466	0.723976	-1.37313	-2.14909	0.695171	-0.291908	0.912022	-0.120829	-0.223678	0.904359	0.446861	0.525873	0.0385777	1.65261	1.29772	0.0700662	0.5195	0.199475	Q9ULC0	Endomucin	EMCN	1
EMILIN1_Q9Y6C2	-0.451218	-0.96868	-0.306691	-0.49296	-0.593539	0.0449408	-0.916505	0.0665986	1.00288	-0.384458	0.834702	-0.0786719	0.166137	0.654148	0.916433	0.525309	0.177623	0.535859	0.193738	Q9Y6C2	EMILIN-1	EMILIN1	1
ENDOD1_O94919	0.467046	-0.0751419	-0.563188	0.595295	0.547002	-0.111119	-0.930204	-0.131208	0.42552	1.37634	-0.764209	-1.17305	0.498864	0.642924	-0.0691384	-0.0683366	0.881678	-0.298789	0.580094	O94919	Endonuclease domain-containing 1 protein	ENDOD1	2
ENO1_P06733	-0.530274	-0.223678	-0.508471	-0.530274	-0.0968604	0.0287054	-1.24585	0.96791	0.462953	0.576697	-0.196741	-0.654745	1.0095	0.789962	0.282878	0.535994	0.236759	0.0880881	0.861963	P06733	Alpha-enolase	ENO1	11
ENPP2_Q13822	-0.128701	0.763714	0.567296	0.699842	0.610856	-0.0438301	0.153742	0.692858	-0.600916	0.111288	-0.496971	-0.845118	0.415239	-0.642412	-0.400046	-0.439973	0.134857	-0.45649	0.165634	Q13822	Ectonucleotide pyrophosphatase/phosphodiesterase family member 2	ENPP2	3
EPHA1_P21709	-0.299361	-0.348199	-1.23157	0.185207	-0.49296	0.0501738	0.441594	-0.686934	-0.23734	0.582588	1.12042	0.181378	-0.260843	-0.0751419	0.288491	0.467393	0.188022	0.220845	0.523427	P21709	Ephrin type-A receptor 1	EPHA1	1
ESAM_Q96AP7	0.826468	0.707993	1.10678	0.951147	1.02344	-0.866435	0.723976	-0.707332	0.695171	1.05779	-1.47303	-1.47303	0.863971	0.351587	-1.48591	-0.742531	0.138002	-0.823919	0.24558	Q96AP7	Endothelial cell-selective adhesion molecule	ESAM	1
EXT1_Q16394	0.235296	-0.206741	0.128779	-0.593539	-0.348199	0.40954	1.11183	-0.630441	-1.59942	1.16642	-0.0503252	1.32204	-0.719648	-1.63935	0.975563	0.248466	0.674032	-0.113931	0.884701	Q16394	Exostosin-1	EXT1	1
F10_P00742	1.01933	0.639953	0.565145	0.850328	0.67317	-0.196741	0.600057	-0.478196	-0.4377	-0.163811	-0.787432	-0.455391	-0.311333	0.00436252	-0.96868	-0.884862	0.00724219	-0.368417	0.194234	P00742	Coagulation factor X;Factor X light chain;Factor X heavy chain;Activated factor Xa heavy chain	F10	15
F11_P03951	0.438434	-0.102348	0.0174417	-0.190712	0.0962987	0.829354	0.617575	-0.96868	-0.517873	-1.33803	0.716043	1.12042	-0.881356	-0.26811	-0.570243	-0.327354	0.496407	0.298882	0.617798	P03951	Coagulation factor XI;Coagulation factor XIa heavy chain;Coagulation factor XIa light chain	F11	27
F11R_Q9Y624	-0.382123	-0.719648	-0.120829	-0.0438301	0.248863	-1.27936	0.412302	1.45463	1.58793	1.88397	-0.580764	-0.806492	1.27867	1.88397	-1.87916	1.01541	0.156709	-0.832649	0.385573	Q9Y624	Junctional adhesion molecule A	F11R	1
F12_P00748	0.707993	0.816184	0.904359	1.19202	0.0934841	0.367657	0.699842	-1.82695	-0.991943	-0.910194	0.166137	0.67317	-1.47303	-0.910194	-0.5976	-1.27512	0.049857	0.104014	0.867543	P00748	Coagulation factor XII;Coagulation factor XIIa heavy chain;Beta-factor XIIa part 1;Coagulation factor XIIa light chain	F12	25
F13A1_P00488	-0.799315	-1.03211	-0.719648	-0.768345	-0.704247	0.579507	-0.157823	0.460553	-0.311333	0.42552	0.560833	0.565145	0.375668	0.088367	1.0095	1.00402	0.00353819	0.320618	0.210473	P00488	Coagulation factor XIII A chain	F13A1	16
F7_P08709	0.102372	0.0501738	-1.98421	0.258005	1.09079	0.54144	0.0105609	0.394807	0.15821	-0.686934	-0.190712	0.191385	-0.549514	0.221695	-0.253638	0.180189	0.755997	-0.199773	0.464057	P08709	Coagulation factor VII;Factor VII light chain;Factor VII heavy chain	F7	2
F9_P00740	0.367657	0.479934	0.146464	0.446861	0.600057	0.589638	0.783108	-1.39431	0.0385777	-2.14909	0.530202	1.04962	-1.62694	-0.0575659	-0.719648	-0.83461	0.221327	0.261548	0.734158	P00740	Coagulation factor IX;Coagulation factor IXa light chain;Coagulation factor IXa heavy chain	F9	14
FABP3_P05413	0.96791	0.105049	1.29106	0.0425285	0.690015	0.723976	0.358013	-0.806492	1.3425	0.937886	0.642924	-1.25973	-1.57106	-1.37313	-2.14909	-0.108136	0.812523	-1.65319	0.0257949	P05413	Fatty acid-binding protein, heart	FABP3	1
FABP4_P15090	0.105049	0.288491	0.33824	0.272746	0.0204725	-0.955566	0.912022	0.610856	0.277395	0.547002	-1.2177	-0.021747	0.72972	0.20798	-0.260843	0.073342	0.834412	-0.39086	0.416938	P15090	Fatty acid-binding protein, adipocyte	FABP4	4
FAM20C_Q8IXL6	0.288491	0.244765	0.211175	-0.210508	0.13582	0.993361	-0.313759	-0.161645	-0.634114	-1.37313	0.579507	0.422425	-0.81494	0.0425285	-0.264472	-0.431805	0.329814	0.290866	0.5464	Q8IXL6	Extracellular serine/threonine protein kinase FAM20C	FAM20C	2
FAM3C_Q92520	-0.63794	-0.753665	-0.661316	-0.0157955	-1.39431	0.258005	0.0487476	-0.226761	-0.0894118	0.951147	0.265312	0.654148	0.140742	-0.0637721	0.987972	0.880951	0.0192018	0.208535	0.477673	Q92520	Protein FAM3C	FAM3C	3
FBLN5_Q9UBX5	-1.08492	-1.09426	-1.37313	-1.98421	-1.23157	1.16642	1.04188	-0.213638	0.441594	0.508876	0.654148	1.10678	-0.150897	0.1192	0.636501	1.94264	0.000317017	-0.115879	0.735142	Q9UBX5	Fibulin-5	FBLN5	3
FBN1_P35555	-0.39268	-0.365815	-0.424732	-0.299361	-1.01823	1.23129	-0.0786719	-0.39268	0.0345834	-0.634114	0.993361	0.434425	-0.63794	-0.264472	0.753283	0.532244	0.183267	0.223651	0.62912	P35555	Fibrillin-1	FBN1	4
FCGBP_Q9Y6R7	-0.541057	-0.955566	-0.183931	0.146464	-0.233106	0.904359	-0.376227	-0.530274	1.03782	-0.707332	0.522473	-0.0180033	-0.409853	0.799587	-0.243745	0.419108	0.355142	0.0644231	0.887646	Q9Y6R7	IgGFc-binding protein	FCGBP	31
FCGR2A_P12318	-0.229544	-0.445287	-0.220603	-0.0308906	-0.840437	0.0665986	-0.223678	-0.249011	-0.354876	1.12042	0.223957	0.0204725	0.422425	-0.0503252	0.603605	0.425243	0.212459	0.172136	0.585514	P12318	Low affinity immunoglobulin gamma Fc region receptor II-a;Low affinity immunoglobulin gamma Fc region receptor II-b;Low affinity immunoglobulin gamma Fc region receptor II-c	FCGR2A	2
FCGR3A_P08637	-0.460994	0.191385	0.170762	0.327645	0.651515	-0.81494	1.09985	0.457797	-0.131208	0.399558	-0.98393	0.322738	0.467046	-0.241223	-0.161645	0.0261489	0.945575	-0.321614	0.456309	P08637	Low affinity immunoglobulin gamma Fc region receptor III-A	FCGR3A	2
FCGR3B_O75015	0.795445	1.29106	1.32204	1.13526	1.4781	-1.55024	1.56363	-0.98393	0.241227	0.959392	-1.33803	-1.50557	0.457797	-0.326098	-1.43777	-1.15836	0.117656	-0.875952	0.250815	O75015	Low affinity immunoglobulin gamma Fc region receptor III-B	FCGR3B	1
FCN2_Q15485	0.522473	0.72972	0.504766	1.16642	0.606667	-0.0275659	0.547002	-0.194776	-0.715174	0.364333	-0.488926	-0.508471	-0.206741	-0.627608	-1.11343	-0.711245	0.029504	-0.583798	0.064772	Q15485	Ficolin-2	FCN2	8
FCN3_O75636	0.146464	-0.0157955	0.434425	-0.719648	0.279159	-1.03211	0.181378	0.829354	-1.08492	0.295026	-0.302211	0.460553	0.712804	-0.116975	0.937886	-0.187175	0.679409	0.500665	0.304253	O75636	Ficolin-3	FCN3	8
FERMT3_Q86UX7	0.13582	0.295026	0.415239	-0.178563	-0.630441	-0.313759	-0.400046	-1.12399	0.486799	0.695171	0.105049	-0.948068	1.88397	1.02344	-0.866435	-0.138581	0.726023	0.370756	0.580248	Q86UX7	Fermitin family homolog 3	FERMT3	6
FETUB_Q9UGM5	0.0631782	0.116261	0.6148	0.00178715	0.384906	-0.145264	0.146464	0.221695	-1.98421	0.504766	-0.114482	0.570948	-0.0786719	-1.18168	0.880469	-0.487495	0.342463	0.266625	0.652686	Q9UGM5	Fetuin-B	FETUB	14
FGB_P02675	-1.9168	-1.87916	-1.55024	-1.70651	-1.17305	0.802725	1.37634	0.322738	0.789962	0.757426	0.498864	1.00288	0.589638	0.656835	-0.102348	2.45499	4.47654e-06	-0.280665	0.286158	P02675	Fibrinogen beta chain;Fibrinopeptide B;Fibrinogen beta chain	FGB	55
FGFBP2_Q9BYJ0	-0.0503252	0.937886	1.17832	-0.260843	0.126609	0.951147	-1.75391	-0.280738	-0.455391	-1.48591	0.855013	-0.566912	-0.501145	-0.400046	0.185207	-0.991289	0.123016	0.519383	0.381918	Q9BYJ0	Fibroblast growth factor-binding protein 2	FGFBP2	1
FGG_P02679	-1.63935	-1.70651	-1.31119	-1.57106	-1.31119	0.816184	1.08507	0.438434	0.375668	0.530202	0.576697	0.979862	0.474843	0.477314	0.211175	2.15697	3.52547e-06	-0.105133	0.579399	P02679	Fibrinogen gamma chain	FGG	48
FGL1_Q08830	0.310109	0.180072	0.508876	-0.134846	-0.467527	-0.566912	1.0095	0.434425	1.39565	0.525873	-0.916505	-1.16179	0.4715	1.50439	-1.13922	0.480371	0.244894	-0.808032	0.23999	Q08830	Fibrinogen-like protein 1	FGL1	7
FKBP1A_P62942	-1.26718	-1.82695	1.26028	-1.45224	-0.661316	0.262406	-0.940602	0.570948	0.707993	0.298586	0.486799	-0.0343893	0.642924	0.116261	0.860706	0.969348	0.167599	0.234594	0.509655	P62942	Peptidyl-prolyl cis-trans isomerase FKBP1A	FKBP1A	1
FLNA_P21333	-0.427405	-0.63794	-0.73022	-0.691638	-0.458266	-0.400046	-0.840437	1.12042	0.474843	0.544574	0.0520831	-0.372892	1.13526	0.863971	0.72972	0.768965	0.0940048	0.301758	0.521441	P21333	Filamin-A	FLNA	60
FLT4_P35916	-0.695996	-1.02332	-0.0605556	-0.5976	-0.473134	0.820513	0.0962987	0.603605	-0.81136	-0.948068	1.01519	0.887694	0.15821	-0.389313	0.628054	0.52232	0.236281	0.507769	0.288087	P35916	Vascular endothelial growth factor receptor 3	FLT4	4
FN1_P02751	1.88397	0.628054	0.595295	0.702264	0.317751	-0.134846	0.904359	-1.37313	-0.359209	-1.14876	-0.296103	0.750341	-1.11343	-0.517873	-0.683466	-1.24778	0.0377008	0.050211	0.924224	P02751	Fibronectin;Anastellin;Ugl-Y1;Ugl-Y2;Ugl-Y3	FN1	92
FSTL1_Q12841	0.126609	0.0631782	-0.243745	0.434425	-0.0470873	1.26028	-0.0371705	-0.727263	-0.0751419	-1.45224	0.702264	0.428434	-1.10509	-0.496971	0.0962987	-0.272984	0.583057	0.131294	0.819289	Q12841	Follistatin-related protein 1	FSTL1	4
FTL_P02792	-1.48591	-0.642412	-1.03211	-1.13922	-1.08492	0.916433	1.36076	-0.517873	0.916433	-0.63794	0.733641	1.29106	-0.630441	1.13526	-0.622162	1.48448	0.0194924	-0.02609	0.965727	P02792	Ferritin light chain	FTL	6
FUS_P35637	-0.482852	-0.52758	0.457797	-0.991943	0.451158	0.218263	-0.584529	0.642924	0.816184	-0.435121	0.682199	0.412302	-1.45224	-0.486208	0.912022	0.350228	0.409664	-0.11793	0.826848	P35637	RNA-binding protein FUS	FUS	1
GALNT2_Q10471	1.01519	0.403828	0.244765	0.606667	0.00735352	0.557548	0.550992	-1.18168	-0.372892	-1.31119	0.770383	0.0425285	-0.98393	-1.45224	0.16194	-0.807006	0.12045	0.0591807	0.920017	Q10471	Polypeptide N-acetylgalactosaminyltransferase 2;Polypeptide N-acetylgalactosaminyltransferase 2 soluble form	GALNT2	2
GANAB_Q14697	-1.10509	-0.563188	-0.98393	-0.740633	-0.372892	0.302142	0.636501	0.741456	0.579507	0.229972	-0.384458	0.522473	0.606667	0.550992	0.0520831	1.25106	0.000104303	-0.228364	0.329714	Q14697	Neutral alpha-glucosidase AB	GANAB	4
GAPDH_P04406	-0.511375	-0.458266	-0.0438301	-0.648422	-0.196741	-0.530274	-0.630441	1.09985	0.530202	0.632322	-0.28368	-0.54453	1.17832	0.860706	0.265312	0.592059	0.161554	0.0748938	0.878024	P04406	Glyceraldehyde-3-phosphate dehydrogenase	GAPDH	10
GDF2_Q9UK05	-0.81494	-0.976655	-0.260843	-0.893403	-0.496971	0.789962	-0.476178	0.123087	0.333431	0.567296	0.763714	0.248863	-0.607036	-0.584529	1.37634	0.956082	0.0078477	-0.028049	0.951344	Q9UK05	Growth/differentiation factor 2	GDF2	1
GFAP_P14136	1.04962	0.606667	0.829354	0.498864	-0.124944	0.248863	0.311427	-0.150897	0.0665986	-0.23734	-0.574182	-0.715174	-0.5976	-0.107434	-0.79313	-0.524181	0.0580179	-0.605234	0.00558696	P14136	Glial fibrillary acidic protein	GFAP	8
GGH_Q92820	-0.26811	0.150143	0.153742	0.314077	0.195525	0.512676	-1.47303	-0.365815	0.173508	-0.530274	0.554031	-0.376227	-0.387614	0.0934841	0.349051	-0.445663	0.267332	0.383133	0.361396	Q92820	Gamma-glutamyl hydrolase	GGH	1
GLIPR2_Q9H4G4	0.486799	0.648177	0.550992	0.256594	-0.28368	0.486799	-0.501145	-0.382123	-1.33803	-1.04922	0.610856	0.54144	-0.727263	-1.00153	0.565145	-0.88852	0.0461408	0.554474	0.276213	Q9H4G4	Golgi-associated plant pathogenesis-related protein 1	GLIPR2	2
GMFG_O60234	0.544574	0.226831	0.741456	0.341649	0.869327	-0.486208	0.579507	0.4715	0.570948	0.720136	-1.59942	-1.59942	0.723976	0.741456	-0.748628	-0.173591	0.510391	-0.867582	0.183998	O60234	Glia maturation factor gamma	GMFG	1
GNAO1_P09471	0.317751	0.0665986	0.720136	0.144448	0.998226	-1.39431	-0.105387	0.183079	0.288491	0.310109	-0.948068	-0.354876	0.595295	1.07509	-0.574182	-0.593036	0.155534	0.102256	0.841957	P09471	Guanine nucleotide-binding protein G(o) subunit alpha	GNAO1	1
GNB2_P62879	-1.35528	0.00735352	-1.29124	-0.98393	0.753283	0.20798	-0.114482	-0.677271	0.783108	-0.0470873	0.341649	-0.0605556	0.358013	0.317751	1.06319	0.604413	0.247822	0.37356	0.249312	P62879	Guanine nucleotide-binding protein G(I)/G(S)/G(T) subunit beta-2	GNB2	1
GNPTG_Q9UJJ9	1.17832	1.3425	1.08507	1.03142	-0.0438301	-0.496971	1.27867	-0.836336	-0.206741	-0.49296	-0.354876	-0.857695	-0.280738	-0.893403	-1.2177	-1.06956	0.0475984	-0.570016	0.216961	Q9UJJ9	N-acetylglucosamine-1-phosphotransferase subunit gamma	GNPTG	4
GOT1_P17174	1.1559	1.24607	1.3143	0.96791	1.12042	-0.695996	0.525873	-0.134846	0.67317	-0.0157955	0.438434	-1.33803	-0.223678	-2.66031	-1.9168	-1.09044	0.00983389	-1.21056	0.0998325	P17174	Aspartate aminotransferase, cytoplasmic	GOT1	2
GP1BA_P07359	-0.704247	0.204351	0.660242	0.099932	0.733641	-1.12399	0.72972	1.36076	0.692858	-0.0637721	-0.476178	-1.18168	0.690015	0.880469	-0.828725	0.120332	0.816181	-0.502336	0.421034	P07359	Platelet glycoprotein Ib alpha chain;Glycocalicin	GP1BA	2
GP1BB_P13224	-0.431006	-0.65869	-0.460994	-0.264472	-0.566912	-0.0157955	-1.33803	0.474843	0.895779	0.213473	0.232973	-0.501145	0.67317	0.869327	0.489913	0.522468	0.240887	0.306794	0.514844	P13224	Platelet glycoprotein Ib beta chain	GP1BB	3
GPLD1_P80108	0.951147	1.17832	1.36076	0.805938	0.262406	-0.39268	0.345612	-1.17305	-0.935072	-0.580764	-0.508471	0.606667	-1.05848	-0.81494	-0.220603	-1.45891	0.00244464	0.148025	0.713596	P80108	Phosphatidylinositol-glycan-specific phospholipase D	GPLD1	12
GPR116_Q8IZF2	-1.05848	-1.13922	-0.534633	-0.715174	-0.584529	1.88397	-1.35528	-0.778185	-0.302211	-0.326098	1.65261	1.19202	-0.427405	-0.840437	0.998226	0.630846	0.319904	0.690564	0.374136	Q8IZF2	Probable G-protein coupled receptor 116	GPR116	2
GPX3_P22352	0.979862	0.783108	1.19202	0.720136	1.29106	-1.14876	0.537919	-0.607036	-0.102348	0.0934841	-1.07955	-0.81136	-0.142819	0.191385	-0.857695	-1.23858	0.0100169	-0.29466	0.458609	P22352	Glutathione peroxidase 3	GPX3	8
GRXCR2_A6NFK2	0.183079	-0.0968604	1.12636	0.912022	0.654148	-1.9168	0.0425285	2.55698	0.13582	-0.997065	-1.27936	-0.0691384	2.55698	-0.142819	-1.31748	-0.591457	0.485696	-0.0146551	0.988978	A6NFK2	Glutaredoxin domain-containing cysteine-rich protein 2	GRXCR2	1
GSR_P00390	-0.264472	-0.0371705	0.322738	-0.0821933	0.153742	0.0844091	-1.16179	-0.455391	-0.866435	0.201281	0.40954	0.201281	0.105049	-0.339954	1.23129	-0.458113	0.163809	0.761025	0.0731176	P00390	Glutathione reductase, mitochondrial	GSR	3
H6PD_O95479	0.937886	0.375668	0.932918	0.987972	0.96791	-1.47303	1.05779	0.40954	0.51597	0.375668	-1.31748	-1.09426	0.434425	0.504766	-1.27936	-0.663284	0.202298	-0.727568	0.260069	O95479	GDH/6PGL endoplasmic bifunctional protein;Glucose 1-dehydrogenase;6-phosphogluconolactonase	H6PD	1
HABP2_Q14520	0.956116	1.03782	0.816184	0.874572	0.6148	1.00288	0.213473	-2.35325	-0.257367	-1.24585	0.351587	0.314077	-1.9168	-1.35528	-0.445287	-1.38792	0.0757457	-0.0823179	0.914064	Q14520	Hyaluronan-binding protein 2;Hyaluronan-binding protein 2 50 kDa heavy chain;Hyaluronan-binding protein 2 50 kDa heavy chain alternate form;Hyaluronan-binding protein 2 27 kDa light chain;Hyaluronan-binding protein 2 27 kDa light chain alternate form	HABP2	21
HBD_P02042	0.265312	0.215708	0.132634	-1.00153	0.483763	1.27867	-1.07955	-0.828725	-0.142819	-2.03611	0.479934	0.738051	-0.169154	0.508876	-0.183931	-0.580885	0.379575	0.836462	0.211495	P02042	Hemoglobin subunit delta	HBD	6
HEG1_Q9ULI3	-0.580764	-1.55024	0.16194	-1.82695	0.00178715	0.72972	-0.0691384	-0.142819	-0.134846	-0.0894118	0.457797	1.03142	0.1192	-0.311333	1.29106	0.817546	0.115303	0.458927	0.219959	Q9ULI3	Protein HEG homolog 1	HEG1	2
HIST1H1E_P10412	1.07509	1.04962	0.987972	0.554031	-0.137393	0.778014	-1.05848	-1.62694	0.585615	-0.701116	1.05779	-0.851332	-1.48591	-1.48591	-0.128701	-1.11045	0.078923	-0.174231	0.801526	P10412	Histone H1.4;Histone H1.3;Histone H1.2	HIST1H1E	9
HIST1H2AJ_Q99878	-0.593539	-0.313759	0.0258342	-0.61168	-0.384458	0.4171	-0.0275659	-0.467527	1.56363	-0.243745	0.0317198	0.311427	0.258005	0.183079	-0.196741	0.623899	0.161914	-0.13088	0.740301	Q99878	Histone H2A type 1-J;Histone H2A type 1-H;Histone H2A.J;Histone H2A type 1-C;Histone H2A type 2-B;Histone H2A type 3;Histone H2A type 1-D;Histone H2A type 1;Histone H2A type 1-B/E;Histone H2AX;Histone H2A.V;Histone H2A.Z;Histone H2A type 2-C;Histone H2A type 2-A;Histone H2A type 1-A	HIST1H2AJ	2
HIST1H2BL_Q99880	0.0520831	0.0287054	0.422425	-0.486208	-0.316966	0.560833	-0.710754	-1.87916	1.76348	0.498864	0.805938	-0.299361	-0.291908	-0.150897	-0.530274	0.106645	0.874913	-0.139953	0.840915	Q99880	Histone H2B type 1-L;Histone H2B type 1-M;Histone H2B type 1-N;Histone H2B type 1-H;Histone H2B type 2-F;Histone H2B type 1-C/E/F/G/I;Histone H2B type 1-D;Histone H2B type F-S;Histone H2B type 1-K;Histone H2B type 2-E;Histone H2B type 1-B;Histone H2B type 1-O;Histone H2B type 1-J;Histone H2B type 3-B;Histone H2B type 1-A	HIST1H2BL	6
HIST1H4A_P62805	0.378435	0.912022	0.51597	0.651515	0.829354	-0.79313	-0.0503252	-0.823105	1.10678	0.428434	-0.857695	-0.98393	0.33824	0.277395	-0.81494	-0.683729	0.138423	-0.381917	0.442195	P62805	Histone H4	HIST1H4A	2
HIST2H3A_Q71DI3	0.500872	-0.178563	0.789962	-0.607036	0.778014	0.403828	-0.260843	-2.03611	1.13526	0.381862	0.187048	-0.024359	-0.910194	-0.745242	-0.424732	-0.33185	0.603467	-0.308295	0.61502	Q71DI3	Histone H3.2	HIST2H3A	1
HLA-A_P04439	0.311427	-0.845118	-0.955566	-0.828725	-0.778185	0.668751	-1.27936	0.67317	0.606667	-0.154231	0.869327	-0.577137	0.585615	0.855013	0.0385777	0.722234	0.151397	0.251279	0.608527	P04439	HLA class I histocompatibility antigen, A-3 alpha chain	HLA-A	2
HLA-B_P01889	-0.387614	-0.881356	-0.291908	-0.116975	-1.10509	-0.0371705	-0.52758	0.757426	0.00735352	1.27867	0.0487476	-0.187358	0.6148	-0.163811	1.26028	0.852329	0.0582627	0.0187915	0.965718	P01889	HLA class I histocompatibility antigen, B-7 alpha chain	HLA-B	0
HLF_Q16534	1.45463	0.863971	0.944876	0.826468	0.993361	0.378435	0.733641	-2.14909	-0.997065	-1.17305	0.0385777	1.06916	-1.59942	-1.82695	-0.724071	-1.65809	0.0335431	0.0328856	0.966215	Q16534	Hepatic leukemia factor	HLF	1
HMCN2_Q8NDA2	0.262406	-0.478196	0.0826789	-0.257367	-0.671763	1.1461	-1.43777	0.223957	0.235296	-0.552594	1.50439	-0.661316	-0.277365	-0.719648	0.229972	0.135446	0.78284	0.092209	0.880932	Q8NDA2	Hemicentin-2	HMCN2	2
HP_P00738	-0.239256	1.20308	-0.654745	1.41961	0.820513	0.651515	-0.342725	-0.935072	-0.239256	-1.04168	0.441594	0.20798	-0.840437	-0.148627	-0.948068	-0.891283	0.120328	0.123931	0.770316	P00738	Haptoglobin;Haptoglobin alpha chain;Haptoglobin beta chain	HP	39
HPR_P00739	0.51597	0.483763	0.863971	0.838229	0.712804	-0.287728	0.295026	0.105049	-0.0637721	-0.473134	-0.727263	-0.724071	0.244765	0.181378	-1.12399	-0.767859	0.00232825	-0.344923	0.301784	P00739	Haptoglobin-related protein	HPR	10
HPSE_Q9Y251	-0.448529	1.01519	-0.486208	0.6148	1.11183	-0.534633	-0.8994	-0.116975	-0.787432	-0.616808	-0.0666539	0.642924	-0.024359	0.146464	0.183079	-0.952466	0.049773	0.767341	0.00319086	Q9Y251	Heparanase;Heparanase 8 kDa subunit;Heparanase 50 kDa subunit	HPSE	1
HPX_P02790	0.677033	0.67317	0.428434	0.937886	0.789962	-0.691638	0.741456	-0.378999	-0.930204	-0.342725	-0.504019	0.128779	-0.403102	-0.257367	-0.418243	-1.02172	0.0208529	0.0296316	0.926867	P02790	Hemopexin	HPX	39
HRG_P04196	0.944876	0.322738	1.06319	0.512676	-0.105387	0.140742	0.0934841	-0.710754	-0.707332	-1.52146	-0.0404924	0.579507	-0.671763	0.0204725	-0.634114	-1.08868	0.0220523	0.391786	0.340793	P04196	Histidine-rich glycoprotein	HRG	26
HSP90AA1_P07900	-0.28368	-0.021747	-0.467527	-0.634114	-0.511375	0.0204725	-0.517873	0.778014	0.656835	-0.0691384	-0.00998728	-0.296103	0.483763	0.829354	0.146464	0.557351	0.0827305	0.0570361	0.858873	P07900	Heat shock protein HSP 90-alpha	HSP90AA1	2
HSP90AB1_P08238	-0.0135863	-0.424732	-0.163811	-1.33803	-1.9168	0.438434	-0.875411	0.288491	0.651515	-0.291908	0.959392	0.286245	0.272746	0.557548	0.738051	0.813617	0.117951	0.520572	0.143841	P08238	Heat shock protein HSP 90-beta	HSP90AB1	1
HSP90B1_P14625	0.333431	-0.691638	-1.13922	-0.384458	-0.306691	0.310109	-0.154231	0.0345834	0.4171	-0.39749	0.15821	0.146464	0.00735352	0.795445	0.0844091	0.47973	0.137517	0.196362	0.367882	P14625	Endoplasmin	HSP90B1	8
HSPA5_P11021	-0.0786719	-0.134846	-0.253638	0.576697	0.0501738	-0.249011	-0.0894118	0.651515	0.166137	0.00178715	-0.552594	-0.365815	0.544574	0.565145	-0.100968	0.0642604	0.769022	-0.0781348	0.786396	P11021	78 kDa glucose-regulated protein	HSPA5	23
HSPA7_P48741	-0.00668932	-0.530274	-0.137393	-0.326098	0.565145	0.712804	-0.302211	-1.13922	0.185207	-1.23157	0.785596	0.816184	-1.18168	0.00178715	0.951147	-0.267937	0.546474	0.629605	0.284637	P48741	Putative heat shock 70 kDa protein 7	HSPA7	1
HSPA8_P11142	-0.79313	-1.01029	-0.570243	-0.875411	-0.570243	-0.239256	-1.17305	0.975563	0.702264	0.489913	0.38937	-0.384458	1.06916	0.964854	0.979862	0.914948	0.0766087	0.452671	0.371565	P11142	Heat shock cognate 71 kDa protein;Heat shock-related 70 kDa protein 2	HSPA8	6
HSPB1_P04792	0.690015	0.834702	0.916433	0.311427	0.204351	-1.35528	0.381862	0.494103	0.508876	0.486799	-0.935072	-1.29124	0.597972	0.451158	-0.467527	-0.488115	0.266344	-0.432212	0.43169	P04792	Heat shock protein beta-1	HSPB1	7
HSPB6_O14558	-0.740633	-0.836336	-0.3298	-0.701116	-0.745242	0.690015	0.0317198	0.483763	-0.163811	-0.710754	0.795445	0.699842	0.412302	-0.213638	0.799587	0.736812	0.0376071	0.432521	0.206176	O14558	Heat shock protein beta-6	HSPB6	2
HSPD1_P10809	-0.686934	-1.1896	0.345612	-0.923803	-0.302211	-0.0404924	-0.296103	0.789962	0.838229	0.810825	0.362017	-0.881356	0.623621	0.570948	0.123087	0.971873	0.027924	-0.260821	0.498216	P10809	60 kDa heat shock protein, mitochondrial	HSPD1	3
HSPG2_P98160	-0.210508	-0.382123	-0.187358	-0.511375	-1.04922	0.15821	-0.0724299	0.620609	-0.124944	0.223957	0.177553	0.302142	0.494103	0.0287054	0.431175	0.629196	0.0160159	0.125655	0.451085	P98160	Basement membrane-specific heparan sulfate proteoglycan core protein;Endorepellin;LG3 peptide	HSPG2	24
HTRA1_Q92743	-0.627608	0.327645	0.557548	0.0174417	0.20798	-0.473134	1.12042	0.805938	-0.339954	-0.0180033	-0.5976	0.298586	0.381862	-0.409853	-0.440522	0.122452	0.75392	-0.372559	0.356569	Q92743	Serine protease HTRA1	HTRA1	4
HYOU1_Q9Y4L1	-0.570243	-0.580764	-0.482852	-0.332809	-0.199985	-0.229544	0.422425	1.07509	0.723976	0.394807	-0.845118	-0.302211	0.660242	1.01519	0.13582	0.910682	0.0106582	-0.344566	0.413191	Q9Y4L1	Hypoxia up-regulated protein 1	HYOU1	4
ICAM1_P05362	-0.787432	-0.148627	-0.473134	-0.0371705	0.0775924	0.610856	-0.150897	0.384906	-0.8994	-0.021747	0.508876	0.180072	0.302142	-0.577137	0.4715	0.258498	0.425245	0.192347	0.573305	P05362	Intercellular adhesion molecule 1	ICAM1	12
IGF1_P05019	0.494103	1.41961	0.686488	-0.686934	0.0449408	0.277395	-0.0849681	-1.70651	-0.511375	0.0174417	0.0345834	0.904359	-1.55024	-0.881356	0.40954	-0.793243	0.147309	0.184981	0.752199	P05019	Insulin-like growth factor I	IGF1	3
IGF2_P01344	0.272746	1.36076	-0.0503252	0.195525	0.218263	0.333431	0.16194	-0.724071	-0.024359	-0.389313	-0.18132	0.1192	-0.4377	-0.440522	-0.61168	-0.527868	0.131583	-0.18193	0.454693	P01344	Insulin-like growth factor II;Insulin-like growth factor II;Insulin-like growth factor II Ala-25 Del;Preptin	IGF2	4
IGF2R_P11717	0.54144	1.0095	-0.584529	1.03782	0.146464	0.229972	0.0145005	-0.63794	-0.194776	-1.27936	-0.0751419	0.530202	-1.03211	-0.169154	-0.0786719	-0.803659	0.0823866	0.208544	0.585136	P11717	Cation-independent mannose-6-phosphate receptor	IGF2R	3
IGFALS_P35858	0.483763	0.979862	0.4171	0.378435	0.534196	-0.577137	-0.0404924	-0.18132	-0.421675	0.102372	-0.448529	-0.5976	0.322738	0.0705781	-0.345265	-0.782322	0.00150701	0.0240349	0.912526	P35858	Insulin-like growth factor-binding protein complex acid labile subunit	IGFALS	12
IGFBP2_P18065	-0.574182	-1.20144	-1.14876	-0.787432	-0.955566	0.677033	1.06916	-0.0404924	0.610856	-0.514327	0.431175	1.21626	-0.0724299	0.381862	-0.0849681	1.29392	0.00711547	0.0139343	0.970779	P18065	Insulin-like growth factor-binding protein 2	IGFBP2	12
IGFBP3_P17936	0.560833	1.52655	0.774008	0.560833	0.554031	-0.359209	0.0385777	-1.1896	-0.260843	-0.216921	-0.3298	-0.541057	-0.88811	-0.157823	-0.249011	-1.19285	0.0028618	-0.0355602	0.889268	P17936	Insulin-like growth factor-binding protein 3	IGFBP3	11
IGFBP4_P22692	-1.03211	-1.11343	-1.41867	-0.683466	-1.05848	0.805938	0.494103	-0.120829	0.620609	0.185207	0.600057	0.892417	-0.178563	0.434425	0.244765	1.45824	0.000148024	0.0016147	0.994865	P22692	Insulin-like growth factor-binding protein 4	IGFBP4	8
IGFBP5_P24593	0.565145	0.600057	0.341649	0.286245	0.256594	0.422425	-0.229544	-0.997065	-0.701116	-0.73022	0.504766	0.088367	-1.1896	-0.455391	0.537919	-0.857042	0.0240158	0.344315	0.427653	P24593	Insulin-like growth factor-binding protein 5	IGFBP5	7
IGFBP6_P24592	0.204351	0.252313	0.140742	-0.114482	-1.27936	-0.677271	1.12636	-0.105387	0.362017	0.407478	-0.469846	0.595295	0.123087	0.462953	-0.469846	0.381927	0.383807	-0.174312	0.654737	P24592	Insulin-like growth factor-binding protein 6	IGFBP6	5
IGFBP7_Q16270	0.252313	0.500872	0.654148	0.16194	-0.424732	-0.948068	0.720136	1.21626	0.0561902	0.603605	-0.893403	-0.52758	0.937886	-0.0308906	-0.478196	0.100717	0.815505	-0.528061	0.308951	Q16270	Insulin-like growth factor-binding protein 7	IGFBP7	6
IGHA1_P01876	0.887694	1.16642	-0.389313	-0.400046	0.603605	-0.427405	0.333431	0.855013	-0.683466	-0.458266	-0.332809	0.0705781	0.682199	-0.384458	-0.923803	-0.44981	0.332665	-0.10152	0.80299	P01876	Ig alpha-1 chain C region	IGHA1	16
IGHA2_P01877	0.537919	1.76348	0.4715	0.648177	-0.114482	-0.220603	0.0665986	0.0775924	-0.577137	-0.566912	-0.501145	0.235296	-0.0575659	-0.935072	-0.845118	-0.90541	0.0384782	-0.176629	0.530472	P01877	Ig alpha-2 chain C region	IGHA2	2
IGHD_P0DOX3	0.695171	1.10678	-0.00998728	0.187048	1.24607	-0.622162	0.370203	-0.504019	-0.976655	0.415239	-0.654745	-0.0503252	-0.239256	-0.851332	0.111288	-0.908495	0.0410188	-0.0733955	0.831878	P0DOX3	Ig delta chain C region	IGHD	13
IGHE_P0DOX4	-1.12399	0.695171	-1.31748	-0.504019	2.06473	-0.216921	-0.661316	-0.719648	1.71061	-0.570243	-0.280738	-0.704247	-0.306691	1.1461	-0.199985	-0.054387	0.946363	0.0223923	0.969053	P0DOX4	Ig epsilon chain C region	IGHE	2
IGHG1_P01857	-0.616808	-1.31119	0.951147	1.29106	-0.634114	-0.351347	-0.137393	0.820513	-0.39749	0.358013	-0.627608	0.272746	0.651515	-0.342725	0.232973	0.12244	0.832852	-0.0210789	0.950226	P01857	Ig gamma-1 chain C region	IGHG1	1
IGHG2_P01859	0.932918	0.570948	0.998226	0.975563	-0.787432	-0.39749	-0.26811	-0.616808	0.0934841	-0.100968	-0.316966	-0.249011	-0.28368	0.362017	-0.88811	-0.796023	0.0788147	-0.0171717	0.943287	P01859	Ig gamma-2 chain C region	IGHG2	16
IGHG3_P01860	0.880469	0.554031	-0.0821933	0.557548	0.42552	-0.701116	-0.464163	-0.0575659	-0.111119	0.600057	-0.686934	-0.199985	0.0501738	-0.552594	0.483763	-0.613856	0.0565691	-0.0343339	0.91325	P01860	Ig gamma-3 chain C region	IGHG3	15
IGHG4_P01861	1.26028	-0.522422	-0.0404924	-0.194776	0.620609	-0.745242	-0.473134	0.869327	-0.61168	0.789962	-0.630441	-0.264472	0.738051	-0.607036	0.795445	-0.258794	0.602802	0.040463	0.934436	P01861	Ig gamma-4 chain C region	IGHG4	17
IGHM_P01871	1.3425	1.21626	0.54144	-0.137393	0.1192	-0.223678	-0.991943	-0.840437	-0.431006	0.834702	-0.233106	-0.893403	-0.335937	-0.448529	0.295026	-0.946874	0.0615001	0.00728264	0.985076	P01871	Ig mu chain C region	IGHM	15
IGHV1-18_A0A0C4DH31	0.277395	0.170762	-0.233106	0.460553	0.537919	0.654148	-0.0751419	-0.735183	-0.778185	-1.11343	0.270106	0.916433	-0.686934	-0.704247	-0.0275659	-0.652262	0.110685	0.363116	0.431972	A0A0C4DH31		IGHV1-18	2
IGHV1-24_A0A0C4DH33	0.446861	0.699842	0.820513	0.922327	0.441594	-1.26718	1.03782	0.589638	0.252313	0.895779	-1.57106	-0.991943	0.720136	0.333431	-0.955566	-0.364554	0.435946	-0.794674	0.222635	A0A0C4DH33		IGHV1-24	4
IGHV1-45_A0A0A0MS14	0.753283	0.623621	-0.81494	-0.930204	-0.409853	0.0487476	0.327645	1.06916	-0.460994	-1.13922	0.238423	1.01933	0.912022	-0.836336	-0.473134	0.124686	0.814568	0.202993	0.70781	A0A0A0MS14		IGHV1-45	1
IGHV1-69-2_A0A0B4J2H0	-0.0821933	-0.163811	-0.277365	0.123087	0.349051	-0.253638	-0.88811	0.286245	-0.291908	0.378435	-0.128701	-0.0545157	0.306612	-0.0935403	1.05779	-0.143549	0.593427	0.371325	0.279553	A0A0B4J2H0	Ig heavy chain V-I region EU	IGHV1-69-2	2
IGHV2-26_A0A0B4J1V2	1.06319	0.993361	1.13526	0.682199	0.682199	-1.24585	1.32204	-0.448529	0.829354	1.1559	-1.70651	-1.6769	0.987972	0.639953	-1.57106	-0.58866	0.308051	-0.987891	0.24574	A0A0B4J1V2		IGHV2-26	3
IGHV3-15_A0A0B4J1V0	0.998226	0.880469	0.603605	0.582588	0.128779	-0.55836	0.462953	-0.522422	-1.13922	-0.501145	-0.400046	0.863971	-0.55836	-0.39749	-0.451218	-1.09037	0.00940071	0.26301	0.496789	A0A0B4J1V0		IGHV3-15	6
IGHV3-20_A0A0C4DH32	2.06473	0.820513	-2.14909	0.959392	0.270106	-0.748628	-0.241223	-0.190712	-0.246774	0.166137	-0.0821933	-0.169154	-0.389313	-0.348199	0.345612	-0.64537	0.413446	0.12359	0.546591	A0A0C4DH32		IGHV3-20	2
IGHV3-21_P01762	1.20308	1.04188	1.27867	0.67317	1.23129	-1.05848	0.816184	-0.563188	0.799587	-1.9168	-0.473134	-1.13922	0.215708	0.428434	-1.70651	-1.47016	0.0494678	-0.150404	0.82779	P01762	Ig heavy chain V-III region TRO;Ig heavy chain V-III region WEA	IGHV3-21	1
IGHV3-23_P0DP03	0.291472	0.585615	0.185207	0.375668	0.560833	0.00436252	-0.63794	0.211175	-0.710754	-1.08492	-0.150897	0.185207	-0.100968	-0.128701	0.291472	-0.843373	0.0215429	0.462837	0.129547	P0DP03	Ig heavy chain V-III region CAM;Ig heavy chain V-III region 23	IGHV3-23	1
IGHV3-35_A0A0C4DH35	0.0605236	-0.476178	-0.280738	0.270106	0.446861	0.191385	0.187048	0.512676	-1.31119	-0.142819	0.123087	0.232973	0.355483	-0.501145	0.0705781	-0.116695	0.756609	0.168775	0.64753	A0A0C4DH35		IGHV3-35	2
IGHV3-38_A0A0C4DH36	-1.87916	0.407478	-0.0308906	-0.661316	-1.1896	0.295026	0.431175	-0.8994	0.639953	0.67317	0.244765	1.01519	-1.43777	0.173508	1.56363	0.898683	0.113505	0.0838795	0.890313	A0A0C4DH36		IGHV3-38	3
IGHV3-43_A0A0B4J1X8	0.869327	0.341649	0.218263	0.241227	0.170762	-0.0894118	-0.634114	-0.0308906	-1.52146	-0.508471	0.00735352	0.457797	-0.0438301	-0.665177	0.610856	-0.925115	0.0219169	0.63027	0.109634	A0A0B4J1X8		IGHV3-43	1
IGHV3-49_A0A0A0MS15	0.477314	-0.376227	0.258005	0.547002	0.438434	-0.740633	-0.206741	0.6148	-0.348199	1.0095	-0.607036	-0.671763	0.576697	0.306612	-0.172884	-0.20316	0.597148	-0.17942	0.671187	A0A0A0MS15		IGHV3-49	3
IGHV3-64_A0A075B6Q5	1.39565	-0.8994	0.108458	0.677033	0.979862	-0.0724299	0.504766	-0.534633	0.0425285	-0.715174	-0.695996	0.441594	-0.857695	0.195525	-0.406576	-0.607309	0.227146	-0.109641	0.750046	A0A075B6Q5		IGHV3-64	2
IGHV3-66_P0DP02	0.820513	0.904359	0.221695	0.778014	0.108458	-0.8994	1.52655	-0.243745	-0.563188	0.187048	-0.745242	-0.0637721	0.099932	-0.469846	-0.753665	-0.565154	0.265221	-0.387972	0.431551	P0DP02	Ig heavy chain V-III region KOL;Ig heavy chain V-III region BUT	IGHV3-66	1
IGHV3-72_A0A0B4J1Y9	1.41961	0.477314	0.937886	0.223957	-0.799315	-0.376227	0.565145	-0.648422	-0.65869	-0.172884	-0.418243	0.498864	-0.458266	-0.382123	-0.187358	-0.710105	0.150276	0.0687904	0.816902	A0A0B4J1Y9		IGHV3-72	4
IGHV3-74_A0A0B4J1X5	0.4171	0.355483	-0.478196	0.415239	0.123087	-0.469846	0.554031	0.258005	-0.593539	0.460553	-0.65869	0.33824	0.317751	-0.111119	-0.120829	-0.124702	0.683745	-0.0887703	0.776272	A0A0B4J1X5		IGHV3-74	3
IGHV4-28_A0A0C4DH34	0.15821	-0.0786719	0.42552	0.51597	1.3425	-0.707332	-0.372892	0.282878	-0.840437	0.783108	-0.719648	-0.65869	0.40954	-0.277365	0.438434	-0.64364	0.140435	0.00938939	0.98173	A0A0C4DH34		IGHV4-28	2
IGHV4-4_A0A075B6R2	0.639953	0.874572	0.467046	-1.6769	-0.8994	-0.580764	1.09079	-1.07955	-0.223678	0.702264	-0.701116	1.45463	-0.875411	0.00735352	0.96791	0.100758	0.878859	0.18886	0.764238	A0A075B6R2		IGHV4-4	4
IGHV4-61_P0DP08	0.4715	-0.291908	0.123087	0.0962987	1.1559	-0.342725	0.855013	-0.187358	-1.04168	0.431175	-1.01823	0.651515	-0.249011	-0.460994	0.221695	-0.36809	0.394973	-0.11389	0.799998	P0DP08	Ig heavy chain V-II region NEWM;Ig heavy chain V-II region ARH-77;Ig heavy chain V-II region WAH	IGHV4-61	2
IGHV5-51_A0A0C4DH38	0.362017	0.690015	0.204351	0.603605	0.860706	-0.710754	0.298586	0.530202	-0.458266	0.270106	-0.799315	-0.316966	0.668751	-0.0724299	-0.806492	-0.558164	0.0836555	-0.251265	0.509676	A0A0C4DH38		IGHV5-51	4
IGHV6-1_A0A0B4J1U7	0.993361	0.530202	-0.683466	-0.488926	0.863971	0.288491	0.150143	-0.566912	-0.63794	-0.930204	0.295026	0.753283	-0.753665	-0.114482	-0.348199	-0.582313	0.20906	0.305677	0.410399	A0A0B4J1U7		IGHV6-1	2
IGJ_P01591	0.850328	1.23129	0.166137	-0.0545157	-0.00372479	0.116261	-0.478196	0.565145	-1.23157	-0.229544	-0.120829	-0.183931	0.518735	-1.23157	-0.157823	-0.689483	0.120269	0.0164973	0.969057	P01591	Immunoglobulin J chain	IGJ	8
IGKC_P01834	0.922327	0.741456	1.1461	0.956116	0.937886	-1.6769	0.692858	-0.0438301	0.686488	0.956116	-1.35528	-1.27936	0.582588	0.560833	-1.39431	-0.817831	0.163909	-0.700053	0.327457	P01834	Ig kappa chain C region	IGKC	4
IGKJ1_A0A0A0MT89	1.32204	0.272746	-0.246774	-0.665177	1.88397	-0.190712	-0.79313	-0.0605556	-0.0849681	-0.65869	-0.642412	-0.210508	-0.00668932	0.128779	-0.382123	-0.870971	0.145093	0.13502	0.529393	A0A0A0MT89		IGKJ1	1
IGKV1-12_A0A0C4DH73	0.508876	0.1192	0.327645	0.403828	0.16194	-0.881356	0.67317	1.12636	-0.296103	0.434425	-0.378999	-0.79313	0.816184	-0.0275659	-0.772676	-0.0929974	0.810322	-0.442538	0.36982	A0A0C4DH73	Ig kappa chain V-I region Wes	IGKV1-12	1
IGKV1-27_A0A075B6S5	1.23129	0.998226	0.972703	1.3425	0.504766	-0.81136	0.126609	-0.473134	0.741456	-0.105387	-1.48591	-0.823105	-0.482852	0.177553	-0.514327	-1.11426	0.00965141	-0.521365	0.205427	A0A075B6S5		IGKV1-27	2
IGKV1-5_P01602	0.603605	0.576697	0.500872	0.617575	0.799587	-1.10509	0.341649	0.785596	-0.384458	0.477314	-1.23157	-0.63794	0.763714	0.150143	-0.313759	-0.596665	0.15565	-0.276885	0.580946	P01602	Ig kappa chain V-I region HK102	IGKV1-5	2
IGKV1-8_A0A0C4DH67	0.628054	-0.372892	0.600057	-0.0637721	-0.226761	0.600057	0.306612	-0.345265	-0.772676	-0.587693	0.483763	0.799587	-0.642412	-1.87916	0.642924	-0.27273	0.443047	0.0407337	0.945557	A0A0C4DH67		IGKV1-8	1
IGKV1D-37_P0DSN7	-0.916505	0.489913	1.02344	0.441594	1.20308	-0.61168	0.0631782	0.979862	0.451158	0.0145005	-1.00153	-0.904371	0.880469	-0.787432	-0.376227	-0.268902	0.57286	-0.617221	0.196121	P0DSN7		IGKV1D-37	1
IGKV2-24_A0A0C4DH68	1.4781	0.677033	0.716043	0.993361	0.403828	-0.584529	0.6148	-0.264472	-0.150897	0.677033	-2.03611	-0.102348	-0.114482	-0.000327876	-0.335937	-0.795287	0.0357235	-0.576229	0.249314	A0A0C4DH68		IGKV2-24	1
IGKV2-40_A0A087WW87	0.895779	-0.0343893	0.00436252	-0.220603	-0.455391	-0.549514	0.191385	0.723976	-0.365815	0.0520831	-0.748628	0.508876	0.486799	0.0605236	0.33824	-0.0275284	0.933613	0.118739	0.722916	A0A087WW87	Ig kappa chain V-II region Cum;Ig kappa chain V-II region FR	IGKV2-40	3
IGKV2D-29_A0A075B6S2	-0.836336	-0.389313	0.525873	1.45463	-0.216921	-0.857695	-0.799315	-0.0343893	0.699842	0.855013	-0.376227	-0.787432	0.0345834	1.09079	0.351587	-0.134895	0.809003	0.0899697	0.85668	A0A075B6S2		IGKV2D-29	2
IGKV3D-11_P04433	1.00288	0.668751	0.38937	1.1461	0.595295	-0.727263	-0.642412	-0.0849681	-0.0935403	0.585615	-0.96868	-0.772676	0.0665986	-0.00668932	0.0665986	-0.952993	0.011643	-0.130456	0.700346	P04433	Ig kappa chain V-III region VG	IGKV3D-11	3
IGKV3D-20_A0A0C4DH25	0.582588	-0.277365	-0.114482	1.76348	0.582588	-0.421675	-0.458266	-0.0751419	0.394807	-0.469846	-0.707332	-0.313759	-0.0545157	0.686488	-0.476178	-0.713386	0.125428	0.0329653	0.913287	A0A0C4DH25		IGKV3D-20	2
IGKV4-1_P06312	0.349051	-0.418243	0.750341	0.770383	0.972703	-1.04922	0.279159	-0.0157955	-0.0666539	0.774008	-1.26718	-0.389313	0.16194	0.460553	0.0258342	-0.500546	0.23387	-0.185934	0.671708	P06312	Ig kappa chain V-IV region	IGKV4-1	3
IGKV6-21_A0A0C4DH24	-0.194776	-0.145264	2.55698	-0.514327	1.65261	0.399558	-0.321452	-1.11343	-1.47303	-0.316966	0.262406	0.333431	-1.08492	-1.11343	-0.137393	-1.23611	0.121897	0.217085	0.647867	A0A0C4DH24		IGKV6-21	1
IGKV6D-21_A0A0A0MT36	-0.607036	-0.249011	0.0425285	2.06473	0.187048	-0.291908	-1.48591	-0.0135863	0.557548	-0.88811	-0.213638	-0.239256	0.0449408	0.707993	0.144448	-0.712045	0.259486	0.513291	0.240424	A0A0A0MT36		IGKV6D-21	1
IGLC6_P0CF74	-0.768345	0.201281	0.282878	0.855013	-0.435121	2.55698	-1.98421	-0.910194	-1.16179	-0.464163	2.55698	-0.107434	-1.07955	-1.31119	-0.0404924	-0.419815	0.633636	0.396335	0.712586	P0CF74	Ig lambda-6 chain C region	IGLC6	1
IGLC7_A0M8Q6	0.166137	1.37634	-0.634114	0.0501738	0.770383	0.494103	1.10678	-0.511375	-1.45224	-2.66031	0.695171	1.52655	-0.229544	-1.24585	-1.09426	-0.950394	0.255674	0.535023	0.550668	A0M8Q6	Ig lambda-7 chain C region	IGLC7	4
IGLL1_P15814	0.33824	0.218263	2.06473	1.88397	1.27867	-0.440522	-0.735183	0.140742	0.099932	0.686488	-1.39431	-1.87916	0.504766	0.651515	-1.1896	-1.20648	0.0335384	-0.61165	0.329999	P15814	Immunoglobulin lambda-like polypeptide 1	IGLL1	2
IGLL5_P0DOX8	0.778014	0.221695	-0.828725	0.381862	0.088367	-0.0135863	-0.691638	-0.313759	-0.496971	0.0561902	0.0120412	-0.0404924	0.204351	-0.120829	0.311427	-0.420196	0.211571	0.365252	0.0636214	P0DOX8	Immunoglobulin lambda-like polypeptide 5;Ig lambda-1 chain C regions	IGLL5	7
IGLV1-36_A0A0B4J1U3	1.29106	0.855013	0.753283	1.4781	0.0317198	-1.48591	0.922327	1.19202	0.595295	0.665509	-1.41867	-1.63935	1.36076	0.4171	-1.52146	-0.503989	0.386122	-0.938172	0.262946	A0A0B4J1U3		IGLV1-36	2
IGLV2-18_A0A075B6J9	0.370203	0.333431	0.576697	1.00288	0.277395	-0.260843	-0.81494	-0.445287	-0.584529	1.08507	-0.593539	-0.49296	-0.710754	-0.593539	1.06916	-0.716227	0.100904	-0.0602206	0.901975	A0A075B6J9		IGLV2-18	1
IGLV3-10_A0A075B6K4	-0.403102	0.286245	-0.249011	0.802725	-0.476178	-0.587693	0.40954	0.763714	0.0105609	-0.400046	-0.622162	0.932918	0.479934	0.248863	-0.3298	0.0470792	0.895816	0.102736	0.790921	A0A075B6K4		IGLV3-10	3
IGLV3-16_A0A075B6K0	-0.772676	-0.229544	-0.55836	0.0934841	0.111288	1.01519	-0.239256	0.126609	-1.00153	-0.787432	0.975563	0.869327	-0.220603	-0.8994	0.355483	0.0938787	0.822081	0.393357	0.455338	A0A075B6K0		IGLV3-16	1
IGLV4-3_A0A075B6K6	0.38937	-0.98393	-0.342725	0.998226	1.07509	0.498864	-1.08492	-0.574182	-2.03611	0.349051	0.741456	0.576697	-0.8994	-1.47303	1.45463	-0.796666	0.231421	0.649528	0.393446	A0A075B6K6		IGLV4-3	1
IGLV4-60_A0A075B6I1	-1.41867	0.504766	0.474843	1.12636	1.3143	-1.41867	0.544574	-0.600916	-0.451218	0.550992	-0.923803	0.795445	-0.302211	-0.0666539	0.682199	-0.675368	0.303724	0.312043	0.543993	A0A075B6I1		IGLV4-60	4
IGLV4-69_A0A075B6H9	1.3143	0.692858	-1.82695	0.345612	0.232973	0.291472	-0.857695	-0.745242	-0.55836	0.0317198	0.33824	0.177553	-0.930204	-0.61168	1.04962	-0.519379	0.405013	0.372326	0.403857	A0A075B6H9		IGLV4-69	5
IGLV5-37_A0A075B6J1	-0.0404924	-0.326098	0.213473	-0.342725	0.201281	-0.49296	0.597972	1.0095	0.0631782	0.341649	-0.828725	-0.0371705	0.770383	0.244765	-0.142819	0.36278	0.24534	-0.302581	0.429182	A0A075B6J1		IGLV5-37	1
IGLV5-45_A0A087WSX0	0.665509	0.567296	-0.351347	0.0385777	-1.47303	-0.0545157	0.477314	0.128779	-0.435121	-0.287728	0.0425285	0.183079	0.146464	-0.0180033	0.0174417	0.0763452	0.862161	0.108557	0.542619	A0A087WSX0		IGLV5-45	3
IGLV7-46_A0A075B6I9	0.904359	0.579507	-0.607036	0.153742	0.215708	0.279159	-0.866435	-1.59942	-0.530274	1.03782	0.146464	0.16194	-1.87916	-0.39268	1.88397	-0.585086	0.304146	0.319937	0.684502	A0A075B6I9		IGLV7-46	1
IGLV8-61_A0A075B6I0	0.279159	0.0934841	-2.35325	0.810825	0.252313	0.181378	-0.131208	-0.49296	-0.226761	0.820513	-0.134846	0.0501738	-0.486208	-0.0605556	0.54144	0.213686	0.735362	-0.0481915	0.867883	A0A075B6I0		IGLV8-61	2
IGLV9-49_A0A0B4J1Y8	1.12636	-0.0637721	-0.549514	0.518735	0.904359	-0.482852	-0.226761	0.951147	-0.400046	-0.157823	-0.517873	-0.511375	0.820513	-0.243745	-0.372892	-0.450502	0.298214	-0.101807	0.785613	A0A0B4J1Y8		IGLV9-49	5
IL1RAP_Q9NPH3	0.0287054	-0.172884	-0.0545157	0.0775924	-0.376227	-0.246774	0.15821	0.716043	-0.49296	0.153742	-0.178563	0.394807	0.4171	-0.220603	0.218263	0.157118	0.508413	0.0685485	0.789998	Q9NPH3	Interleukin-1 receptor accessory protein	IL1RAP	4
IL6R_P08887	-0.249011	0.0962987	-0.580764	-0.199985	-0.61168	0.959392	-0.000327876	-0.593539	-1.01029	-0.345265	1.1461	0.959392	-0.530274	-1.01823	0.816184	0.111023	0.768415	0.472641	0.417173	P08887	Interleukin-6 receptor subunit alpha	IL6R	1
IL6ST_P40189	-0.400046	-1.9168	-0.226761	-0.243745	-0.272862	1.10678	-0.190712	0.215708	-1.17305	-0.131208	1.29106	0.944876	-0.226761	-0.866435	0.668751	0.577545	0.27464	0.396796	0.484137	P40189	Interleukin-6 receptor subunit beta	IL6ST	1
ILK_Q13418	-1.75391	-0.54453	-1.45224	-1.07955	0.0665986	0.0962987	-0.948068	0.668751	1.37634	0.785596	0.0145005	-0.4377	1.3143	1.20308	0.286245	1.34851	0.030353	0.0803015	0.881074	Q13418	Integrin-linked protein kinase	ILK	5
IMPAD1_Q9NX62	-0.107434	-0.23734	-0.335937	-0.600916	-0.686934	0.370203	-0.488926	0.370203	0.132634	-0.455391	0.557548	0.537919	0.0487476	-0.332809	1.01519	0.379457	0.133921	0.379575	0.244232	Q9NX62	Inositol monophosphatase 3	IMPAD1	1
ISLR_O14498	-0.406576	-0.378999	-0.128701	-0.460994	-1.04168	0.642924	-0.169154	0.279159	-1.12399	0.108458	0.838229	0.504766	0.291472	-0.418243	0.904359	0.430869	0.245614	0.476637	0.248964	O14498	Immunoglobulin superfamily containing leucine-rich repeat protein	ISLR	2
ITGA2B_P08514	-0.18132	-0.677271	-0.406576	-0.52758	-0.321452	-0.458266	-0.851332	0.606667	0.720136	0.554031	0.310109	-0.55836	0.892417	1.06916	0.0561902	0.537087	0.172522	0.239656	0.596983	P08514	Integrin alpha-IIb;Integrin alpha-IIb heavy chain;Integrin alpha-IIb light chain, form 1;Integrin alpha-IIb light chain, form 2	ITGA2B	7
ITGB3_P05106	-0.384458	0.0345834	-0.0575659	0.0145005	-0.345265	-0.464163	-1.55024	0.802725	1.16642	0.741456	-0.299361	-1.23157	1.19202	1.32204	0.0736468	0.286881	0.603329	0.0721133	0.919809	P05106	Integrin beta-3	ITGB3	6
ITIH3_Q06033	-0.464163	-0.26811	0.370203	0.306612	-0.616808	0.863971	0.099932	0.295026	-0.169154	-1.50557	0.595295	0.589638	0.0605236	0.218263	-0.715174	0.0512945	0.91149	0.232868	0.630122	Q06033	Inter-alpha-trypsin inhibitor heavy chain H3	ITIH3	30
KIT_P10721	0.314077	1.50439	0.579507	0.166137	1.50439	-1.09426	-0.787432	-0.400046	-1.43777	-0.239256	-0.665177	1.07509	0.235296	-0.424732	-0.566912	-1.60545	0.00265707	0.722468	0.109016	P10721	Mast/stem cell growth factor receptor Kit	KIT	2
KLK6_Q92876	1.19202	0.0317198	-0.455391	0.183079	0.0174417	-0.787432	-0.163811	0.213473	-0.0135863	0.262406	-0.55836	0.403828	-0.372892	-0.0343893	0.707993	-0.291563	0.406862	0.127026	0.685754	Q92876	Kallikrein-6	KLK6	2
KLKB1_P03952	1.56363	0.774008	0.522473	0.829354	0.805938	-0.161645	0.0449408	-1.16179	-0.851332	-0.904371	-0.105387	0.4171	-0.997065	-0.654745	-0.431006	-1.50592	0.00106451	0.252618	0.472545	P03952	Plasma kallikrein;Plasma kallikrein heavy chain;Plasma kallikrein light chain	KLKB1	34
KNG1_P01042	1.04188	0.972703	0.757426	0.690015	0.434425	-0.563188	0.642924	-0.81494	-0.299361	-0.427405	-0.577137	-0.00998728	-0.514327	-0.246774	-0.836336	-1.07168	0.00912865	-0.144518	0.63112	P01042	Kininogen-1;Kininogen-1 heavy chain;T-kinin;Bradykinin;Lysyl-bradykinin;Kininogen-1 light chain;Low molecular weight growth-promoting factor	KNG1	47
LAMB1_P07942	-0.154231	-0.584529	-0.642412	0.422425	-0.79313	0.504766	0.223957	-0.157823	0.317751	0.0705781	-0.0308906	0.126609	-0.345265	0.258005	0.310109	0.542221	0.0713017	-0.128132	0.454125	P07942	Laminin subunit beta-1	LAMB1	4
LAMB2_P55268	-0.81136	-0.504019	-1.1896	-1.41867	-1.14876	1.71061	-0.0308906	0.232973	-0.277365	-0.0786719	1.76348	0.987972	0.144448	-0.735183	-0.246774	1.32581	0.0170065	0.0714573	0.903887	P55268	Laminin subunit beta-2	LAMB2	3
LAMC1_P11047	-0.111119	-0.194776	0.632322	0.111288	-2.03611	1.50439	-2.66031	-0.768345	1.02344	-0.0343893	1.45463	-1.00153	-0.39268	0.378435	0.403828	0.132637	0.882435	0.355579	0.687458	P11047	Laminin subunit gamma-1	LAMC1	3
LBP_P18428	0.40954	0.778014	0.975563	0.892417	0.855013	-1.50557	1.50439	-0.311333	1.24607	0.96791	-1.29124	-1.98421	0.702264	0.96791	-1.41867	-0.401816	0.52033	-0.985082	0.266768	P18428	Lipopolysaccharide-binding protein	LBP	5
LCAT_P04180	0.525873	0.656835	0.412302	0.282878	0.802725	-0.806492	0.757426	-0.241223	0.126609	0.33824	-1.10509	-0.580764	0.132634	0.486799	-0.39268	-0.501211	0.134707	-0.326732	0.419556	P04180	Phosphatidylcholine-sterol acyltransferase	LCAT	3
LCP1_P13796	0.00178715	-0.264472	0.0631782	0.0105609	0.738051	0.213473	-0.566912	-0.384458	0.102372	-0.823105	0.226831	0.0962987	-0.665177	0.582588	0.0425285	-0.401547	0.159842	0.34834	0.25388	P13796	Plastin-2	LCP1	7
LDHB_P07195	0.434425	0.362017	0.623621	0.428434	0.0631782	-1.01823	0.166137	0.0120412	0.750341	0.887694	-0.81494	-1.20144	1.12042	0.944876	-1.00153	-0.222738	0.555254	-0.350118	0.582059	P07195	L-lactate dehydrogenase B chain	LDHB	3
LGALS1_P09382	-0.190712	-0.28368	0.462953	-0.154231	0.394807	1.06319	0.446861	-0.359209	0.33824	-0.541057	1.19202	-0.458266	-1.50557	-1.9168	0.699842	0.143778	0.678471	-0.587361	0.415213	P09382	Galectin-1	LGALS1	3
LGALS3_P17931	-1.37313	-1.17305	-0.354876	-0.172884	-0.194776	0.623621	0.229972	0.270106	-0.81494	0.244765	0.384906	0.682199	-0.0343893	0.223957	0.855013	0.764448	0.06251	0.311632	0.318666	P17931	Galectin-3	LGALS3	2
LGALS3BP_Q08380	-0.246774	0.738051	-1.06802	0.0605236	0.33824	-0.206741	0.845405	-0.577137	-0.486208	-0.024359	-0.257367	0.677033	-0.313759	-0.021747	0.381862	-0.0542125	0.894749	0.183013	0.581108	Q08380	Galectin-3-binding protein	LGALS3BP	15
LGALSL_Q3ZCW2	-1.70651	-1.41867	0.099932	-0.476178	0.422425	-0.522422	-1.50557	1.10678	1.41961	1.11183	-0.4377	-0.976655	1.26028	1.65261	0.750341	0.937844	0.223446	0.127731	0.870558	Q3ZCW2	Galectin-related protein	LGALSL	1
LILRA2_Q8N149	-0.707332	-0.566912	-0.0786719	-1.25973	-0.0545157	1.13526	1.20308	-0.976655	-0.549514	-0.0666539	1.23129	1.3425	-1.33803	-1.26718	0.544574	0.682538	0.21692	-0.0464756	0.951343	Q8N149	Leukocyte immunoglobulin-like receptor subfamily A member 2	LILRA2	2
LILRB5_O75023	-0.100968	-0.686934	1.11183	0.904359	0.0345834	0.241227	-2.14909	-0.458266	-0.418243	0.317751	0.150143	0.310109	-0.431006	-0.997065	1.1461	-0.745897	0.21874	0.52898	0.383491	O75023	Leukocyte immunoglobulin-like receptor subfamily B member 5	LILRB5	1
LIMS1_P48059	-1.50557	-0.778185	-1.70651	-0.451218	-0.239256	-0.100968	-1.39431	0.695171	1.45463	0.565145	0.42552	-0.460994	0.850328	1.1559	0.826468	1.18008	0.0750658	0.315512	0.588494	P48059	LIM and senescent cell antigen-like-containing domain protein 1;LIM and senescent cell antigen-like-containing domain protein 2	LIMS1	2
LOX_P28300	-0.828725	-1.00153	-1.05848	-0.935072	-0.311333	0.774008	-0.424732	1.03142	-0.648422	0.750341	0.816184	0.438434	0.403828	-1.13922	1.52655	1.12355	0.0277443	0.112633	0.844994	P28300	Protein-lysine 6-oxidase	LOX	1
LPA_P08519	-1.23157	-0.648422	0.656835	0.979862	-0.5976	1.07509	0.108458	-0.570243	-0.522422	-0.302211	0.802725	0.102372	-0.354876	-0.764209	-0.00372479	0.125915	0.815092	-0.00127789	0.997532	P08519	Apolipoprotein(a)	LPA	33
LRFN1_Q9P244	-0.163811	-0.552594	-0.0935403	0.277395	-0.223678	1.41961	0.1192	-0.291908	-0.332809	-1.75391	0.956116	1.12636	-0.764209	-0.431006	-0.511375	-0.016718	0.97595	0.243142	0.716958	Q9P244	Leucine-rich repeat and fibronectin type III domain-containing protein 1	LRFN1	1
LRG1_P02750	-0.997065	-0.630441	-0.313759	-0.409853	-1.26718	0.226831	0.937886	0.810825	0.298586	-0.0371705	0.102372	0.327645	0.750341	0.702264	-0.686934	1.17105	0.00187219	-0.208254	0.534452	P02750	Leucine-rich alpha-2-glycoprotein	LRG1	19
LRP1_Q07954	-0.378999	-0.384458	-0.0724299	1.39565	-0.249011	0.108458	1.45463	-1.33803	-0.753665	-0.828725	0.826468	1.23129	-0.904371	-0.435121	-0.435121	-0.333618	0.592519	0.328096	0.62229	Q07954	Prolow-density lipoprotein receptor-related protein 1;Low-density lipoprotein receptor-related protein 1 85 kDa subunit;Low-density lipoprotein receptor-related protein 1 515 kDa subunit;Low-density lipoprotein receptor-related protein 1 intracellular domain	LRP1	6
LSR_Q86X29	-1.29124	-0.704247	-0.778185	-1.39431	-0.460994	0.699842	0.310109	-0.124944	0.892417	-0.299361	0.810825	0.153742	-0.145264	0.887694	0.512676	1.22141	0.00340046	0.148322	0.636304	Q86X29	Lipolysis-stimulated lipoprotein receptor	LSR	1
LTA4H_P09960	0.0736468	0.757426	0.201281	0.785596	1.39565	-0.102348	-0.311333	-1.31748	-0.923803	-1.06802	0.547002	0.648177	-1.70651	-0.0438301	0.105049	-1.38732	0.00300912	0.654574	0.222968	P09960	Leukotriene A-4 hydrolase	LTA4H	1
LTBP2_Q14767	-1.1896	-0.991943	-0.476178	-1.18168	-1.55024	1.02344	0.582588	0.51597	0.407478	0.128779	0.892417	0.937886	0.0120412	-0.661316	0.258005	1.60958	0.000124634	-0.243845	0.489702	Q14767	Latent-transforming growth factor beta-binding protein 2	LTBP2	3
LTF_P02788	0.512676	1.3143	0.306612	0.221695	1.56363	0.0736468	-0.257367	-0.691638	-0.409853	-1.02332	0.0105609	-0.128701	-0.772676	-0.976655	-0.52758	-1.24549	0.00706536	-0.017303	0.949424	P02788	Lactotransferrin;Lactoferricin-H;Kaliocin-1;Lactoferroxin-A;Lactoferroxin-B;Lactoferroxin-C	LTF	12
LYVE1_Q9Y5Y7	-0.0180033	0.0425285	0.0520831	-0.00372479	0.0425285	-0.616808	0.880469	1.04962	-0.137393	0.682199	-0.740633	-0.451218	0.956116	0.153742	-0.464163	0.348535	0.337826	-0.480848	0.30781	Q9Y5Y7	Lymphatic vessel endothelial hyaluronic acid receptor 1	LYVE1	6
LYZ_P61626	-1.27936	-0.654745	-1.07955	-0.378999	-0.695996	-0.00372479	0.96791	0.306612	1.4781	1.10678	-0.220603	0.0258342	0.0287054	0.518735	-0.0935403	1.58887	0.0018509	-0.71931	0.0552164	P61626	Lysozyme C	LYZ	9
MADCAM1_Q13477	-0.691638	0.550992	0.446861	0.54144	0.244765	-0.172884	-0.701116	-0.486208	-0.28368	-1.25973	0.500872	-0.445287	-0.241223	0.489913	1.09985	-0.799208	0.0307576	0.861549	0.0382723	Q13477	Mucosal addressin cell adhesion molecule 1	MADCAM1	1
MAN1A1_P33908	-0.851332	-0.587693	-0.691638	-0.241223	-0.287728	0.96791	0.850328	-0.584529	-0.469846	-0.916505	0.951147	1.41961	-0.935072	0.0317198	-0.0470873	0.501394	0.277106	0.314591	0.594833	P33908	Mannosyl-oligosaccharide 1,2-alpha-mannosidase IA	MAN1A1	4
MAN2A1_Q16706	-0.137393	-0.701116	0.451158	0.298586	0.099932	1.24607	-1.87916	-0.306691	0.0487476	-1.57106	1.41961	0.00735352	-1.39431	0.0520831	0.874572	-0.494651	0.448725	0.684279	0.383505	Q16706	Alpha-mannosidase 2	MAN2A1	1
MANF_P55145	0.632322	0.785596	0.855013	0.288491	0.838229	-0.916505	0.460553	0.845405	1.23129	1.07509	-2.14909	-2.03611	0.998226	0.665509	-0.587693	-0.140764	0.740763	-1.161	0.174657	P55145	Mesencephalic astrocyte-derived neurotrophic factor	MANF	1
MAP2_P11137	0.306612	0.399558	1.21626	-0.418243	0.695171	0.998226	0.204351	-0.28368	0.642924	0.816184	0.916433	-1.05848	-1.98421	-1.52146	-1.10509	0.0357295	0.9219	-1.42616	0.0425027	P11137	Microtubule-associated protein 2	MAP2	1
MASP1_P48740	0.799587	0.660242	0.0385777	0.0844091	0.498864	0.201281	0.384906	-0.514327	-0.910194	-0.563188	0.116261	0.13582	-0.418243	-0.715174	-0.223678	-0.69664	0.0484201	0.0593015	0.846007	P48740	Mannan-binding lectin serine protease 1;Mannan-binding lectin serine protease 1 heavy chain;Mannan-binding lectin serine protease 1 light chain	MASP1	20
MASP2_O00187	-1.01823	-0.600916	-0.287728	-1.02332	-0.183931	0.0345834	-0.440522	0.972703	-1.70651	0.302142	0.467046	0.964854	0.654148	0.099932	1.3425	0.455305	0.385604	0.873216	0.130781	O00187	Mannan-binding lectin serine protease 2;Mannan-binding lectin serine protease 2 A chain;Mannan-binding lectin serine protease 2 B chain	MASP2	6
MB_P02144	-1.62694	-1.59942	-0.875411	-1.2177	-1.75391	-0.194776	1.04962	-0.0894118	0.826468	0.975563	-0.142819	1.56363	-0.187358	0.695171	1.76348	1.92817	0.000629896	0.224928	0.661219	P02144	Myoglobin	MB	3
MBL2_P11226	-0.719648	-0.496971	-1.47303	0.399558	-0.431006	0.0174417	0.42552	0.351587	0.845405	1.50439	-0.0849681	-0.96868	0.537919	0.530202	-0.287728	1.17309	0.0181763	-0.683519	0.110185	P11226	Mannose-binding protein C	MBL2	8
MBP_P02686	0.0105609	-0.574182	0.288491	1.26028	0.707993	0.265312	1.24607	-0.302211	1.04188	0.191385	0.422425	-0.464163	-1.82695	-1.98421	-0.600916	0.149858	0.732136	-1.37925	0.0373659	P02686	Myelin basic protein	MBP	12
MCAM_P43121	-0.172884	-0.467527	0.286245	-0.23734	-0.378999	0.244765	-1.01029	0.944876	-1.62694	-0.0438301	0.0258342	0.826468	0.51597	-0.3298	1.10678	-0.104182	0.835813	0.727333	0.213594	P43121	Cell surface glycoprotein MUC18	MCAM	5
MDH1_P40925	0.232973	0.508876	0.838229	-0.566912	0.381862	0.123087	-1.02332	-0.0821933	0.665509	-0.0849681	0.912022	-0.836336	-1.06802	-0.772676	0.0145005	-0.359383	0.347041	-0.269724	0.571081	P40925	Malate dehydrogenase, cytoplasmic	MDH1	2
MDH2_P40926	0.668751	0.959392	1.1559	0.477314	0.544574	0.173508	0.438434	0.291472	0.248863	0.327645	-0.0637721	-1.43777	-0.622162	-1.27936	-1.35528	-0.465203	0.0192964	-1.24765	0.00851716	P40926	Malate dehydrogenase, mitochondrial	MDH2	4
MEGF8_Q7Z7M0	-0.23734	0.42552	0.96791	0.302142	0.0520831	0.763714	-0.486208	-0.642412	-1.1896	-0.955566	0.474843	-0.00372479	-0.593539	-0.707332	0.567296	-0.804079	0.0839571	0.449524	0.327508	Q7Z7M0	Multiple epidermal growth factor-like domains protein 8	MEGF8	6
MENT_Q9BUN1	0.576697	0.595295	0.262406	0.753283	0.460553	0.979862	-1.70651	-1.20144	0.088367	-0.96868	0.623621	-0.260843	-1.04922	0.0174417	-0.326098	-1.09133	0.0866287	0.36266	0.536338	Q9BUN1	Protein MENT	MENT	3
MFAP5_Q13361	-0.96868	0.0204725	-0.216921	0.474843	-1.31748	0.753283	1.00288	-1.31119	0.537919	0.099932	0.221695	1.24607	-1.27936	-0.0404924	-0.145264	0.618117	0.273903	-0.216033	0.717025	Q13361	Microfibrillar-associated protein 5	MFAP5	1
MGAT1_P26572	-0.359209	-0.0438301	-0.458266	-0.142819	-0.627608	0.922327	-0.549514	-0.541057	0.146464	-0.642412	0.937886	0.720136	-0.823105	0.13582	0.327645	0.193508	0.568752	0.392515	0.385423	P26572	Alpha-1,3-mannosyl-glycoprotein 2-beta-N-acetylglucosaminyltransferase	MGAT1	2
MGP_P08493	-0.351347	-1.14876	-0.541057	-1.63935	-1.16179	1.45463	0.660242	0.534196	-0.0503252	-0.418243	1.24607	0.956116	-0.102348	-1.01029	0.15821	1.40456	0.00884723	-0.186547	0.726283	P08493	Matrix Gla protein	MGP	4
MIF_P14174	0.16194	-0.0275659	-0.511375	-0.0180033	0.987972	0.211175	-0.570243	0.504766	0.341649	0.355483	-0.514327	-1.08492	0.153742	0.512676	-0.0545157	0.0499724	0.876106	-0.366034	0.31199	P14174	Macrophage migration inhibitory factor	MIF	2
MINPP1_Q9UNW1	0.518735	0.956116	1.24607	0.4715	0.944876	-1.75391	0.695171	0.628054	0.972703	1.39565	-1.45224	-1.75391	1.56363	1.04962	-1.98421	-0.439926	0.479156	-0.902956	0.364321	Q9UNW1	Multiple inositol polyphosphate phosphatase 1	MINPP1	1
MMP2_P08253	0.660242	0.829354	0.959392	0.610856	0.314077	-1.70651	0.648177	0.311427	0.512676	1.02344	-1.16179	-1.03211	0.603605	0.522473	-1.03211	-0.516941	0.348069	-0.577829	0.38416	P08253	72 kDa type IV collagenase;PEX	MMP2	4
MMP9_P14780	0.916433	1.4781	0.850328	0.620609	1.37634	-1.87916	0.774008	-0.257367	0.600057	-0.448529	-1.04168	-0.634114	-0.210508	0.180072	-1.02332	-1.29056	0.0498791	-0.303713	0.586755	P14780	Matrix metalloproteinase-9;67 kDa matrix metalloproteinase-9;82 kDa matrix metalloproteinase-9	MMP9	2
MMRN1_Q13201	-0.148627	0.887694	0.0775924	0.15821	0.508876	-0.54453	-0.616808	-0.00372479	0.265312	-0.311333	-0.199985	-0.440522	0.248863	0.648177	-0.154231	-0.538965	0.0601396	0.262677	0.331647	Q13201	Multimerin-1;Platelet glycoprotein Ia*;155 kDa platelet multimerin	MMRN1	2
MMRN2_Q9H8L6	0.244765	0.241227	0.279159	0.116261	0.177553	-0.226761	0.218263	0.557548	-1.20144	0.258005	-0.61168	0.384906	0.288491	-0.948068	0.690015	-0.290669	0.398813	0.0396091	0.930392	Q9H8L6	Multimerin-2	MMRN2	3
MRC1_P22897	-0.0751419	0.589638	-0.893403	0.181378	-0.166257	0.617575	0.317751	-0.940602	0.467046	-0.976655	0.183079	0.96791	-0.511375	0.295026	-0.677271	-0.03022	0.945714	0.154451	0.746458	P22897	Macrophage mannose receptor 1	MRC1	2
MRC2_Q9UBG0	-0.727263	-0.49296	-0.845118	0.317751	-0.587693	1.52655	0.180072	-1.43777	0.0145005	-0.671763	1.52655	0.690015	-0.745242	-0.768345	0.248863	0.389374	0.496214	0.268051	0.694974	Q9UBG0	C-type mannose receptor 2	MRC2	1
MSN_P26038	-0.73022	-0.997065	0.0204725	-0.482852	-0.55836	-0.00998728	-1.04168	0.181378	0.778014	0.195525	0.370203	-0.105387	0.310109	1.0095	0.723976	0.570256	0.142711	0.44103	0.251823	P26038	Moesin	MSN	7
MST1_P26927	1.11183	0.560833	-0.199985	0.795445	0.306612	0.518735	-0.845118	-0.715174	-0.114482	-0.504019	0.213473	-0.321452	-0.460994	-0.166257	-0.642412	-0.846958	0.0343204	0.0564833	0.84935	P26927	Hepatocyte growth factor-like protein;Hepatocyte growth factor-like protein alpha chain;Hepatocyte growth factor-like protein beta chain;Putative macrophage stimulating 1-like protein	MST1	26
MYH7_P12883	-1.2177	-0.772676	-0.166257	-0.277365	-1.06802	1.04962	-0.923803	-0.665177	1.0095	-0.3298	1.04188	0.256594	-0.948068	0.774008	0.972703	0.728471	0.172239	0.391355	0.503627	P12883	Myosin-7;Myosin-6	MYH7	6
MYL1_P05976	-0.348199	-0.488926	-0.587693	0.0317198	-0.021747	-0.389313	-0.508471	0.088367	1.1461	0.494103	-0.100968	-0.226761	-0.467527	1.04188	0.384906	0.449126	0.225407	-0.0398517	0.92397	P05976	Myosin light chain 1/3, skeletal muscle isoform	MYL1	4
MYL12A_P19105	0.733641	0.810825	1.04962	0.467046	0.816184	-1.31119	0.606667	0.446861	0.757426	0.912022	-2.35325	-0.514327	0.656835	0.67317	-1.45224	-0.493106	0.296087	-0.88032	0.259205	P19105	Myosin regulatory light chain 12A;Myosin regulatory light chain 12B	MYL12A	1
MYL6_P60660	-1.04922	-1.27936	-0.403102	-0.81136	-0.52758	-0.213638	-0.593539	0.922327	0.774008	0.595295	-0.0605556	0.0345834	1.10678	0.987972	0.656835	1.11101	0.0159563	0.248232	0.534414	P60660	Myosin light polypeptide 6	MYL6	5
MYOC_Q99972	-0.241223	-0.508471	-2.66031	0.177553	0.116261	-0.600916	0.364333	-0.111119	0.712804	1.56363	0.170762	-0.335937	0.298586	0.690015	0.223957	1.00898	0.158298	-0.17627	0.678632	Q99972	Myocilin;Myocilin, N-terminal fragment;Myocilin, C-terminal fragment	MYOC	5
NAP1L1_P55209	-0.0894118	-0.0894118	0.582588	-0.107434	-0.0503252	-1.1896	-0.0180033	0.597972	1.52655	0.692858	-0.930204	-1.04168	1.07509	1.71061	-0.4377	0.272754	0.588595	-0.246731	0.73975	P55209	Nucleosome assembly protein 1-like 1;Nucleosome assembly protein 1-like 4	NAP1L1	2
NCAM1_P13591	0.810825	0.795445	1.20308	0.636501	0.512676	-1.37313	0.916433	0.358013	0.582588	1.09079	-1.55024	-1.31119	0.741456	0.431175	-1.23157	-0.476766	0.34802	-0.899014	0.206855	P13591	Neural cell adhesion molecule 1	NCAM1	7
NCAM2_O15394	0.327645	-0.190712	0.799587	-0.508471	-1.01029	1.0095	-0.955566	-0.409853	-0.00668932	-0.719648	1.3425	0.238423	-0.534633	-1.17305	0.241227	-0.100003	0.836143	0.239343	0.673129	O15394	Neural cell adhesion molecule 2	NCAM2	1
NDUFA11_Q86Y39	0.140742	-0.120829	-0.671763	-0.0575659	0.479934	0.375668	-0.246774	0.0736468	-0.0724299	0.00436252	-0.440522	0.998226	-0.332809	-0.233106	-0.0180033	0.0727912	0.745289	-0.0321373	0.912834	Q86Y39	NADH dehydrogenase [ubiquinone] 1 alpha subcomplex subunit 11	NDUFA11	1
NEFL_P07196	1.16642	1.11183	1.71061	1.08507	1.04188	-1.06802	1.23129	-1.55024	0.4715	0.277395	-1.11343	-1.01029	0.0317198	-0.378999	-1.6769	-1.35077	0.0566109	-0.701963	0.27914	P07196	Neurofilament light polypeptide;Neurofilament medium polypeptide;Neurofilament heavy polypeptide	NEFL	2
NENF_Q9UMX5	-1.13922	-0.482852	-0.194776	-0.764209	-0.851332	-0.178563	0.00178715	0.712804	0.987972	1.32204	-0.73022	-0.287728	0.692858	1.21626	0.576697	1.25569	0.00800909	-0.275634	0.561204	Q9UMX5	Neudesin	NENF	3
NID1_P14543	-1.31748	-0.233106	-0.851332	-0.563188	-0.131208	0.850328	-0.881356	-0.622162	0.431175	-0.79313	1.09079	0.860706	-0.26811	0.370203	0.695171	0.416234	0.350004	0.752781	0.119765	P14543	Nidogen-1	NID1	5
NME2P1_O60361	0.180072	-0.910194	0.394807	-0.81494	0.351587	0.972703	-1.37313	0.185207	-0.326098	-0.39268	0.0934841	-0.243745	-0.00998728	1.06319	0.0934841	-0.0270652	0.956618	0.386085	0.416743	O60361	Putative nucleoside diphosphate kinase;Nucleoside diphosphate kinase B;Nucleoside diphosphate kinase A	NME2P1	2
NNT_Q13423	0.451158	0.232973	1.0095	0.869327	0.211175	-0.514327	0.258005	-0.464163	-0.321452	-0.745242	-0.021747	-0.409853	-0.440522	0.699842	-0.991943	-0.912263	0.00466815	0.124591	0.714791	Q13423	NAD(P) transhydrogenase, mitochondrial	NNT	1
NOTCH2_Q04721	0.757426	0.636501	0.826468	1.01933	-0.169154	0.932918	0.399558	-1.98421	0.364333	-0.881356	0.96791	0.317751	-2.66031	-1.43777	-0.277365	-0.847864	0.193605	-0.384207	0.658234	Q04721	Neurogenic locus notch homolog protein 2;Notch 2 extracellular truncation;Notch 2 intracellular domain	NOTCH2	2
NOTCH3_Q9UM47	-0.120829	-0.246774	-0.210508	0.660242	-0.88811	0.987972	0.0844091	-0.65869	0.282878	-1.43777	0.874572	0.829354	-0.616808	-0.541057	-0.0605556	0.0129549	0.979413	0.245342	0.654186	Q9UM47	Neurogenic locus notch homolog protein 3;Notch 3 extracellular truncation;Notch 3 intracellular domain	NOTCH3	4
NPTX1_Q15818	0.620609	0.642924	1.09985	0.757426	0.550992	-0.63794	0.944876	0.132634	0.544574	0.944876	-1.43777	-2.35325	1.03142	0.554031	-1.16179	-0.348556	0.31672	-1.05928	0.184191	Q15818	Neuronal pentraxin-1	NPTX1	1
NRCAM_Q92823	-0.587693	-0.39749	0.355483	-0.26811	0.221695	-0.332809	-0.552594	-1.06802	-0.403102	2.55698	-0.239256	-0.406576	-0.778185	-1.41867	2.55698	0.175315	0.804069	-0.0972331	0.920035	Q92823	Neuronal cell adhesion molecule	NRCAM	3
NRGN_Q92686	-0.49296	-0.61168	-0.172884	-0.549514	-0.534633	-0.024359	-1.59942	1.05779	0.415239	0.40954	0.412302	-0.478196	0.904359	0.494103	0.407478	0.524093	0.309324	0.29625	0.576393	Q92686	Neurogranin;NEUG(55-78)	NRGN	1
NRP1_O14786	-0.0470873	-0.0849681	-0.665177	-0.627608	-0.0849681	0.67317	-0.4377	0.218263	-0.508471	-0.365815	0.690015	0.341649	0.262406	-0.183931	0.279159	0.217851	0.445925	0.36197	0.221334	O14786	Neuropilin-1	NRP1	6
NRP2_O60462	-0.335937	-0.511375	0.0501738	-0.0751419	-0.024359	0.826468	-0.683466	-0.178563	-0.735183	-0.851332	1.17832	0.211175	-0.522422	-0.100968	0.757426	-0.145088	0.676458	0.629121	0.184175	O60462	Neuropilin-2	NRP2	3
NUCB1_Q02818	0.381862	0.838229	1.06916	0.570948	0.642924	-2.66031	1.39565	0.412302	0.753283	1.13526	-0.976655	-1.9168	0.845405	0.912022	-0.930204	-0.493386	0.54257	-0.620484	0.521548	Q02818	Nucleobindin-1	NUCB1	2
OAF_Q86UD1	-0.114482	0.15821	-0.134846	0.180072	-0.522422	1.09985	0.277395	-1.03211	-0.0180033	-0.753665	1.06319	0.585615	-0.65869	-0.199985	-0.778185	0.00138648	0.997375	0.0876968	0.870612	Q86UD1	Out at first protein homolog	OAF	4
OGN_P20774	-1.00153	-0.332809	-0.378999	-0.0935403	-0.359209	-0.28368	0.686488	1.04188	0.272746	0.642924	-0.246774	-0.400046	0.699842	0.170762	0.126609	0.905288	0.0123799	-0.401993	0.211209	P20774	Mimecan	OGN	5
OLFM1_Q99784	-0.306691	-0.114482	-0.787432	0.310109	-0.691638	0.311427	0.0258342	-0.0503252	-0.0786719	-0.0575659	0.783108	0.378435	-0.105387	-0.514327	0.238423	0.348167	0.161443	0.12591	0.610609	Q99784	Noelin	OLFM1	5
ORM1_P02763	-0.935072	-1.25973	-1.75391	-0.440522	0.191385	1.58793	0.4715	-1.00153	0.654148	-0.534633	1.3143	0.783108	-0.740633	0.235296	-0.488926	1.07505	0.09783	-0.0148553	0.980769	P02763	Alpha-1-acid glycoprotein 1	ORM1	11
ORM2_P19652	-0.424732	-0.81136	-1.24585	-0.145264	-0.574182	1.21626	0.105049	-0.354876	-0.105387	-0.183931	0.932918	0.785596	-0.296103	0.238423	-0.359209	0.775701	0.0546832	0.124902	0.755037	P19652	Alpha-1-acid glycoprotein 2	ORM2	5
P4HB_P07237	-0.376227	-0.124944	-0.382123	-0.169154	-0.81136	0.585615	-0.406576	0.518735	0.105049	-0.194776	0.446861	-0.382123	0.774008	0.375668	-0.0968604	0.494371	0.0692168	0.101901	0.727826	P07237	Protein disulfide-isomerase	P4HB	7
PAPLN_O95428	-0.0691384	-0.260843	-0.768345	0.252313	-0.0637721	0.944876	0.0775924	-0.272862	-1.87916	-0.414084	1.06916	0.805938	0.211175	-1.16179	0.20798	-0.12677	0.805319	0.53522	0.398306	O95428	Papilin	PAPLN	5
PARVB_Q9HBI1	-0.904371	-0.81494	-0.704247	-0.4377	-0.403102	-0.339954	-0.409853	0.632322	0.979862	0.892417	-0.39268	-0.622162	0.895779	1.16642	1.20308	1.00383	0.0261706	0.0991289	0.847568	Q9HBI1	Beta-parvin	PARVB	1
PCDH18_Q9HCL0	0.686488	0.892417	1.09079	0.738051	0.0605236	-1.45224	0.789962	0.522473	0.550992	0.979862	-0.570243	-2.14909	0.665509	0.272746	-1.01029	-0.415445	0.418847	-0.836482	0.243453	Q9HCL0	Protocadherin-18	PCDH18	1
PCOLCE_Q15113	-0.145264	-0.665177	-0.332809	0.0120412	-0.748628	0.534196	0.512676	0.201281	-0.98393	-0.233106	0.550992	1.16642	0.00436252	-1.12399	0.6148	0.382191	0.276573	0.236294	0.637446	Q15113	Procollagen C-endopeptidase enhancer 1	PCOLCE	12
PCSK9_Q8NBP7	0.738051	0.248863	1.50439	0.438434	0.166137	0.544574	-0.39268	-0.704247	-0.806492	-1.00153	0.407478	0.628054	-1.31748	-1.57106	0.0105609	-1.09125	0.0175285	0.103585	0.850342	Q8NBP7	Proprotein convertase subtilisin/kexin type 9	PCSK9	6
PCYOX1_Q9UHG3	1.0095	1.13526	0.367657	1.07509	1.32204	-0.435121	-0.418243	-0.488926	-0.154231	-0.467527	-0.840437	-0.517873	-0.476178	-0.178563	-0.448529	-1.37472	0.00046413	-0.0995064	0.443239	Q9UHG3	Prenylcysteine oxidase 1	PCYOX1	1
PDIA3_P30101	-0.280738	-0.216921	-0.206741	-0.280738	-0.120829	-0.501145	-0.161645	0.690015	0.270106	0.0449408	-0.148627	-0.448529	1.01519	0.778014	-0.0308906	0.289648	0.223533	0.164578	0.648313	P30101	Protein disulfide-isomerase A3	PDIA3	9
PDLIM1_O00151	-0.671763	-0.570243	-0.806492	-0.464163	-0.257367	-0.272862	-1.10509	1.16642	0.850328	0.345612	-0.024359	-0.648422	1.45463	1.19202	0.099932	0.750887	0.139326	0.217878	0.710439	O00151	PDZ and LIM domain protein 1	PDLIM1	4
PEAR1_Q5VY43	0.20798	0.277395	0.585615	0.642924	0.0844091	0.892417	-0.102348	-1.23157	-0.566912	-0.893403	0.944876	0.668751	-0.552594	-2.03611	-0.111119	-0.740028	0.116042	0.163124	0.807079	Q5VY43	Platelet endothelial aggregation receptor 1	PEAR1	2
PEBP1_P30086	0.964854	0.665509	0.738051	0.218263	1.13526	0.620609	0.0705781	-0.482852	1.65261	0.826468	0.088367	-0.910194	-2.03611	-1.70651	-1.50557	-0.206906	0.61866	-1.75149	0.00972622	P30086	Phosphatidylethanolamine-binding protein 1;Hippocampal cholinergic neurostimulating peptide	PEBP1	1
PEBP4_Q96S96	-1.14876	-0.88811	-0.940602	-0.851332	-0.517873	-0.445287	0.407478	1.26028	0.6148	0.904359	-0.549514	0.617575	1.04188	0.579507	0.67317	1.41766	0.00556255	-0.075803	0.851822	Q96S96	Phosphatidylethanolamine-binding protein 4	PEBP4	9
PF4_P02776	0.589638	2.06473	1.58793	1.58793	1.76348	-1.31748	-0.724071	-1.01029	0.177553	-0.496971	-0.661316	-1.39431	-0.600916	-0.223678	-0.997065	-2.19299	0.000265153	-0.101207	0.761384	P02776	Platelet factor 4;Platelet factor 4, short form	PF4	4
PF4V1_P10720	0.972703	1.65261	1.65261	1.12042	1.26028	-0.930204	0.483763	-1.41867	-0.440522	-0.166257	-0.875411	-0.745242	-0.570243	-0.458266	-1.18168	-1.8261	0.00282634	-0.271791	0.469648	P10720	Platelet factor 4 variant;Platelet factor 4 variant(4-74);Platelet factor 4 variant(5-74);Platelet factor 4 variant(6-74)	PF4V1	3
PGD_P52209	-0.488926	-0.239256	-0.724071	-1.27936	0.223957	0.351587	-0.671763	0.959392	0.820513	-0.190712	-0.291908	-0.387614	0.805938	0.932918	0.302142	0.755333	0.0942375	0.0184921	0.96513	P52209	6-phosphogluconate dehydrogenase, decarboxylating	PGD	1
PGK1_P00558	-0.508471	-0.435121	-0.296103	-0.552594	-0.161645	-0.570243	-0.431006	1.23129	0.565145	0.654148	-0.372892	-0.584529	1.08507	0.850328	0.378435	0.680653	0.118391	-0.0185841	0.969745	P00558	Phosphoglycerate kinase 1	PGK1	6
PHB_P35232	0.716043	-0.469846	-0.021747	0.0487476	0.298586	0.42552	-0.5976	-0.54453	-0.488926	-1.26718	0.668751	0.381862	-0.421675	-0.134846	0.474843	-0.6089	0.108475	0.68833	0.0786949	P35232	Prohibitin	PHB	2
PI16_Q6UXB8	-0.753665	-1.08492	-0.740633	-0.73022	-1.03211	0.355483	0.639953	1.27867	-0.39268	0.869327	0.195525	0.173508	1.00288	-0.313759	0.375668	1.41846	0.00561806	-0.263388	0.476535	Q6UXB8	Peptidase inhibitor 16	PI16	7
PI3_P19957	-0.622162	-0.73022	-1.9168	-1.26718	-1.37313	0.716043	0.534196	-0.216921	0.810825	0.829354	0.367657	0.770383	-0.326098	0.358013	0.805938	1.7166	0.000556856	-0.139521	0.634339	P19957	Elafin	PI3	1
PIGR_P01833	-0.0935403	1.1461	-0.154231	-0.311333	-0.18132	0.462953	-0.65869	-0.229544	-1.05848	1.12636	0.314077	-0.686934	-0.00372479	-0.63794	0.579507	-0.152616	0.757127	-0.0155227	0.974369	P01833	Polymeric immunoglobulin receptor;Secretory component	PIGR	16
PKM_P14618	0.211175	-0.0503252	0.088367	-0.339954	-0.213638	-0.719648	-0.695996	0.595295	0.489913	0.479934	-0.241223	-0.935072	0.922327	0.805938	0.262406	0.0907746	0.786949	0.132976	0.778968	P14618	Pyruvate kinase PKM	PKM	18
PLA2G2A_P14555	-1.45224	-0.715174	-0.630441	-1.48591	-1.43777	1.19202	1.88397	-1.14876	0.181378	-0.359209	0.753283	2.06473	-0.73022	-0.354876	-0.28368	1.49419	0.0479736	-0.0600313	0.937452	P14555	Phospholipase A2, membrane associated	PLA2G2A	1
PLA2G7_Q13093	0.547002	-0.131208	-0.54453	0.291472	0.0145005	0.13582	0.932918	-0.88811	-0.79313	-1.07955	0.20798	1.50439	-0.748628	-0.239256	-0.169154	-0.373858	0.412664	0.449477	0.427765	Q13093	Platelet-activating factor acetylhydrolase	PLA2G7	4
PLEC_Q15149	0.654148	0.789962	1.16642	0.295026	0.785596	-0.665177	0.467046	-0.654745	1.12636	0.606667	-2.66031	-0.552594	-0.0666539	0.892417	-0.134846	-0.562199	0.20185	-0.680428	0.358281	Q15149	Plectin	PLEC	2
PLIN3_O60664	0.489913	0.345612	0.778014	0.108458	0.355483	-2.03611	0.753283	0.579507	1.26028	0.799587	-1.24585	-0.467527	0.508876	0.733641	-0.707332	-0.144187	0.820542	-0.506947	0.491012	O60664	Perilipin-3	PLIN3	1
PLIN4_Q96Q06	0.384906	0.088367	-0.997065	-0.845118	-0.107434	0.785596	-0.172884	0.00178715	0.150143	-1.62694	1.13526	0.477314	-0.580764	-0.365815	0.479934	0.122809	0.805401	0.401646	0.451583	Q96Q06	Perilipin-4	PLIN4	2
PLTP_P55058	0.218263	-0.257367	0.362017	-0.124944	-0.332809	-0.163811	0.874572	0.0631782	-1.02332	-0.486208	-0.172884	1.13526	-0.0404924	-0.299361	0.108458	-0.120151	0.738519	0.293315	0.490703	P55058	Phospholipid transfer protein	PLTP	5
PLXDC1_Q8IUK5	-0.584529	0.441594	-0.923803	-0.0894118	-0.0691384	-0.137393	-0.220603	0.660242	0.355483	-0.627608	0.799587	0.4715	-0.148627	-0.857695	0.467046	0.251082	0.463414	0.140338	0.715759	Q8IUK5	Plexin domain-containing protein 1	PLXDC1	1
PLXDC2_Q6UX71	-0.630441	-0.39268	-0.142819	0.204351	-0.0180033	0.750341	0.291472	0.486799	-1.6769	-0.178563	0.686488	0.639953	-0.0135863	-1.29124	0.457797	0.130548	0.785639	0.161253	0.783328	Q6UX71	Plexin domain-containing protein 2	PLXDC2	5
PON1_P27169	1.27867	0.802725	0.639953	0.632322	0.922327	-0.661316	0.428434	-1.2177	-0.473134	-0.150897	-0.648422	0.0736468	-1.13922	0.0501738	-0.210508	-1.27012	0.00652326	0.0400573	0.913641	P27169	Serum paraoxonase/arylesterase 1	PON1	16
PON3_Q15166	0.431175	1.09079	0.560833	1.01519	0.699842	-0.845118	0.4171	-0.128701	-0.190712	-0.378999	-1.08492	-0.306691	0.460553	-0.260843	-0.332809	-0.984853	0.00502325	-0.0796548	0.808983	Q15166	Serum paraoxonase/lactonase 3	PON3	1
PPBP_P02775	0.585615	1.88397	1.3425	1.23129	1.52655	-1.18168	-1.82695	-1.08492	-0.145264	-0.940602	0.180072	-0.88811	-0.81136	-0.359209	-0.65869	-2.34987	0.000168095	0.528424	0.154046	P02775	Platelet basic protein;Connective tissue-activating peptide III;TC-2;Connective tissue-activating peptide III(1-81);Beta-thromboglobulin;Neutrophil-activating peptide 2(74);Neutrophil-activating peptide 2(73);Neutrophil-activating peptide 2;TC-1;Neutrophil-activating peptide 2(1-66);Neutrophil-activating peptide 2(1-63)	PPBP	12
PPIA_P62937	-0.291908	0.00436252	0.1192	-0.246774	-0.0404924	-0.997065	0.226831	1.29106	0.964854	1.03142	-1.05848	-0.923803	1.50439	1.05779	-0.280738	0.594542	0.22715	-0.443589	0.5247	P62937	Peptidyl-prolyl cis-trans isomerase A;Peptidyl-prolyl cis-trans isomerase A, N-terminally processed	PPIA	7
PPIF_P30405	0.0449408	-1.26718	-0.39268	-0.904371	-0.715174	0.146464	-0.997065	0.895779	0.504766	-0.128701	0.750341	-0.587693	0.707993	0.534196	1.07509	0.731141	0.102602	0.411737	0.36528	P30405	Peptidyl-prolyl cis-trans isomerase F, mitochondrial	PPIF	1
PRAP1_Q96NZ9	-0.991943	-1.12399	-0.0849681	-1.20144	-1.09426	0.682199	-0.403102	1.02344	0.932918	-0.4377	0.789962	-0.18132	0.789962	0.979862	-0.194776	1.25887	0.0140306	0.077187	0.856725	Q96NZ9	Proline-rich acidic protein 1	PRAP1	4
PRDX1_Q06830	-0.0575659	0.686488	0.302142	0.349051	1.0095	-0.715174	-0.0438301	-0.39749	0.428434	0.0736468	-0.772676	-0.73022	0.54144	0.310109	-0.114482	-0.588806	0.0592426	-0.0222832	0.948103	Q06830	Peroxiredoxin-1	PRDX1	2
PRDX2_P32119	0.1192	0.314077	0.187048	-1.11343	-0.111119	0.446861	-0.111119	-0.0545157	-1.24585	-0.102348	0.322738	0.534196	-0.321452	0.16194	0.252313	-0.0925501	0.813389	0.403341	0.244634	P32119	Peroxiredoxin-2	PRDX2	5
PRG2_P13727	-0.923803	-0.157823	1.01933	-1.75391	-1.98421	0.937886	0.690015	-1.25973	0.904359	-0.354876	0.252313	1.4781	-0.455391	-0.321452	0.116261	0.943613	0.215748	0.0304363	0.957336	P13727	Bone marrow proteoglycan;Eosinophil granule major basic protein	PRG2	1
PRG4_Q92954	1.71061	0.565145	0.617575	1.02344	0.467046	1.12636	0.576697	-1.6769	-0.724071	-1.87916	0.4171	0.702264	-1.41867	-1.10509	-1.24585	-1.39218	0.079972	-0.0146368	0.984902	Q92954	Proteoglycan 4;Proteoglycan 4 C-terminal part	PRG4	21
PRKCSH_P14314	-0.764209	-0.840437	-0.836336	-0.616808	-0.73022	0.508876	0.235296	0.146464	0.153742	-0.339954	0.845405	0.850328	-0.163811	0.467046	0.270106	0.898487	0.0018636	0.31293	0.222712	P14314	Glucosidase 2 subunit beta	PRKCSH	5
PROC_P04070	1.03782	0.702264	0.802725	0.774008	0.895779	-0.541057	0.632322	-0.923803	-0.161645	-0.806492	-0.435121	-0.0935403	-0.715174	0.166137	-1.06802	-1.20265	0.011538	-0.0690083	0.851305	P04070	Vitamin K-dependent protein C;Vitamin K-dependent protein C light chain;Vitamin K-dependent protein C heavy chain;Activation peptide	PROC	8
PROZ_P22891	0.770383	1.00288	1.03782	0.692858	1.21626	-1.00153	0.185207	-0.220603	0.16194	0.0487476	-1.20144	-0.740633	-0.316966	0.211175	-0.665177	-1.10929	0.00472404	-0.37736	0.276329	P22891	Vitamin K-dependent protein Z	PROZ	2
PTGDS_P41222	-1.82695	-2.03611	-2.03611	-1.55024	-1.59942	0.582588	0.351587	0.753283	0.805938	1.19202	0.606667	0.880469	0.778014	0.606667	1.16642	2.54685	9.47935e-07	0.0705645	0.695249	P41222	Prostaglandin-H2 D-isomerase	PTGDS	4
PTPRF_P10586	0.462953	0.364333	0.665509	1.27867	0.916433	0.0561902	0.116261	-2.66031	-0.424732	-0.98393	0.460553	0.544574	-1.37313	-0.482852	-0.299361	-1.51688	0.0382055	0.549262	0.403868	P10586	Receptor-type tyrosine-protein phosphatase F	PTPRF	4
PTPRG_P23470	-1.07955	-0.431006	-0.52758	-0.354876	0.265312	-0.0849681	0.415239	-0.145264	0.0501738	0.483763	-0.116975	0.610856	-0.478196	0.610856	0.460553	0.56933	0.0596438	0.0736299	0.781624	P23470	Receptor-type tyrosine-protein phosphatase gamma	PTPRG	2
PTPRS_Q13332	-0.778185	0.102372	-0.552594	0.944876	-0.501145	1.06916	-0.534633	-0.3298	-0.501145	-0.372892	1.20308	0.213473	-0.473134	-0.923803	0.140742	0.0230729	0.958979	0.165935	0.733575	Q13332	Receptor-type tyrosine-protein phosphatase S	PTPRS	3
PVR_P15151	-0.0849681	-0.0470873	-0.116975	-0.313759	-0.63794	0.474843	0.183079	0.248863	-0.677271	-0.577137	0.399558	1.1461	0.128779	-0.445287	-0.0724299	0.170622	0.533899	0.300869	0.421214	P15151	Poliovirus receptor	PVR	3
PZP_P20742	-0.39749	0.153742	0.912022	0.733641	1.10678	0.0705781	0.975563	-0.335937	-1.75391	-1.39431	0.0736468	0.40954	-0.0637721	-0.930204	-0.55836	-0.989342	0.12929	0.273773	0.636483	P20742	Pregnancy zone protein	PZP	17
QSOX1_O00391	0.441594	0.140742	-0.376227	-0.206741	-0.0308906	-0.105387	-0.213638	0.144448	-0.875411	0.0631782	0.0204725	0.345612	-0.107434	-0.566912	1.1559	-0.191057	0.430559	0.36689	0.316303	O00391	Sulfhydryl oxidase 1	QSOX1	13
RAB10_P61026	-1.39431	-0.940602	-1.20144	-0.857695	0.235296	-0.154231	-0.828725	0.816184	0.738051	0.457797	0.632322	-0.28368	0.733641	0.668751	0.959392	1.03756	0.0388192	0.33627	0.401076	P61026	Ras-related protein Rab-10	RAB10	1
RAC2_P15153	-0.600916	-1.06802	-0.593539	-1.17305	0.486799	-0.128701	-1.26718	0.665509	0.40954	0.311427	0.144448	-0.163811	0.632322	0.802725	1.09079	0.587865	0.22892	0.503176	0.259229	P15153	Ras-related C3 botulinum toxin substrate 2;Ras-related C3 botulinum toxin substrate 1;Ras-related C3 botulinum toxin substrate 3	RAC2	2
RAP1B_P61224	-0.000327876	0.185207	0.241227	-0.024359	-0.0371705	-1.20144	-0.216921	0.403828	1.36076	1.23129	-0.715174	-1.57106	1.76348	1.56363	-0.460994	0.242588	0.638541	-0.199528	0.812795	P61224	Ras-related protein Rap-1b;Ras-related protein Rap-1A;Ras-related protein Rap-1b-like protein	RAP1B	5
RARRES2_Q99969	-0.178563	0.302142	-0.400046	0.0520831	0.428434	0.0317198	0.314077	0.54144	-0.172884	0.500872	-0.264472	-0.311333	0.088367	-0.196741	-0.163811	0.202235	0.352741	-0.412643	0.0371167	Q99969	Retinoic acid receptor responder protein 2	RARRES2	7
RBP4_P02753	0.215708	-0.00372479	-0.26811	-0.421675	-0.654745	-0.772676	1.1559	-0.55836	1.3143	1.36076	-0.724071	-0.469846	0.226831	1.45463	-0.54453	0.726495	0.209796	-0.511383	0.436782	P02753	Retinol-binding protein 4;Plasma retinol-binding protein(1-182);Plasma retinol-binding protein(1-181);Plasma retinol-binding protein(1-179);Plasma retinol-binding protein(1-176)	RBP4	18
RECK_O95980	0.783108	1.06916	0.272746	0.880469	0.677033	-1.25973	0.829354	0.0105609	0.322738	0.922327	-0.342725	-1.31748	0.195525	-0.0545157	-1.26718	-0.571453	0.228172	-0.722325	0.190058	O95980	Reversion-inducing cysteine-rich protein with Kazal motifs	RECK	2
REG3A_Q06141	-1.52146	-1.47303	-1.10509	-1.35528	-1.25973	0.428434	0.0287054	0.170762	1.88397	0.636501	0.317751	0.550992	0.0844091	1.23129	0.686488	1.97259	0.00319049	-0.0554885	0.889268	Q06141	Regenerating islet-derived protein 3-alpha;Regenerating islet-derived protein 3-alpha 16.5 kDa form;Regenerating islet-derived protein 3-alpha 15 kDa form	REG3A	3
RETN_Q9HD89	-0.213638	0.211175	0.0561902	-0.28368	0.333431	-0.634114	1.65261	0.20798	1.29106	0.738051	-1.63935	-0.427405	0.554031	1.3425	-1.17305	0.630421	0.198675	-0.919774	0.216582	Q9HD89	Resistin	RETN	2
RNASE1_P07998	-0.161645	1.27867	-1.48591	0.916433	-1.07955	-0.124944	0.702264	-0.206741	0.479934	-0.460994	-0.187358	0.557548	-0.0275659	-0.28368	-0.257367	0.184304	0.763731	-0.117588	0.675051	P07998	Ribonuclease pancreatic	RNASE1	5
RNASE2_P10153	-0.199985	0.173508	-0.223678	-1.06802	-0.246774	-0.0786719	0.738051	-0.199985	-0.448529	0.0605236	-0.145264	1.09985	-0.376227	0.0105609	0.783108	0.327267	0.284323	0.260128	0.476943	P10153	Non-secretory ribonuclease	RNASE2	1
RNASE4_P34096	0.0844091	0.195525	-0.150897	0.0736468	-0.707332	0.483763	0.972703	-0.296103	0.0258342	0.181378	0.211175	0.241227	-0.194776	-0.686934	-0.740633	0.374445	0.204642	-0.507503	0.13054	P34096	Ribonuclease 4	RNASE4	9
RNASET2_O00584	0.0665986	0.770383	0.869327	0.589638	0.525873	-0.98393	1.16642	0.677033	0.716043	1.26028	-1.9168	-1.1896	0.869327	0.51597	-0.976655	0.00280493	0.995029	-1.10672	0.138075	O00584	Ribonuclease T2	RNASET2	2
ROBO4_Q8WZ75	0.750341	0.620609	0.384906	0.712804	0.557548	-1.63935	0.993361	0.874572	0.951147	1.20308	-1.75391	-1.24585	1.09079	0.498864	-0.616808	-0.128679	0.821652	-0.881944	0.274051	Q8WZ75	Roundabout homolog 4	ROBO4	2
S100A8_P05109	-0.745242	-0.875411	-0.440522	-0.910194	0.181378	1.76348	-0.448529	-1.45224	1.17832	-1.20144	1.71061	-0.0666539	-1.09426	1.36076	-0.534633	0.525915	0.471588	0.307246	0.72448	P05109	Protein S100-A8;Protein S100-A8, N-terminally processed	S100A8	8
S100A9_P06702	-0.440522	-0.302211	-0.302211	-0.63794	0.286245	1.56363	-0.677271	-1.48591	0.956116	-0.845118	1.4781	-0.348199	-0.976655	1.27867	-0.704247	0.181617	0.774935	0.243246	0.761421	P06702	Protein S100-A9	S100A9	9
SAA1_P0DJI8	-1.47303	-1.6769	-0.735183	-0.216921	-0.241223	0.895779	2.06473	0.33824	0.0962987	-1.63935	0.128779	1.65261	0.0736468	0.213473	-1.47303	1.21979	0.121478	-0.232044	0.773858	P0DJI8	Serum amyloid A-1 protein;Amyloid protein A;Serum amyloid protein A(2-104);Serum amyloid protein A(3-104);Serum amyloid protein A(2-103);Serum amyloid protein A(2-102);Serum amyloid protein A(4-101)	SAA1	6
SAA2_P0DJI9	-1.43777	-1.75391	0.00178715	-1.05848	-0.642412	2.06473	1.3425	-1.27936	0.262406	-1.12399	1.88397	1.88397	-1.25973	-0.473134	-0.764209	1.23142	0.144769	0.00091433	0.999252	P0DJI9	Serum amyloid A-2 protein	SAA2	7
SAA4_P35542	0.256594	-0.0724299	-0.707332	0.479934	0.364333	0.1192	-0.354876	-0.421675	0.0449408	-1.18168	0.311427	0.660242	-0.52758	0.38937	-0.0637721	-0.423039	0.216564	0.512756	0.137144	P35542	Serum amyloid A-4 protein	SAA4	9
SBSN_Q6UWP8	-1.33803	-2.66031	-0.823105	-2.14909	0.105049	0.349051	0.252313	0.462953	1.32204	0.438434	1.00288	-0.178563	-0.243745	1.76348	1.12636	1.93805	0.0129626	0.129125	0.777621	Q6UWP8	Suprabasin	SBSN	2
SDPR_O95810	0.0561902	-1.52146	-0.0751419	-1.04922	-0.875411	-0.166257	-1.57106	0.838229	0.802725	0.560833	0.494103	-0.753665	0.979862	0.937886	1.17832	0.785901	0.191731	0.474408	0.432536	O95810	Serum deprivation-response protein	SDPR	11
SELL_P14151	0.111288	0.750341	-0.522422	0.412302	0.639953	0.407478	0.863971	-1.04922	-0.476178	-0.704247	0.0844091	0.778014	-1.02332	-0.55836	-0.239256	-0.469931	0.305239	-6.5157e-05	0.999893	P14151	L-selectin	SELL	6
SEPP1_P49908	0.403828	0.518735	0.0705781	-0.0275659	0.272746	0.0934841	-0.0135863	-0.196741	-1.09426	-0.5976	0.0826789	0.582588	-0.253638	-0.701116	0.277395	-0.609405	0.0465705	0.359322	0.28042	P49908	Selenoprotein P	SEPP1	9
SERPINA1_P01009	-0.0666539	0.0449408	-0.23734	0.170762	-0.23734	-0.183931	0.38937	0.0385777	-0.021747	-0.0503252	-0.163811	-0.26811	0.451158	0.738051	-0.306691	0.0995152	0.448703	0.0557305	0.819409	P01009	Alpha-1-antitrypsin;Short peptide from AAT	SERPINA1	54
SERPINA10_Q9UK55	0.0204725	-0.220603	-0.345265	0.358013	1.08507	0.0826789	0.272746	-0.740633	-0.570243	-0.683466	0.0775924	0.686488	-0.923803	0.394807	-0.0157955	-0.50732	0.165844	0.371641	0.312939	Q9UK55	Protein Z-dependent protease inhibitor	SERPINA10	11
SERPINA3_P01011	-0.196741	-0.930204	-0.49296	0.211175	0.185207	-0.199985	0.820513	0.153742	0.576697	-0.145264	-0.530274	0.00436252	0.111288	1.37634	-0.427405	0.485845	0.136992	-0.134278	0.744382	P01011	Alpha-1-antichymotrypsin;Alpha-1-antichymotrypsin His-Pro-less	SERPINA3	23
SERPINA4_P29622	0.530202	0.166137	0.810825	0.244765	0.810825	-1.04168	0.651515	-0.348199	-0.54453	0.306612	-0.881356	0.0631782	-0.382123	0.265312	-0.021747	-0.707807	0.080496	0.00390844	0.991726	P29622	Kallistatin	SERPINA4	15
SERPINA5_P05154	-0.021747	0.0844091	-0.145264	0.126609	1.1461	-0.627608	0.623621	0.0844091	-0.764209	-0.000327876	-0.587693	0.554031	-0.199985	-0.421675	0.639953	-0.374845	0.306736	0.133749	0.718235	P05154	Plasma serine protease inhibitor	SERPINA5	6
SERPINA6_P08185	-0.0371705	-0.105387	0.232973	-0.345265	-0.451218	0.547002	-0.316966	0.364333	-1.03211	-0.26811	0.692858	0.474843	0.116261	-0.616808	0.181378	4.28258e-05	0.999893	0.310877	0.411314	P08185	Corticosteroid-binding globulin	SERPINA6	3
SERPINC1_P01008	0.636501	0.258005	0.333431	0.695171	0.150143	-0.257367	0.20798	-0.748628	-0.768345	-0.313759	-0.0786719	0.244765	-0.504019	-0.0821933	-0.0503252	-0.790674	0.00802594	0.281935	0.234281	P01008	Antithrombin-III	SERPINC1	37
SERPING1_P05155	-0.648422	-0.671763	-0.464163	-0.128701	0.258005	0.0631782	-0.120829	0.362017	-0.253638	0.170762	-0.0935403	0.144448	0.0258342	0.620609	0.589638	0.375307	0.11487	0.2131	0.279122	P05155	Plasma protease C1 inhibitor	SERPING1	26
SH3BGRL3_Q9H299	-2.14909	-1.39431	-1.39431	-0.517873	-0.940602	-0.0503252	-0.482852	1.20308	1.06319	0.716043	0.512676	0.0449408	1.16642	1.03782	0.789962	1.76907	0.00336084	0.220534	0.583469	Q9H299	SH3 domain-binding glutamic acid-rich-like protein 3	SH3BGRL3	5
SH3GL2_Q99962	-0.55836	0.0385777	1.00288	-0.157823	0.412302	1.17832	-0.451218	-0.476178	0.682199	0.15821	0.589638	-1.41867	-0.96868	-1.20144	0.508876	0.0707514	0.869604	-0.716321	0.224232	Q99962	Endophilin-A1;Endophilin-A2	SH3GL2	1
SHBG_P04278	-0.577137	0.512676	0.477314	0.763714	0.462953	-0.311333	0.248863	-0.406576	-1.25973	0.660242	-0.348199	0.415239	-0.406576	-0.916505	0.763714	-0.541611	0.216604	0.115242	0.802033	P04278	Sex hormone-binding globulin	SHBG	11
SIGLEC14_Q08ET2	-0.287728	0.0775924	-0.339954	-0.335937	-0.0821933	-0.671763	1.01519	1.41961	-1.57106	0.964854	-0.451218	0.467046	0.887694	-0.81136	0.441594	0.425009	0.503919	-0.124614	0.855622	Q08ET2	Sialic acid-binding Ig-like lectin 14;Sialic acid-binding Ig-like lectin 5	SIGLEC14	2
SIRPB1_Q5TFQ8	-0.313759	-0.311333	-0.648422	-0.166257	-0.351347	1.20308	0.111288	-0.5976	-0.704247	-0.28368	1.26028	0.855013	-0.768345	-1.07955	0.554031	0.303993	0.434368	0.218516	0.714855	Q5TFQ8	Signal-regulatory protein beta-1 isoform 3;Tyrosine-protein phosphatase non-receptor type substrate 1	SIRPB1	2
SLC2A3_P11169	-1.01029	-0.916505	-1.52146	-1.87916	-0.530274	0.0605236	-0.504019	1.3143	0.603605	0.845405	0.712804	-0.764209	0.855013	1.03142	1.32204	1.6355	0.00379386	0.16745	0.736955	P11169	Solute carrier family 2, facilitated glucose transporter member 3;Solute carrier family 2, facilitated glucose transporter member 14	SLC2A3	1
SLC38A10_Q9HBR0	0.258005	-0.321452	-1.12399	-2.35325	-1.70651	0.702264	-1.52146	0.241227	0.944876	1.06916	1.08507	0.0775924	0.0425285	0.282878	1.21626	1.33665	0.0795873	0.253653	0.653184	Q9HBR0	Putative sodium-coupled neutral amino acid transporter 10	SLC38A10	2
SLC3A2_P08195	-0.98393	-0.409853	0.248863	-1.31748	-0.881356	0.0520831	1.02344	0.428434	1.05779	0.0120412	-0.710754	0.72972	0.349051	0.826468	-0.0666539	1.18351	0.010611	-0.289192	0.448436	P08195	4F2 cell-surface antigen heavy chain	SLC3A2	1
SLPI_P03973	-0.345265	0.16194	-0.881356	-0.435121	-0.677271	1.04188	-0.00668932	-0.418243	0.310109	0.0385777	0.820513	0.695171	-0.991943	-0.478196	0.0317198	0.628541	0.072319	-0.177674	0.685181	P03973	Antileukoproteinase	SLPI	3
SOD1_P00441	-0.409853	1.07509	-0.0470873	-0.577137	-0.549514	-0.630441	-0.142819	0.567296	0.213473	0.370203	-0.345265	-0.120829	0.620609	0.636501	0.0287054	0.177242	0.65017	0.088402	0.768453	P00441	Superoxide dismutase [Cu-Zn]	SOD1	5
SOD2_P04179	0.479934	0.422425	0.235296	0.140742	0.288491	0.565145	-0.522422	-0.102348	-0.18132	0.241227	-0.421675	-0.253638	0.187048	0.0120412	-0.81136	-0.313321	0.172774	-0.257573	0.341698	P04179	Superoxide dismutase [Mn], mitochondrial	SOD2	3
SOD3_P08294	-0.339954	-0.634114	-0.00372479	0.0826789	-0.735183	0.741456	-0.577137	0.116261	0.183079	-0.991943	0.699842	0.108458	0.0204725	0.544574	0.00178715	0.220403	0.546958	0.380684	0.304426	P08294	Extracellular superoxide dismutase [Cu-Zn]	SOD3	4
SPARC_P09486	0.692858	1.56363	0.922327	0.964854	1.58793	-0.65869	-1.04922	-0.661316	-0.695996	-0.695996	-0.464163	-0.642412	-0.445287	-0.467527	-0.501145	-1.89856	0.000141413	0.248136	0.0254351	P09486	SPARC	SPARC	5
SPARCL1_Q14515	-0.414084	-0.196741	-0.0371705	-0.306691	-0.823105	0.00178715	-0.0470873	0.993361	0.108458	-0.210508	-0.260843	0.431175	0.610856	-0.00998728	0.660242	0.52476	0.0759942	0.117086	0.685899	Q14515	SPARC-like protein 1	SPARCL1	7
SPINK5_Q9NQ38	-0.748628	-0.828725	-0.496971	-0.948068	-1.50557	0.223957	-0.199985	-0.114482	0.975563	0.54144	0.327645	0.774008	-0.161645	0.6148	0.892417	1.19089	0.00284521	0.204146	0.497867	Q9NQ38	Serine protease inhibitor Kazal-type 5;Hemofiltrate peptide HF6478;Hemofiltrate peptide HF7665	SPINK5	8
SPP2_Q13103	0.72972	-0.514327	0.795445	-0.0605556	0.375668	0.975563	-0.707332	0.0204725	-1.9168	-0.482852	0.639953	0.0826789	-0.496971	-1.31748	0.314077	-0.68738	0.244732	0.266642	0.661774	Q13103	Secreted phosphoprotein 24	SPP2	7
SPTAN1_Q13813	-0.105387	-0.440522	0.0934841	-0.414084	-0.299361	0.632322	-0.194776	0.431175	-0.107434	-0.764209	1.21626	0.111288	-0.577137	-0.376227	-0.0135863	0.23259	0.420887	0.0727038	0.859648	Q13813	Spectrin alpha chain, non-erythrocytic 1	SPTAN1	2
SSC5D_A1L4H1	-0.183931	0.123087	-0.00668932	-0.0404924	-0.354876	0.795445	0.286245	-1.10509	-0.580764	-0.778185	0.998226	0.975563	-1.01029	-0.351347	0.298586	-0.183889	0.636332	0.458618	0.408019	A1L4H1	Soluble scavenger receptor cysteine-rich domain-containing protein SSC5D	SSC5D	6
STAB1_Q9NY15	0.534196	0.805938	0.712804	1.11183	1.06916	-2.14909	0.265312	0.826468	0.0736468	-0.00998728	-0.8994	-0.246774	0.567296	-0.102348	-0.710754	-1.04551	0.109035	-0.0796663	0.893499	Q9NY15	Stabilin-1	STAB1	1
STOM_P27105	-0.806492	-0.210508	-0.469846	-0.406576	-0.39749	-0.517873	-0.469846	0.916433	1.07509	0.579507	-0.107434	-0.930204	1.05779	1.24607	0.201281	0.774845	0.0844139	-0.0231616	0.965808	P27105	Erythrocyte band 7 integral membrane protein	STOM	5
STX1B_P61266	0.651515	0.467046	1.76348	0.0345834	0.763714	0.887694	0.457797	-0.154231	0.500872	0.446861	0.099932	-0.916505	-1.63935	-2.14909	-1.55024	-0.308268	0.384565	-1.65885	0.00922166	P61266	Syntaxin-1B;Syntaxin-1A	STX1B	4
STXBP1_P61764	1.24607	1.03142	1.41961	0.863971	1.12636	-0.686934	1.03142	-0.137393	0.286245	0.441594	-1.14876	-1.62694	-0.124944	-0.172884	-1.59942	-0.9505	0.0268137	-1.12157	0.0345529	P61764	Syntaxin-binding protein 1	STXBP1	4
SUSD5_O60279	-1.18168	-1.37313	-0.727263	-0.836336	-2.35325	0.345612	-0.414084	0.378435	0.937886	0.668751	0.636501	0.500872	0.218263	0.816184	1.36076	1.67765	0.00211307	0.323196	0.307532	O60279	Sushi domain-containing protein 5	SUSD5	4
SVEP1_Q4LDE5	-0.326098	-0.427405	-0.701116	-0.574182	-0.580764	0.783108	-0.764209	0.686488	0.128779	0.126609	0.582588	-0.124944	0.441594	-0.161645	0.498864	0.714068	0.0589559	0.0551363	0.868091	Q4LDE5	Sushi, von Willebrand factor type A, EGF and pentraxin domain-containing protein 1	SVEP1	6
SYN1_P17600	0.6148	0.0174417	1.05779	-0.382123	0.226831	1.01933	-0.233106	-0.764209	0.218263	0.610856	1.09985	-0.710754	-1.35528	-1.75391	-0.455391	-0.136722	0.740858	-0.805323	0.210169	P17600	Synapsin-1	SYN1	4
SYNJ1_O43426	0.177553	0.451158	0.692858	-0.150897	-1.13922	0.0145005	-0.772676	0.333431	-0.0968604	0.322738	0.567296	-0.220603	-0.213638	-0.488926	0.0345834	-0.0460634	0.906421	-0.0244842	0.92981	O43426	Synaptojanin-1	SYNJ1	1
TAGLN2_P37802	-0.354876	-0.116975	0.0605236	-0.148627	-0.0605556	-1.08492	-0.277365	0.441594	1.08507	1.01519	-0.460994	-1.02332	1.52655	1.58793	-0.365815	0.360017	0.433849	0.0169556	0.980821	P37802	Transgelin-2	TAGLN2	10
TALDO1_P37837	-0.642412	-0.287728	-0.421675	-0.534633	-0.772676	0.215708	-0.39749	0.550992	0.211175	-0.264472	0.358013	0.258005	0.489913	0.441594	0.560833	0.595008	0.0226036	0.358489	0.108348	P37837	Transaldolase	TALDO1	4
TBCA_O75347	-1.98421	-0.923803	-1.35528	-1.47303	-1.62694	0.166137	0.707993	0.656835	0.860706	0.51597	0.00436252	1.20308	0.716043	0.838229	0.733641	2.05418	2.3405e-05	0.117544	0.622101	O75347	Tubulin-specific chaperone A	TBCA	1
TDRD9_Q8NDG6	-0.142819	-0.541057	0.887694	0.150143	1.00288	-0.904371	1.58793	0.467046	-2.66031	0.474843	-0.851332	1.76348	0.860706	-0.229544	-1.05848	-0.478339	0.568779	0.303936	0.746156	Q8NDG6	Putative ATP-dependent RNA helicase TDRD9	TDRD9	1
TFPI_P10646	0.422425	0.582588	1.03142	0.707993	0.741456	-0.735183	0.785596	-0.866435	1.27867	-0.253638	-1.87916	-0.3298	-0.654745	0.785596	-0.150897	-0.655373	0.200141	-0.487603	0.443371	P10646	Tissue factor pathway inhibitor	TFPI	1
TFRC_P02786	0.226831	0.723976	0.534196	0.500872	-0.326098	-0.3298	0.750341	0.310109	-0.552594	-0.622162	-0.365815	0.489913	0.279159	-0.549514	-0.486208	-0.420776	0.233613	-0.037672	0.914981	P02786	Transferrin receptor protein 1;Transferrin receptor protein 1, serum form	TFRC	13
TGFBI_Q15582	-0.0968604	-0.342725	-0.372892	-0.359209	0.648177	0.415239	-0.384458	-0.277365	-1.11343	-0.260843	0.738051	0.0605236	-0.378999	0.0826789	0.887694	-0.219468	0.50189	0.60216	0.1124	Q15582	Transforming growth factor-beta-induced protein ig-h3	TGFBI	6
TGFBR3_Q03167	-0.940602	-0.549514	-0.63794	-0.458266	-0.740633	0.707993	-0.0968604	0.750341	-0.0821933	0.384906	0.288491	0.277395	-0.3298	0.40954	0.522473	0.998228	0.00316748	-0.0992173	0.685412	Q03167	Transforming growth factor beta receptor type 3	TGFBR3	1
TGOLN2_O43493	-1.24585	-1.31748	-1.59942	-0.976655	-0.719648	1.3143	0.00436252	0.00735352	0.498864	-0.148627	1.39565	0.789962	-0.166257	0.123087	0.333431	1.50706	0.00236287	0.159924	0.687383	O43493	Trans-Golgi network integral membrane protein 2	TGOLN2	7
THBS4_P35443	-0.321452	0.0258342	-0.105387	-0.671763	-0.935072	0.912022	-0.530274	0.544574	-0.376227	-0.387614	1.10678	0.0105609	0.185207	-0.691638	0.677033	0.434064	0.246336	0.225092	0.608225	P35443	Thrombospondin-4	THBS4	8
THY1_P04216	-0.665177	-0.403102	-0.501145	-0.249011	-0.607036	0.221695	-0.460994	1.32204	-0.00998728	0.00735352	0.0561902	0.399558	0.975563	-0.253638	0.191385	0.701115	0.077225	0.0577911	0.87752	P04216	Thy-1 membrane glycoprotein	THY1	2
TIMP1_P01033	-0.501145	-0.272862	-0.431006	-0.302211	-0.445287	-0.00668932	0.522473	0.399558	-0.157823	-0.277365	0.0705781	0.486799	0.170762	0.288491	0.412302	0.486533	0.0332809	0.189755	0.318283	P01033	Metalloproteinase inhibitor 1	TIMP1	2
TIMP2_P16035	-0.3298	-0.107434	-0.566912	-0.163811	-0.504019	0.665509	-0.382123	0.547002	-0.73022	-0.114482	0.525873	0.451158	-0.128701	-0.570243	1.04188	0.331532	0.294675	0.266856	0.509869	P16035	Metalloproteinase inhibitor 2	TIMP2	5
TKT_P29401	0.229972	0.291472	0.690015	-0.111119	-0.0935403	-0.935072	-0.107434	0.0501738	0.795445	0.0345834	-0.226761	-0.875411	0.238423	0.916433	-0.26811	-0.23382	0.481728	-0.0106246	0.97976	P29401	Transketolase	TKT	2
TLN1_Q9Y490	-0.445287	-0.100968	-0.326098	-0.253638	-0.486208	-0.418243	-0.893403	0.834702	0.370203	0.518735	-0.131208	-0.593539	1.02344	0.757426	0.547002	0.404839	0.277916	0.238225	0.600521	Q9Y490	Talin-1	TLN1	80
TNC_P24821	-0.563188	-0.4377	-0.991943	-0.213638	-0.665177	1.03142	-0.378999	0.314077	0.399558	-0.478196	0.778014	0.170762	-0.246774	-0.154231	0.477314	0.751901	0.0516097	0.0274456	0.937364	P24821	Tenascin	TNC	4
TNXB_P22105	0.295026	0.367657	-0.0343893	0.229972	0.54144	0.00735352	-0.648422	0.576697	-1.2177	-0.335937	-0.157823	0.105049	0.108458	-0.511375	0.606667	-0.603543	0.117561	0.353797	0.352069	P22105	Tenascin-X;Putative tenascin-XA	TNXB	9
TOPAZ1_Q8N9V7	-1.09426	-1.63935	-0.79313	-0.54453	-0.0894118	0.880469	-0.332809	0.0934841	-0.280738	-0.409853	1.12636	0.763714	-0.400046	0.412302	1.00288	0.822248	0.0486207	0.590932	0.143243	Q8N9V7	Testis- and ovary-specific PAZ domain-containing protein 1	TOPAZ1	1
TPI1_P60174	-1.02332	-1.23157	-0.39749	-0.955566	-0.100968	-0.0751419	-1.1896	0.733641	0.770383	0.512676	0.229972	-0.134846	0.757426	0.959392	0.895779	0.892175	0.0772468	0.391154	0.390196	P60174	Triosephosphate isomerase	TPI1	6
TPM1_P09493	-0.701116	-0.79313	-0.365815	-0.570243	-0.622162	-0.23734	-0.745242	1.1461	0.785596	-0.213638	0.298586	-0.111119	1.01933	0.712804	0.306612	0.757589	0.0974014	0.298146	0.485296	P09493	Tropomyosin alpha-1 chain	TPM1	3
TPM3_P06753	-0.677271	-0.710754	-0.530274	-0.840437	-0.701116	-0.424732	-1.25973	1.50439	1.21626	0.863971	-0.287728	-0.81494	1.4781	1.26028	0.932918	1.072	0.111125	0.133696	0.851936	P06753	Tropomyosin alpha-3 chain	TPM3	4
TPM4_P67936	-1.11343	-1.33803	-1.02332	-1.03211	-0.764209	0.204351	-1.12399	1.06319	1.11183	0.690015	0.355483	-0.473134	1.1461	1.11183	0.863971	1.4433	0.0230392	0.21177	0.690655	P67936	Tropomyosin alpha-4 chain	TPM4	12
TREML1_Q86YW5	0.0826789	0.951147	-0.4377	1.20308	1.36076	-0.504019	-1.13922	-0.501145	0.204351	-0.923803	0.381862	-0.701116	-0.724071	0.229972	-0.0343893	-1.20476	0.0233302	0.403219	0.251658	Q86YW5	Trem-like transcript 1 protein	TREML1	2
TTR_P02766	0.67317	0.753283	0.570948	0.4171	0.589638	-0.778185	0.668751	-0.787432	0.20798	0.248863	-1.37313	-0.000327876	-0.342725	0.585615	-0.241223	-0.688832	0.078966	-0.186353	0.679035	P02766	Transthyretin	TTR	12
TUBA1A_Q71U36	0.195525	-1.18168	0.381862	-0.321452	-0.00668932	0.16194	-0.0935403	1.00288	0.384906	1.04188	-0.455391	-1.35528	0.695171	1.52655	-0.875411	0.6861	0.0915089	-0.592485	0.346392	Q71U36	Tubulin alpha-1A chain;Tubulin alpha-1B chain;Tubulin alpha-1C chain;Tubulin alpha-8 chain;Tubulin alpha-3E chain	TUBA1A	2
TUBA4A_P68366	-0.389313	-0.253638	0.102372	-0.710754	-0.508471	-1.01029	0.628054	1.1559	0.880469	0.987972	-0.511375	-0.8994	1.24607	0.972703	-0.0751419	0.880383	0.0891207	-0.381851	0.52418	P68366	Tubulin alpha-4A chain	TUBA4A	3
TUBB_P07437	-0.469846	0.384906	0.180072	0.226831	0.826468	-0.345265	0.585615	-1.47303	0.72972	0.4715	-1.17305	-0.190712	0.428434	2.55698	-0.727263	-0.235979	0.627549	0.18517	0.817335	P07437	Tubulin beta chain	TUBB	2
TUBB2A_Q13885	0.241227	0.177553	0.695171	0.362017	0.38937	-1.82695	0.518735	0.887694	0.567296	0.850328	-0.997065	-0.424732	0.799587	0.603605	-0.904371	-0.173647	0.754122	-0.384015	0.563612	Q13885	Tubulin beta-2A chain;Tubulin beta-2B chain	TUBB2A	2
TUBB4A_P04350	0.617575	0.651515	0.845405	0.972703	-0.836336	-0.26811	0.860706	-0.424732	0.232973	-0.593539	-0.534633	0.099932	0.286245	-0.024359	-1.33803	-0.488713	0.280677	-0.263629	0.522435	P04350	Tubulin beta-4A chain	TUBB4A	2
TUBB4B_P68371	-0.226761	-0.607036	-0.504019	-0.630441	-0.0343893	-0.574182	0.270106	0.617575	0.422425	0.218263	-0.458266	0.116261	0.686488	0.753283	0.4171	0.591366	0.0428938	0.112136	0.71873	P68371	Tubulin beta-4B chain	TUBB4B	0
TXN_P10599	-0.260843	0.270106	0.215708	0.265312	-0.157823	-0.88811	0.763714	-0.695996	1.19202	0.993361	-1.01029	-0.39268	1.03782	0.922327	-0.745242	0.206505	0.671249	-0.31061	0.626652	P10599	Thioredoxin	TXN	2
TXNDC5_Q8NBS9	-0.930204	-1.10509	-0.616808	-0.79313	-0.948068	0.595295	-0.600916	0.500872	0.525873	-0.0935403	0.665509	0.636501	0.370203	0.457797	0.617575	1.06418	0.00763851	0.364	0.195295	Q8NBS9	Thioredoxin domain-containing protein 5	TXNDC5	5
UCHL1_P09936	1.58793	1.39565	1.56363	1.37634	0.956116	-0.448529	0.778014	-0.634114	0.632322	-0.107434	-0.389313	-1.55024	-1.00153	-1.08492	-1.82695	-1.33188	0.00653627	-1.21464	0.012397	P09936	Ubiquitin carboxyl-terminal hydrolase isozyme L1	UCHL1	3
VASN_Q6EMK4	-1.04168	-0.866435	-0.81136	-0.541057	-0.724071	0.489913	-0.421675	0.795445	-0.0605556	0.173508	0.597972	0.288491	0.810825	0.262406	0.534196	0.992247	0.00660726	0.303451	0.245464	Q6EMK4	Vasorin	VASN	5
VASP_P50552	0.150143	0.415239	0.195525	0.173508	-0.190712	-0.409853	0.0501738	-0.239256	0.358013	0.0287054	-0.277365	-0.534633	0.802725	0.72972	-0.768345	-0.191184	0.279643	0.0328639	0.929048	P50552	Vasodilator-stimulated phosphoprotein	VASP	5
VCAM1_P19320	-0.504019	-0.406576	-0.409853	-0.478196	-0.828725	0.195525	1.17832	0.238423	-0.627608	0.0105609	0.126609	1.39565	0.150143	-0.580764	0.128779	0.724518	0.0651977	0.0450392	0.919441	P19320	Vascular cell adhesion protein 1	VCAM1	25
VCL_P18206	-0.522422	-0.451218	-0.418243	-0.473134	-0.577137	-0.0968604	-0.96868	0.892417	0.381862	0.333431	0.13582	-0.549514	0.959392	0.692858	0.702264	0.596865	0.127972	0.27973	0.517186	P18206	Vinculin	VCL	41
VCP_P55072	0.570948	0.187048	0.699842	0.00735352	0.716043	-0.73022	-0.166257	0.42552	0.327645	0.180072	-0.0157955	-0.735183	0.394807	-0.828725	-0.695996	-0.428895	0.135135	-0.38353	0.264944	P55072	Transitional endoplasmic reticulum ATPase	VCP	5
VGF_O15240	-0.840437	-1.04922	-0.677271	-1.9168	-2.66031	0.238423	-0.272862	0.554031	0.993361	0.802725	0.544574	0.547002	0.270106	0.834702	1.50439	1.89194	0.00402798	0.277019	0.393486	O15240	Neurosecretory protein VGF;Neuroendocrine regulatory peptide-1;Neuroendocrine regulatory peptide-2;Antimicrobial peptide VGF[554-577]	VGF	1
VIM_P08670	0.845405	-0.142819	-0.0180033	-0.389313	0.0561902	0.317751	-0.607036	0.265312	0.628054	-0.348199	0.54144	-0.486208	-0.587693	-0.124944	-0.339954	-0.0191154	0.952181	-0.250648	0.434078	P08670	Vimentin	VIM	5
VSIG4_Q9Y279	-0.857695	-0.823105	-0.930204	-0.727263	-1.02332	0.757426	-0.148627	0.0425285	0.547002	0.226831	0.964854	-0.145264	0.384906	0.576697	0.213473	1.15735	0.00136502	0.113901	0.657714	Q9Y279	V-set and immunoglobulin domain-containing protein 4	VSIG4	3
VWF_P04275	0.286245	-0.55836	-0.124944	0.355483	-1.35528	0.232973	0.682199	-0.4377	0.314077	-1.09426	0.378435	1.02344	-0.287728	0.291472	-0.409853	0.21883	0.636552	0.259696	0.542185	P04275	von Willebrand factor;von Willebrand antigen 2	VWF	88
WISP2_O76076	0.682199	0.181378	-0.148627	-0.239256	0.291472	0.567296	0.0174417	-0.875411	-0.229544	-0.00668932	0.16194	0.0287054	-0.584529	-0.272862	-0.190712	-0.258814	0.394001	-0.0661101	0.811898	O76076	WNT1-inducible-signaling pathway protein 2	WISP2	2
YWHAB_P31946	0.123087	-0.387614	-0.229544	-0.587693	0.489913	0.855013	-2.03611	0.345612	-0.382123	-0.81136	0.707993	0.375668	0.0705781	-0.65869	1.13526	-0.287424	0.61306	0.731957	0.252472	P31946	14-3-3 protein beta/alpha;14-3-3 protein beta/alpha, N-terminally processed	YWHAB	1
YWHAE_P62258	-0.0275659	0.351587	-1.50557	-0.18132	0.494103	-0.5976	-1.01823	0.525873	0.460553	0.314077	-0.387614	-0.216921	0.944876	0.993361	0.0449408	0.110688	0.821018	0.338794	0.451338	P62258	14-3-3 protein epsilon	YWHAE	2
YWHAG_P61981	-0.134846	-0.473134	-0.299361	-0.229544	-0.427405	0.834702	-1.2177	-0.0666539	-0.406576	-1.1896	1.1559	0.226831	-0.18132	0.682199	0.38937	-0.0963087	0.815424	0.863764	0.0959063	P61981	14-3-3 protein gamma;14-3-3 protein gamma, N-terminally processed	YWHAG	2
YWHAH_Q04917	0.0705781	0.617575	-0.024359	0.00436252	-0.296103	-1.02332	-0.496971	1.58793	0.446861	0.6148	-0.445287	-0.342725	0.972703	0.349051	-0.49296	0.151449	0.764923	-0.217703	0.697702	Q04917	14-3-3 protein eta	YWHAH	2
YWHAZ_P63104	-0.976655	-0.904371	-0.5976	-0.753665	-0.229544	-0.384458	-1.00153	0.998226	1.01933	0.860706	-0.0135863	-0.768345	1.09985	1.39565	0.712804	0.990822	0.0752767	0.18682	0.752681	P63104	14-3-3 protein zeta/delta	YWHAZ	9
ZBED8_Q8IZ13	1.52655	1.71061	1.45463	1.52655	1.05779	-1.13922	0.33824	-0.79313	-0.148627	0.150143	-1.52146	-0.778185	-0.448529	-0.806492	-0.630441	-1.77375	0.00180056	-0.518502	0.166479	Q8IZ13	Protein ZBED8	ZBED8	1
ZC3H12B_Q5HYM0	0.0120412	1.58793	-0.0637721	0.530202	-1.29124	0.298586	-0.249011	0.0317198	-0.000327876	0.4171	-0.161645	-0.570243	0.500872	0.314077	-1.14876	-0.05542	0.913258	-0.312753	0.373945	Q5HYM0	Probable ribonuclease ZC3H12B	ZC3H12B	1
ZNF528_Q3MIS6	2.55698	0.716043	0.805938	0.13582	0.173508	-0.753665	0.288491	-0.0180033	0.0775924	-0.321452	-1.18168	-0.403102	0.102372	-0.0894118	-0.580764	-1.02307	0.0816662	-0.28511	0.350161	Q3MIS6	Zinc finger protein 528	ZNF528	1
ZNF879_B4DU55	-0.272862	0.522473	1.07509	0.102372	-0.768345	-0.431006	-0.627608	1.88397	0.123087	-1.2177	-0.478196	-0.0751419	1.58793	0.0258342	-0.482852	-0.185599	0.773117	0.169368	0.802616	B4DU55	Zinc finger protein 879	ZNF879	1
ZYX_Q15942	-0.65869	-1.05848	-0.715174	-0.448529	-0.187358	0.720136	-1.20144	0.15821	-0.187358	-0.332809	0.922327	0.15821	0.547002	0.33824	0.956116	0.444996	0.25026	0.75303	0.0775786	Q15942	Zyxin	ZYX	5

## Sheet: 2.GSEA_Pre_Ctrl
#2.GSEA pathway enrichment of ESRD (Pre) and healthy cohort (Ctrl)
Term	Description	p.Val	FDR	Phenotype	Genes	NES	ES	Gene_Hits	Gene_Total
CELLULAR COMPONENT BIOGENESIS%GOBP%GO:0044085	CELLULAR COMPONENT BIOGENESIS%GOBP%GO:0044085	0.000123993	0.0200315	1	FGA,FGG,FGB,TBCA,CD59,CALR,FBLN5,APOA4,B2M,BIN2,LSR,CAPZA1,ILK,CCT2,APOC3,HSPD1,LIMS1,LAMB2,DBNL,CDH1,TUBA1A,THY1,PARVB,TPM1,HSP90AB1,VCL,FLNA,HSP90AA1,YWHAZ,EFEMP2,CDH2,ACTG1,ALDOA,P4HB,PDLIM1,LAMB1,FKBP1A,SERPINA1,CLTC,F11R,TLN1,HSP90B1,TUBB4B,TUBA4A,RAC2	1.91378	0.587276	45	101
CELLULAR COMPONENT ASSEMBLY%GOBP%GO:0022607	CELLULAR COMPONENT ASSEMBLY%GOBP%GO:0022607	0.000123993	0.0200315	1	FGA,FGG,FGB,TBCA,CD59,CALR,FBLN5,APOA4,B2M,BIN2,LSR,CAPZA1,ILK,CCT2,APOC3,HSPD1,LIMS1,LAMB2,DBNL,CDH1,TUBA1A,THY1,PARVB,TPM1,HSP90AB1,VCL,FLNA,HSP90AA1,YWHAZ,EFEMP2,CDH2,ACTG1,ALDOA,P4HB,PDLIM1,LAMB1,FKBP1A,SERPINA1,CLTC,F11R,TLN1,HSP90B1,TUBB4B,TUBA4A,RAC2	1.91378	0.587276	45	101
PROTEIN-CONTAINING COMPLEX SUBUNIT ORGANIZATION%GOBP%GO:0043933	PROTEIN-CONTAINING COMPLEX SUBUNIT ORGANIZATION%GOBP%GO:0043933	0.000132996	0.0200315	1	FGA,FGG,FGB,TBCA,CD59,CALR,APOA4,B2M,BIN2,CAPZA1,CCT2,APOC3,PLA2G2A,HSPD1,LOX,DBNL,HSPA8,HSP90AB1,HSP90AA1,COL5A1,ALDOA,P4HB,FKBP1A,SERPINF2,SERPINA1,CLTC	1.901	0.617182	26	67
REGULATION OF CELL ADHESION%GOBP%GO:0030155	REGULATION OF CELL ADHESION%GOBP%GO:0030155	0.000135962	0.0200315	1	FGA,FGG,FGB,CELSR2,CALR,IGFBP2,VSIG4,ARHGDIA,EFNA1,ILK,ACTN4,HSPD1,LIMS1,ADAMDEC1,APOD,VCAM1,CDH1,THY1,TPM1,CORO1C,SAA1,VCL,FLNA,MYOC,HLA-A,CD44,EFEMP2,ACTG1,P4HB,SERPINF2,LGALS3,F11R,ADIPOQ	1.92824	0.638935	33	58
REGULATION OF CELL MORPHOGENESIS INVOLVED IN DIFFERENTIATION%GOBP%GO:0010769	REGULATION OF CELL MORPHOGENESIS INVOLVED IN DIFFERENTIATION%GOBP%GO:0010769	0.000151538	0.0200315	1	FGA,FGG,FGB,CALR,ARHGDIA,EFNA1,ILK,ACTN4,LIMS1,DBNL,THY1,CORO1C,FLNA,MYOC,CDH2,P4HB	2.0188	0.757241	16	29
CELLULAR PROTEIN-CONTAINING COMPLEX ASSEMBLY%GOBP%GO:0034622	CELLULAR PROTEIN-CONTAINING COMPLEX ASSEMBLY%GOBP%GO:0034622	0.000157729	0.0200315	1	FGA,FGG,FGB,TBCA,CALR,CCT2,HSPD1	1.93663	0.768002	7	22
PROTEIN-CONTAINING COMPLEX ASSEMBLY%GOBP%GO:0065003	PROTEIN-CONTAINING COMPLEX ASSEMBLY%GOBP%GO:0065003	0.000277431	0.0302003	1	FGA,FGG,FGB,TBCA,CD59,CALR,APOA4,B2M,BIN2,CAPZA1,CCT2,APOC3,HSPD1,DBNL	1.94198	0.657389	14	51
COMPLEMENT ACTIVATION%GOBP%GO:0006956	COMPLEMENT ACTIVATION%GOBP%GO:0006956	0.000402739	0.0344687	-1	C3,CFH,IGHV3-23,IGHV3-21,C8B,IGHA2,C1QA,IGHV3-43,IGHV3-15,APCS,C4A,CFP,IGLL1,FCN2,IGHD,IGHV5-51,MASP1,IGHM,IGHV3-72,IGHV4-28,IGHV3-64,IGHG2,IGHV3-66,IGHG3,IGKV3D-20,IGKV1-5,IGKV4-1,C8A,IGHV6-1,IGHV1-18,IGHV3-20,C6	-1.8558	-0.50278	32	67
INTEGRIN SIGNALLING PATHWAY%PANTHER PATHWAY%P00034	INTEGRIN SIGNALLING PATHWAY%PANTHER PATHWAY%P00034	0.000407111	0.0344687	1	COL6A3,COL6A3,ILK,ILK,ILK,ACTN4,ACTN4,ACTN4,LIMS1,LIMS1,LAMB2,LAMB2,COL18A1,PARVB,PARVB,VCL,VCL,FLNA,FLNA,COL6A2,COL6A2,ACTG1,ACTG1,ACTG1,COL5A1,COL5A1,LAMB1,LAMB1,TLN1,TLN1,RAC2,ITGA2B,ITGA2B	1.83827	0.608021	33	59
REGULATION OF B CELL ACTIVATION%GOBP%GO:0050864	REGULATION OF B CELL ACTIVATION%GOBP%GO:0050864	0.000645786	0.0441045	-1	IGHV3-23,BST1,IGHV3-21,IGHA2,IGHV3-43,IGHV3-15,IGLL1,IGHD,IGHV5-51,IGHM,IGHV3-72,IGHV4-28,IGHV3-64,IGHG2,TFRC,IGHV3-66,IGHG3,IGHV6-1,IGHV1-18,IGHV3-20	-1.98108	-0.598188	20	39
POSITIVE REGULATION OF B CELL ACTIVATION%GOBP%GO:0050871	POSITIVE REGULATION OF B CELL ACTIVATION%GOBP%GO:0050871	0.000645786	0.0441045	-1	IGHV3-23,BST1,IGHV3-21,IGHA2,IGHV3-43,IGHV3-15,IGLL1,IGHD,IGHV5-51,IGHM,IGHV3-72,IGHV4-28,IGHV3-64,IGHG2,TFRC,IGHV3-66,IGHG3,IGHV6-1,IGHV1-18,IGHV3-20	-1.98108	-0.598188	20	39
ACTIVATION OF INNATE IMMUNE RESPONSE%GOBP%GO:0002218	ACTIVATION OF INNATE IMMUNE RESPONSE%GOBP%GO:0002218	0.000826856	0.0441045	1	FGA,FGG,FGB,HSPD1	1.86091	0.802368	4	15
POSITIVE REGULATION OF CELL ADHESION%GOBP%GO:0045785	POSITIVE REGULATION OF CELL ADHESION%GOBP%GO:0045785	0.000882223	0.0441045	1	FGA,FGG,FGB,CALR,IGFBP2,ILK,HSPD1,LIMS1,VCAM1,THY1,TPM1,SAA1,FLNA,MYOC,HLA-A,CD44,EFEMP2,P4HB,SERPINF2,F11R	1.84202	0.665895	20	35
PHAGOCYTOSIS, RECOGNITION%GOBP%GO:0006910	PHAGOCYTOSIS, RECOGNITION%GOBP%GO:0006910	0.000962464	0.0441045	-1	IGHV3-23,IGHV3-21,IGHA2,IGHV3-43,IGHV3-15,IGLL1,FCN2,IGHD,IGHV5-51,IGHM,IGHV3-72,IGHV4-28,IGHV3-64,IGHG2,IGHV3-66,IGHG3,IGHV6-1,IGHV1-18,IGHV3-20	-1.91571	-0.583423	19	38
REGULATION OF SUBSTRATE ADHESION-DEPENDENT CELL SPREADING%GOBP%GO:1900024	REGULATION OF SUBSTRATE ADHESION-DEPENDENT CELL SPREADING%GOBP%GO:1900024	0.000992228	0.0441045	1	FGA,FGG,FGB,CALR,ILK,ACTN4,LIMS1,CORO1C,FLNA,MYOC	1.85018	0.797739	10	15
COMPLEMENT ACTIVATION, CLASSICAL PATHWAY%GOBP%GO:0006958	COMPLEMENT ACTIVATION, CLASSICAL PATHWAY%GOBP%GO:0006958	0.00104858	0.0441045	-1	IGHV3-23,IGHV3-21,IGHA2,C1QA,IGHV3-43,IGHV3-15,APCS,IGLL1,IGHD,IGHV5-51,IGHM,IGHV3-72,IGHV4-28,IGHV3-64,IGHG2,IGHV3-66,IGHG3,IGKV3D-20,IGKV1-5,IGKV4-1,IGHV6-1,IGHV1-18,IGHV3-20,IGHV4-61,IGLC7,IGKC,IGHA1,IGKV1-12,IGHV1-24,C1S	-1.92348	-0.558681	30	47
HUMORAL IMMUNE RESPONSE MEDIATED BY CIRCULATING IMMUNOGLOBULIN%GOBP%GO:0002455	HUMORAL IMMUNE RESPONSE MEDIATED BY CIRCULATING IMMUNOGLOBULIN%GOBP%GO:0002455	0.00104858	0.0441045	-1	IGHV3-23,IGHV3-21,IGHA2,C1QA,IGHV3-43,IGHV3-15,APCS,IGLL1,IGHD,IGHV5-51,IGHM,IGHV3-72,IGHV4-28,IGHV3-64,IGHG2,IGHV3-66,IGHG3,IGKV3D-20,IGKV1-5,IGKV4-1,IGHV6-1,IGHV1-18,IGHV3-20,IGHV4-61,IGLC7,IGKC,IGHA1,IGKV1-12,IGHV1-24,C1S	-1.92348	-0.558681	30	47
NEGATIVE REGULATION OF CELLULAR PROCESS%GOBP%GO:0048523	NEGATIVE REGULATION OF CELLULAR PROCESS%GOBP%GO:0048523	0.00112045	0.0441045	1	FGA,FGG,FGB,CST3,CD59,REG3A,CALR,IGFBP4,APOA4,AZGP1,CHGA,B2M,DAG1,EFEMP1,IGFBP2,SERPINF1,TXNDC5,SPINK5,CSTB,VSIG4,VASN,ARHGDIA,AMBP,TGFBR3,CAPZA1,EFNA1,NENF,APOC3,ACTN4,OGN,HSPD1,PPIF,LIMS1,ADAMDEC1,APOD,HSPA8,SERPINA3,CDH1,COL18A1,MYH9,THY1,TPM1,CORO1C,CD14,HSP90AB1,TMSB4X,HYOU1,GDF2,VCL,FLNA,MYOC,YWHAZ,RBP4,CD44,EFEMP2,COL5A1,SERPING1,FKBP1A,SERPINF2,SERPINA1,CLTC,LGALS3,GAPDH,F11R,ADIPOQ,TIMP1	1.52826	0.438982	66	193
REGULATION OF CELL DEVELOPMENT%GOBP%GO:0060284	REGULATION OF CELL DEVELOPMENT%GOBP%GO:0060284	0.00112218	0.0441045	1	FGA,FGG,FGB,CALR,B2M,SERPINF1,ARHGDIA,EFNA1,ILK,ACTN4,LIMS1,DBNL,THY1,CORO1C,VCL,FLNA,MYOC,CDH2,P4HB	1.82377	0.628265	19	46
ZYMOGEN ACTIVATION%GOBP%GO:0031638	ZYMOGEN ACTIVATION%GOBP%GO:0031638	0.0011576	0.0441045	1	FGA,FGG,FGB	1.82455	0.786687	3	15
B CELL RECEPTOR SIGNALING PATHWAY%GOBP%GO:0050853	B CELL RECEPTOR SIGNALING PATHWAY%GOBP%GO:0050853	0.00125196	0.0454281	-1	IGHV3-23,IGHV3-21,IGHA2,IGHV3-43,IGHV3-15,IGLL1,IGHD,IGHV5-51,IGHM,IGHV3-72,IGHV4-28,IGHV3-64,IGHG2,IGHV3-66,IGHG3,IGHV6-1,IGHV1-18,IGHV3-20,IGHV4-61,IGLC7,IGKC,IGHA1,IGHV1-24	-1.89423	-0.58286	23	36
POSITIVE REGULATION OF CELL MORPHOGENESIS INVOLVED IN DIFFERENTIATION%GOBP%GO:0010770	POSITIVE REGULATION OF CELL MORPHOGENESIS INVOLVED IN DIFFERENTIATION%GOBP%GO:0010770	0.00132297	0.0458229	1	FGA,FGG,FGB,CALR,ARHGDIA,ILK,LIMS1,DBNL,FLNA,MYOC	1.813	0.78171	10	15
ADAPTIVE IMMUNE RESPONSE BASED ON SOMATIC RECOMBINATION OF IMMUNE RECEPTORS BUILT FROM IMMUNOGLOBULIN SUPERFAMILY DOMAINS%GOBP%GO:0002460	ADAPTIVE IMMUNE RESPONSE BASED ON SOMATIC RECOMBINATION OF IMMUNE RECEPTORS BUILT FROM IMMUNOGLOBULIN SUPERFAMILY DOMAINS%GOBP%GO:0002460	0.00143215	0.0458981	-1	IGHV3-23,IGHV3-21,IGHA2,C1QA,IGHV3-43,IGHV3-15,APCS,IGLL1,IGHD,IGHV5-51,PHB,IGHM,IGHV3-72,IGHV4-28,IGHV3-64,IGHG2,IGHV3-66,IGHG3,IGKV3D-20,IGKV1-5,IGKV4-1,IGHV6-1,CD55,IGHV1-18,IGHV3-20	-1.79874	-0.512725	25	51
ADAPTIVE IMMUNE RESPONSE%GOBP%GO:0002250	ADAPTIVE IMMUNE RESPONSE%GOBP%GO:0002250	0.00144561	0.0458981	-1	IGHV3-23,IGHV3-21,IGHA2,C1QA,IGHV3-43,IGHV3-15,APCS,IGLL1,IGHD,IGHV5-51,PHB,IGHM,IGHV3-72,IGHV4-28,IGHV3-64,IGHG2,IGHV3-66,IGHG3,IGKV3D-20,IGKV1-5,IGKV4-1,IGHV6-1,CD55,IGHV1-18,IGHV3-20	-1.78549	-0.506195	25	52
REGULATION OF ANATOMICAL STRUCTURE MORPHOGENESIS%GOBP%GO:0022603	REGULATION OF ANATOMICAL STRUCTURE MORPHOGENESIS%GOBP%GO:0022603	0.00170202	0.0464611	1	FGA,FGG,FGB,CELSR2,CST3,CALR,DAG1,SERPINF1,SPINK5,ARHGDIA,EFNA1,ILK,HSPG2,ACTN4,LIMS1,DBNL,MYH9,THY1,PARVB,TPM1,CORO1C,GDF2,FLNA,MYOC,CD44,CDH2,COL5A1,ALDOA,P4HB,CLTC,MSN,F11R,ADIPOQ,HSPB6,PGK1,RAC2,CHI3L1,EMILIN1,CDH5,PFN1,FLT4,OLFM1,THBS4	1.68159	0.537882	43	74
CELL RECOGNITION%GOBP%GO:0008037	CELL RECOGNITION%GOBP%GO:0008037	0.00174764	0.0464611	-1	IGHV3-23,IGHV3-21,APP,IGHA2,IGHV3-43,IGHV3-15,IGLL1,FCN2,IGHD,IGHV5-51,MEGF8,IGHM,IGHV3-72,IGHV4-28,IGHV3-64,IGHG2,IGHV3-66,IGHG3,IGHV6-1,IGHV1-18,IGHV3-20	-1.80935	-0.525533	21	47
B CELL MEDIATED IMMUNITY%GOBP%GO:0019724	B CELL MEDIATED IMMUNITY%GOBP%GO:0019724	0.00176243	0.0464611	-1	IGHV3-23,IGHV3-21,IGHA2,C1QA,IGHV3-43,IGHV3-15,APCS,IGLL1,IGHD,IGHV5-51,IGHM,IGHV3-72,IGHV4-28,IGHV3-64,IGHG2,IGHV3-66,IGHG3,IGKV3D-20,IGKV1-5,IGKV4-1,IGHV6-1,IGHV1-18,IGHV3-20	-1.80189	-0.521419	23	48
IMMUNOGLOBULIN MEDIATED IMMUNE RESPONSE%GOBP%GO:0016064	IMMUNOGLOBULIN MEDIATED IMMUNE RESPONSE%GOBP%GO:0016064	0.00176243	0.0464611	-1	IGHV3-23,IGHV3-21,IGHA2,C1QA,IGHV3-43,IGHV3-15,APCS,IGLL1,IGHD,IGHV5-51,IGHM,IGHV3-72,IGHV4-28,IGHV3-64,IGHG2,IGHV3-66,IGHG3,IGKV3D-20,IGKV1-5,IGKV4-1,IGHV6-1,IGHV1-18,IGHV3-20	-1.80189	-0.521419	23	48
POSITIVE REGULATION OF CELL-SUBSTRATE ADHESION%GOBP%GO:0010811	POSITIVE REGULATION OF CELL-SUBSTRATE ADHESION%GOBP%GO:0010811	0.0017682	0.0464611	1	FGA,FGG,FGB,CALR,ILK,LIMS1,THY1,FLNA,MYOC,EFEMP2,P4HB	1.82572	0.755149	11	18
REGULATION OF CELL DIFFERENTIATION%GOBP%GO:0045595	REGULATION OF CELL DIFFERENTIATION%GOBP%GO:0045595	0.00192703	0.0489466	1	FGA,FGG,FGB,REG3A,CALR,B2M,DAG1,EFEMP1,SERPINF1,SPINK5,VASN,ARHGDIA,EFNA1,ILK,ACTN4,PLA2G2A,LIMS1,DBNL,HLA-B,THY1,CORO1C,HSP90AB1,VCL,FLNA,MYOC,EFEMP2,CDH2,COL5A1,P4HB,SERPINF2,LGALS3,F11R,ADIPOQ	1.64618	0.518968	33	83
HOMOTYPIC CELL-CELL ADHESION%GOBP%GO:0034109	HOMOTYPIC CELL-CELL ADHESION%GOBP%GO:0034109	0.0022082	0.0504747	1	FGA,FGG,FGB,ILK,MYH9,VCL,FLNA,ACTG1	1.79923	0.713512	8	22
POSITIVE REGULATION OF ERK1 AND ERK2 CASCADE%GOBP%GO:0070374	POSITIVE REGULATION OF ERK1 AND ERK2 CASCADE%GOBP%GO:0070374	0.00227457	0.0504747	1	FGA,FGG,FGB,PLA2G2A	1.79138	0.75096	4	17
POSITIVE REGULATION OF ESTABLISHMENT OF PROTEIN LOCALIZATION%GOBP%GO:1904951	POSITIVE REGULATION OF ESTABLISHMENT OF PROTEIN LOCALIZATION%GOBP%GO:1904951	0.00227457	0.0504747	1	FGA,FGG,FGB,CCT2,CDH1,FLNA,YWHAZ,RBP4	1.79645	0.753084	8	17
REGULATION OF CELL MORPHOGENESIS%GOBP%GO:0022604	REGULATION OF CELL MORPHOGENESIS%GOBP%GO:0022604	0.00228898	0.0504747	1	FGA,FGG,FGB,CALR,DAG1,ARHGDIA,EFNA1,ILK,ACTN4,LIMS1,DBNL,MYH9,THY1,PARVB,TPM1,CORO1C,FLNA,MYOC,CD44,CDH2,ALDOA,P4HB	1.73928	0.610939	22	41
NEGATIVE REGULATION OF BIOLOGICAL PROCESS%GOBP%GO:0048519	NEGATIVE REGULATION OF BIOLOGICAL PROCESS%GOBP%GO:0048519	0.00231839	0.0504747	1	FGA,FGG,FGB,CST3,CD59,REG3A,CALR,IGFBP4,APOA4,AZGP1,CHGA,B2M,DAG1,EFEMP1,IGFBP2,SERPINF1,TXNDC5,SPINK5,CSTB,VSIG4,VASN,ARHGDIA,AMBP,TGFBR3,CAPZA1,EFNA1,MBL2,HSPG2,NENF,APOC3,ORM1,ACTN4,OGN,HSPD1,PPIF,LIMS1,ADAMDEC1,APOD,HSPA8,HLA-B,SERPINA3,CDH1,COL18A1,MYH9,THY1,TPM1,CORO1C,CD14,HSP90AB1,TMSB4X,HYOU1,SAA1,GDF2,VCL,FLNA,MYOC,YWHAZ,RBP4,HLA-A,CD44,EFEMP2,COL5A1,SERPING1,FKBP1A,SERPINF2,SERPINA1,CL…	1.49333	0.425513	72	214
REGULATION OF PROTEIN LOCALIZATION%GOBP%GO:0032880	REGULATION OF PROTEIN LOCALIZATION%GOBP%GO:0032880	0.00242545	0.0513388	1	FGA,FGG,FGB,CHGA,CCT2,APOD,HSPA8,CDH1,HSP90AB1,SAA1,VCL,FLNA,HSP90AA1,YWHAZ,RBP4,FKBP1A,CLTC,LGALS3,MSN,ADIPOQ	1.7472	0.611554	20	42
MAPK FAMILY SIGNALING CASCADES%REACTOME%R-HSA-5683057.3	MAPK FAMILY SIGNALING CASCADES%REACTOME%R-HSA-5683057.3	0.00252008	0.0519001	1	FGA,FGG,FGB,VWF,VCL	1.80034	0.719919	5	21
PLATELET AGGREGATION%GOBP%GO:0070527	PLATELET AGGREGATION%GOBP%GO:0070527	0.00270141	0.0533924	1	FGA,FGG,FGB,ILK,MYH9,VCL,FLNA,ACTG1	1.79337	0.725547	8	20
RAF MAP KINASE CASCADE%REACTOME%R-HSA-5673001.10	RAF MAP KINASE CASCADE%REACTOME%R-HSA-5673001.10	0.00273268	0.0533924	1	FGA,FGG,FGB,VWF,VCL	1.77797	0.7354	5	18
ERK1 ERK2 PATHWAY%REACTOME DATABASE ID RELEASE 75%5684996	ERK1 ERK2 PATHWAY%REACTOME DATABASE ID RELEASE 75%5684996	0.00287632	0.0537754	1	FGA,FGG,FGB,VWF,VCL	1.79402	0.733856	5	19
POSITIVE REGULATION OF INNATE IMMUNE RESPONSE%GOBP%GO:0045089	POSITIVE REGULATION OF INNATE IMMUNE RESPONSE%GOBP%GO:0045089	0.00289343	0.0537754	1	FGA,FGG,FGB,HSPD1	1.77448	0.733956	4	18
POSITIVE REGULATION OF CELL DEVELOPMENT%GOBP%GO:0010720	POSITIVE REGULATION OF CELL DEVELOPMENT%GOBP%GO:0010720	0.00311187	0.0564582	1	FGA,FGG,FGB,CALR,SERPINF1,ARHGDIA,ILK,LIMS1,DBNL	1.80381	0.697599	9	25
REGULATION OF CELL-CELL ADHESION%GOBP%GO:0022407	REGULATION OF CELL-CELL ADHESION%GOBP%GO:0022407	0.00330182	0.0576856	1	FGA,FGG,FGB,CELSR2,IGFBP2,VSIG4,HSPD1,VCAM1,CDH1,THY1,HLA-A,CD44,SERPINF2,LGALS3,F11R,ADIPOQ	1.7625	0.652844	16	31
REGULATION OF CELL-SUBSTRATE ADHESION%GOBP%GO:0010810	REGULATION OF CELL-SUBSTRATE ADHESION%GOBP%GO:0010810	0.00340663	0.0576856	1	FGA,FGG,FGB,CALR,ILK,ACTN4,LIMS1,APOD,THY1,CORO1C,VCL,FLNA,MYOC,EFEMP2,ACTG1,P4HB	1.76938	0.675947	16	27
REGULATION OF ESTABLISHMENT OF PROTEIN LOCALIZATION%GOBP%GO:0070201	REGULATION OF ESTABLISHMENT OF PROTEIN LOCALIZATION%GOBP%GO:0070201	0.00340663	0.0576856	1	FGA,FGG,FGB,CHGA,CCT2,APOD,HSPA8,CDH1,SAA1,FLNA,YWHAZ,RBP4	1.75852	0.671798	12	27
REGULATION OF APOPTOTIC SIGNALING PATHWAY%GOBP%GO:2001233	REGULATION OF APOPTOTIC SIGNALING PATHWAY%GOBP%GO:2001233	0.00352869	0.0584535	1	FGA,FGG,FGB,PPIF,HYOU1,YWHAZ,CD44,P4HB	1.73783	0.657987	8	28
CADHERIN SIGNALING PATHWAY%PANTHER PATHWAY%P00012	CADHERIN SIGNALING PATHWAY%PANTHER PATHWAY%P00012	0.00375235	0.0591948	1	CELSR2,CELSR2,CDH1,CDH1,CDH1,CDH2,CDH2,CDH2,ACTG1,ACTG1,ACTG1	1.77296	0.696358	11	23
CELLULAR COMPONENT ORGANIZATION OR BIOGENESIS%GOBP%GO:0071840	CELLULAR COMPONENT ORGANIZATION OR BIOGENESIS%GOBP%GO:0071840	0.00400476	0.0591948	1	FGA,FGG,FGB,CELSR2,TBCA,CST3,CD59,CALR,FBLN5,APOA4,CHGA,B2M,DAG1,LTBP2,SPINK5,TGOLN2,BIN2,LSR,TPM4,COL6A3,CAPZA1,EFNA1,ILK,HSPG2,RAB10,CCT2,CAPN1,APOC3,PLA2G2A,HSPD1,PPIF,LIMS1,COTL1,APOD,LAMB2,LOX,DBNL,HSPA8,VCAM1,CDH1,COL18A1,TUBA1A,MYH9,THY1,VWF,PARVB,TPM1,CORO1C,HSP90AB1,TMSB4X,VCL,FLNA,COL6A2,TNC,MYOC,ANK1,TPM3,HSP90AA1,YWHAZ,CD44,EFEMP2,CDH2,ACTG1,COL5A1,ALDOA,P4HB,PDLIM1,LAMB1,FKBP1A,IGHV3…	1.41233	0.397781	76	260
CELLULAR COMPONENT ORGANIZATION%GOBP%GO:0016043	CELLULAR COMPONENT ORGANIZATION%GOBP%GO:0016043	0.00400476	0.0591948	1	FGA,FGG,FGB,CELSR2,TBCA,CST3,CD59,CALR,FBLN5,APOA4,CHGA,B2M,DAG1,LTBP2,SPINK5,TGOLN2,BIN2,LSR,TPM4,COL6A3,CAPZA1,EFNA1,ILK,HSPG2,RAB10,CCT2,CAPN1,APOC3,PLA2G2A,HSPD1,PPIF,LIMS1,COTL1,APOD,LAMB2,LOX,DBNL,HSPA8,VCAM1,CDH1,COL18A1,TUBA1A,MYH9,THY1,VWF,PARVB,TPM1,CORO1C,HSP90AB1,TMSB4X,VCL,FLNA,COL6A2,TNC,MYOC,ANK1,TPM3,HSP90AA1,YWHAZ,CD44,EFEMP2,CDH2,ACTG1,COL5A1,ALDOA,P4HB,PDLIM1,LAMB1,FKBP1A,IGHV3…	1.41233	0.397781	76	260
DEVELOPMENTAL BIOLOGY%REACTOME DATABASE ID RELEASE 75%1266738	DEVELOPMENTAL BIOLOGY%REACTOME DATABASE ID RELEASE 75%1266738	0.00400829	0.0591948	1	PTGDS,PI3,DAG1,SPINK5,COL6A3,EFNA1,MYL6,CAPN1,HSPA8,MYH9,HSP90AB1,DSC1,COL6A2,ANK1,HSP90AA1,CDH2,ACTG1,LAMB1,CLTC,MSN,ADIPOQ,TLN1,ITGA2B	1.68228	0.567428	23	52
LYMPHOCYTE MEDIATED IMMUNITY%GOBP%GO:0002449	LYMPHOCYTE MEDIATED IMMUNITY%GOBP%GO:0002449	0.00402194	0.0591948	-1	IGHV3-23,IGHV3-21,IGHA2,C1QA,IGHV3-43,IGHV3-15,APCS,IGLL1,IGHD,IGHV5-51,IGHM,IGHV3-72,IGHV4-28,IGHV3-64,IGHG2,IGHV3-66,IGHG3,IGKV3D-20,IGKV1-5,IGKV4-1,IGHV6-1,CD55,IGHV1-18,IGHV3-20,IGHV4-61,TUBB,IGLC7,IGKC,IGHA1,IGKV1-12,IGHV1-24,C1S	-1.67441	-0.473758	32	53
EPITHELIUM DEVELOPMENT%GOBP%GO:0060429	EPITHELIUM DEVELOPMENT%GOBP%GO:0060429	0.00413895	0.0591948	1	PI3,DAG1,SPINK5,RAB10,CAPN1,COL18A1,GDF2,DSC1,VCL,FLNA,CD44,CDH2,ACTG1,COL5A1,LGALS3,MSN,F11R,PGK1	1.71918	0.625803	18	34
ANTIGEN RECEPTOR-MEDIATED SIGNALING PATHWAY%GOBP%GO:0050851	ANTIGEN RECEPTOR-MEDIATED SIGNALING PATHWAY%GOBP%GO:0050851	0.00417068	0.0591948	-1	IGHV3-23,IGHV3-21,IGHA2,IGHV3-43,IGHV3-15,IGLL1,IGHD,IGHV5-51,IGHM,IGHV3-72,IGHV4-28,IGHV3-64,IGHG2,IGHV3-66,IGHG3,IGHV6-1,IGHV1-18,IGHV3-20	-1.67833	-0.51113	18	38
IMMUNE RESPONSE-REGULATING CELL SURFACE RECEPTOR SIGNALING PATHWAY%GOBP%GO:0002768	IMMUNE RESPONSE-REGULATING CELL SURFACE RECEPTOR SIGNALING PATHWAY%GOBP%GO:0002768	0.00438757	0.0591948	-1	KIT,GPLD1,IGHV3-23,IGHV3-21,IGHA2,IGHV3-43,IGHV3-15,IGLL1,IGHD,IGHV5-51,IGHM,IGHV3-72,IGHV4-28,IGHV3-64,IGHG2,IGHV3-66,IGHG3,IGKV3D-20,IGKV1-5,IGKV4-1,IGHV6-1,IGHV1-18,IGHV3-20	-1.64766	-0.466189	23	53
REGULATION OF SECRETION BY CELL%GOBP%GO:1903530	REGULATION OF SECRETION BY CELL%GOBP%GO:1903530	0.0044164	0.0591948	1	FGA,FGG,FGB,CHGA,RAB10	1.75917	0.697626	5	22
REGULATION OF SECRETION%GOBP%GO:0051046	REGULATION OF SECRETION%GOBP%GO:0051046	0.0044164	0.0591948	1	FGA,FGG,FGB,CHGA,RAB10	1.75917	0.697626	5	22
REGULATION OF DEVELOPMENTAL PROCESS%GOBP%GO:0050793	REGULATION OF DEVELOPMENTAL PROCESS%GOBP%GO:0050793	0.00442796	0.0591948	1	FGA,FGG,FGB,CELSR2,CST3,REG3A,CALR,B2M,DAG1,EFEMP1,SERPINF1,SPINK5,VASN,ARHGDIA,TGFBR3,EFNA1,ILK,HSPG2,ACTN4,PLA2G2A,LIMS1,DBNL,HLA-B,MYH9,THY1,PARVB,TPM1,CORO1C,HSP90AB1,GDF2,VCL,FLNA,MYOC,YWHAZ,RBP4,CD44,EFEMP2,CDH2,COL5A1,ALDOA,P4HB,SERPINF2,CLTC,LGALS3,MSN,F11R,ADIPOQ,HSPB6,TIMP1,PGK1,RAC2,ITGA2B,CHI3L1,EMILIN1,CRP,CDH5,FBN1,PFN1,FLT4	1.50837	0.450581	59	128
REGULATION OF ANATOMICAL STRUCTURE SIZE%GOBP%GO:0090066	REGULATION OF ANATOMICAL STRUCTURE SIZE%GOBP%GO:0090066	0.00490948	0.0636306	1	FGA,FGG,FGB,CAPZA1,COTL1,DBNL	1.72016	0.651296	6	28
CELL-CELL ADHESION%GOBP%GO:0098609	CELL-CELL ADHESION%GOBP%GO:0098609	0.00492678	0.0636306	1	FGA,FGG,FGB,CELSR2,REG3A,APOA4,ILK,LIMS1,VCAM1,CDH1,MYH9,THY1,DSC1,VCL,FLNA,CD44,CDH2,ACTG1,LAMB1,MSN,F11R,TLN1	1.65882	0.552749	22	56
REGULATION OF PROTEIN TRANSPORT%GOBP%GO:0051223	REGULATION OF PROTEIN TRANSPORT%GOBP%GO:0051223	0.00504016	0.0640101	1	FGA,FGG,FGB,CHGA,APOD,HSPA8,CDH1,SAA1,FLNA,RBP4	1.74626	0.69829	10	21
MULTICELLULAR ORGANISMAL PROCESS%GOBP%GO:0032501	MULTICELLULAR ORGANISMAL PROCESS%GOBP%GO:0032501	0.00528929	0.0657602	1	FGA,FGG,FGB,CELSR2,CD59,CALR,LYZ,PI3,APOA4,AZGP1,CHGA,B2M,DAG1,EFEMP1,F13A1,SERPINF1,SPINK5,LSR,TPM4,ARHGDIA,AMBP,COL6A3,TGFBR3,CAPZA1,EFNA1,MYL6,ILK,HSPG2,RAB10,PRKCSH,MGP,CAPN1,APOC3,PLA2G2A,HSPD1,LIMS1,APOD,LAMB2,LOX,DBNL,VCAM1,SERPINA3,CDH1,COL18A1,MYH9,THY1,VWF,TPM1,CORO1C,TOPAZ1,HSP90AB1,CALD1,SAA1,GDF2,DSC1,VCL,FLNA,TNC,MYOC,TPM3,HSP90AA1,YWHAZ,RBP4,CD44,EFEMP2,CDH2,ACTG1,COL5A1,ALDOA,P4HB…	1.39942	0.393911	74	263
REGULATION OF VESICLE-MEDIATED TRANSPORT%GOBP%GO:0060627	REGULATION OF VESICLE-MEDIATED TRANSPORT%GOBP%GO:0060627	0.00546055	0.0657602	1	FGA,FGG,FGB,CALR,B2M,RAB10,APOC3	1.66266	0.586875	7	40
REGULATION OF INFLAMMATORY RESPONSE%GOBP%GO:0050727	REGULATION OF INFLAMMATORY RESPONSE%GOBP%GO:0050727	0.00549915	0.0657602	-1	C3,MMP9,CFH,IGHV3-23,BST1,KLKB1,VTN,PROC,APP,C8B,C8G,C1QA,CCL5,APCS,C4A,CFP,F12,PHB,CPN2,F2,C4BPA,IGHG2,CFI,CPB2,IGHG3,IGKV3D-20,IGKV1-5,IGKV4-1,AHSG,C8A,CD55,IGF1	-1.56081	-0.415527	32	74
REGULATION OF SYSTEM PROCESS%GOBP%GO:0044057	REGULATION OF SYSTEM PROCESS%GOBP%GO:0044057	0.00552317	0.0657602	1	FGA,FGG,FGB,APOA4,CHGA	1.70681	0.646242	5	28
CELL-MATRIX ADHESION%GOBP%GO:0007160	CELL-MATRIX ADHESION%GOBP%GO:0007160	0.00562852	0.0659835	1	FGA,FGG,FGB,FBLN5,ILK	1.72485	0.677463	5	23
PROTEIN MATURATION%GOBP%GO:0051604	PROTEIN MATURATION%GOBP%GO:0051604	0.00634871	0.0732988	1	FGA,FGG,FGB,CALR	1.70309	0.650622	4	27
POSITIVE REGULATION OF CELL-CELL ADHESION%GOBP%GO:0022409	POSITIVE REGULATION OF CELL-CELL ADHESION%GOBP%GO:0022409	0.00651518	0.0735846	1	FGA,FGG,FGB,IGFBP2,HSPD1,VCAM1,THY1,HLA-A,CD44,SERPINF2,F11R	1.70821	0.691093	11	20
REGULATION OF PEPTIDE TRANSPORT%GOBP%GO:0090087	REGULATION OF PEPTIDE TRANSPORT%GOBP%GO:0090087	0.0065666	0.0735846	1	FGA,FGG,FGB,CHGA,APOD,HSPA8,CDH1,SAA1,FLNA,RBP4	1.71491	0.673556	10	23
POSITIVE REGULATION OF MAPK CASCADE%GOBP%GO:0043410	POSITIVE REGULATION OF MAPK CASCADE%GOBP%GO:0043410	0.00681325	0.0736116	1	FGA,FGG,FGB,PLA2G2A,DBNL	1.69476	0.64744	5	27
PROTEIN PROCESSING%GOBP%GO:0016485	PROTEIN PROCESSING%GOBP%GO:0016485	0.0068793	0.0736116	1	FGA,FGG,FGB	1.71059	0.67186	3	23
GENE EXPRESSION%GOBP%GO:0010467	GENE EXPRESSION%GOBP%GO:0010467	0.00694752	0.0736116	1	FGA,FGG,FGB,CALR	1.66429	0.605825	4	34
BIOLOGICAL ADHESION%GOBP%GO:0022610	BIOLOGICAL ADHESION%GOBP%GO:0022610	0.0070529	0.0736116	1	FGA,FGG,FGB,CELSR2,REG3A,FBLN5,APOA4,AZGP1,AMBP,EFNA1,ILK,HSPD1,LIMS1,LAMB2,VCAM1,CDH1,MYH9,THY1,VWF,PARVB,HSP90AB1,DSC1,VCL,FLNA,CD44,CDH2,ACTG1,COL5A1,LAMB1	1.53472	0.476509	29	93
CIRCULATORY SYSTEM PROCESS%GOBP%GO:0003013	CIRCULATORY SYSTEM PROCESS%GOBP%GO:0003013	0.00715731	0.0736116	1	FGA,FGG,FGB,CHGA	1.70442	0.659161	4	25
BLOOD CIRCULATION%GOBP%GO:0008015	BLOOD CIRCULATION%GOBP%GO:0008015	0.00715731	0.0736116	1	FGA,FGG,FGB,CHGA	1.70442	0.659161	4	25
RESPONSE TO INORGANIC SUBSTANCE%GOBP%GO:0010035	RESPONSE TO INORGANIC SUBSTANCE%GOBP%GO:0010035	0.00724524	0.0736116	1	FGA,FGG,FGB,APOA4,B2M	1.70285	0.680933	5	21
INTERACTION WITH SYMBIONT%GOBP%GO:0051702	INTERACTION WITH SYMBIONT%GOBP%GO:0051702	0.00739119	0.0741064	-1	PF4,LTF,PLG,CCL5,APOL1,APCS,IGF2R,FN1,PHB,F2,HRG	-1.6836	-0.591312	11	21
BLOOD COAGULATION, FIBRIN CLOT FORMATION%GOBP%GO:0072378	BLOOD COAGULATION, FIBRIN CLOT FORMATION%GOBP%GO:0072378	0.00756025	0.074817	1	FGA,FGG,FGB,F13A1	1.69943	0.679565	4	21
REGULATION OF ERK1 AND ERK2 CASCADE%GOBP%GO:0070372	REGULATION OF ERK1 AND ERK2 CASCADE%GOBP%GO:0070372	0.00828643	0.0802875	1	FGA,FGG,FGB,TGFBR3,PLA2G2A	1.6926	0.664793	5	23
CELL SURFACE INTERACTIONS AT THE VASCULAR WALL%REACTOME DATABASE ID RELEASE 75%202733	CELL SURFACE INTERACTIONS AT THE VASCULAR WALL%REACTOME DATABASE ID RELEASE 75%202733	0.00832377	0.0802875	-1	PF4V1,PF4,IGHV3-23,PROC,IGHA2,IGLL1,APOB,FN1,ESAM,F2,IGHM,IGKV3D-20,IGKV1-5,IGKV4-1	-1.6787	-0.548464	14	28
NEGATIVE REGULATION OF APOPTOTIC SIGNALING PATHWAY%GOBP%GO:2001234	NEGATIVE REGULATION OF APOPTOTIC SIGNALING PATHWAY%GOBP%GO:2001234	0.00861089	0.0820187	1	FGA,FGG,FGB,PPIF	1.69736	0.711543	4	17
REGULATION OF BLOOD CIRCULATION%GOBP%GO:1903522	REGULATION OF BLOOD CIRCULATION%GOBP%GO:1903522	0.00871854	0.0820189	1	FGA,FGG,FGB,CHGA	1.68405	0.716491	4	16
REGULATION OF ACUTE INFLAMMATORY RESPONSE%GOBP%GO:0002673	REGULATION OF ACUTE INFLAMMATORY RESPONSE%GOBP%GO:0002673	0.00913743	0.0849112	-1	C3,CFH,IGHV3-23,KLKB1,VTN,C8B,C8G,C1QA,APCS,C4A,CFP,F12,PHB,CPN2,F2,C4BPA,IGHG2,CFI,CPB2,IGHG3,IGKV3D-20,IGKV1-5,IGKV4-1,C8A,CD55	-1.56028	-0.439702	25	54
DISEASES OF SIGNAL TRANSDUCTION BY GROWTH FACTOR RECEPTORS AND SECOND MESSENGERS%REACTOME DATABASE ID RELEASE 75%5663202	DISEASES OF SIGNAL TRANSDUCTION BY GROWTH FACTOR RECEPTORS AND SECOND MESSENGERS%REACTOME DATABASE ID RELEASE 75%5663202	0.0093755	0.0860738	1	FGA,FGG,FGB,BIN2	1.67905	0.679294	4	20
INTEGRIN CELL SURFACE INTERACTIONS%REACTOME%R-HSA-216083.3	INTEGRIN CELL SURFACE INTERACTIONS%REACTOME%R-HSA-216083.3	0.0102269	0.0927727	1	FGA,FGG,FGB,HSPG2,VCAM1,CDH1,COL18A1,TNC,CD44	1.68773	0.690377	9	19
REGULATION OF HORMONE LEVELS%GOBP%GO:0010817	REGULATION OF HORMONE LEVELS%GOBP%GO:0010817	0.0103981	0.0932155	1	FGA,FGG,FGB,CHGA	1.67921	0.703935	4	17
IMMUNE RESPONSE-ACTIVATING CELL SURFACE RECEPTOR SIGNALING PATHWAY%GOBP%GO:0002429	IMMUNE RESPONSE-ACTIVATING CELL SURFACE RECEPTOR SIGNALING PATHWAY%GOBP%GO:0002429	0.0107411	0.0951715	-1	GPLD1,IGHV3-23,IGHV3-21,IGHA2,IGHV3-43,IGHV3-15,IGLL1,IGHD,IGHV5-51,IGHM,IGHV3-72,IGHV4-28,IGHV3-64,IGHG2,IGHV3-66,IGHG3,IGKV3D-20,IGKV1-5,IGKV4-1,IGHV6-1,IGHV1-18,IGHV3-20	-1.56348	-0.445664	22	51
CELL-SUBSTRATE ADHESION%GOBP%GO:0031589	CELL-SUBSTRATE ADHESION%GOBP%GO:0031589	0.0112894	0.0988793	1	FGA,FGG,FGB,FBLN5,EFNA1,ILK,LAMB2,VCAM1,THY1,VWF,PARVB	1.62569	0.595663	11	33
POSITIVE REGULATION OF DEVELOPMENTAL PROCESS%GOBP%GO:0051094	POSITIVE REGULATION OF DEVELOPMENTAL PROCESS%GOBP%GO:0051094	0.0115498	0.0996597	1	FGA,FGG,FGB,CALR,B2M,DAG1,SERPINF1,ARHGDIA,TGFBR3,ILK,PLA2G2A,LIMS1,DBNL,CORO1C,HSP90AB1,GDF2,FLNA,MYOC,EFEMP2,CDH2,P4HB,SERPINF2,LGALS3,F11R,ADIPOQ,HSPB6	1.55105	0.50658	26	64
CELL ADHESION%GOBP%GO:0007155	CELL ADHESION%GOBP%GO:0007155	0.0117871	0.0996597	1	FGA,FGG,FGB,CELSR2,REG3A,FBLN5,APOA4,AZGP1,AMBP,EFNA1,ILK,LIMS1,LAMB2,VCAM1,CDH1,MYH9,THY1,VWF,PARVB,DSC1,VCL,FLNA,CD44,CDH2,ACTG1,COL5A1,LAMB1	1.49613	0.46621	27	91
CELLULAR RESPONSE TO OXYGEN-CONTAINING COMPOUND%GOBP%GO:1901701	CELLULAR RESPONSE TO OXYGEN-CONTAINING COMPOUND%GOBP%GO:1901701	0.0118443	0.0996597	-1	PF4V1,PPBP,PF4,GPLD1,CACNA2D1,MMP9,APP,CCL5,CRHBP,PRDX1,GOT1,PCSK9,VCP,IGFBP5	-1.56333	-0.460448	14	44
MODIFICATION BY HOST OF SYMBIONT MORPHOLOGY OR PHYSIOLOGY%GOBP%GO:0051851	MODIFICATION BY HOST OF SYMBIONT MORPHOLOGY OR PHYSIOLOGY%GOBP%GO:0051851	0.0119016	0.0996597	-1	PF4,LTF,CCL5,APOL1,APCS,IGF2R,PHB,F2,HRG	-1.66036	-0.608698	9	18
BLOOD COAGULATION%PANTHER PATHWAY%P00011	BLOOD COAGULATION%PANTHER PATHWAY%P00011	0.0142622	0.118128	1	FGA,FGA,FGG,FGB,FGB,F13A1,F13A1	1.54999	0.517544	7	55
REGULATION OF INNATE IMMUNE RESPONSE%GOBP%GO:0045088	REGULATION OF INNATE IMMUNE RESPONSE%GOBP%GO:0045088	0.0150926	0.123662	1	FGA,FGG,FGB,VSIG4,HSPD1,HLA-B,CD14,HSP90AB1,HSP90AA1,HLA-A,SERPING1	1.63527	0.632419	11	25
IMMUNE SYSTEM%REACTOME DATABASE ID RELEASE 75%168256	IMMUNE SYSTEM%REACTOME DATABASE ID RELEASE 75%168256	0.0155262	0.12579	1	FGA,FGG,FGB,CST3,CD59,REG3A,CALR,LYZ,PI3,CHGA,B2M,LRG1,SLC2A3,F13A1,TXNDC5,CSTB,BIN2,ORM2,CAPZA1,FTL,MBL2,RAB10,PRKCSH,CFD,CCT2,CAPN1,TALDO1,ORM1,CFHR2,PLA2G2A,COTL1,DBNL,HSPA8,HLA-B,VCAM1,SERPINA3,CDH1,MYH9,CD14,HSP90AB1,SAA1,DSC1,VCL,FLNA,HSP90AA1,YWHAZ,HLA-A,CD44,ACTG1,ALDOA,P4HB,SERPING1,FKBP1A,SERPINA1,CLTC,LGALS3,MSN	1.35753	0.387889	57	204
CELL ACTIVATION%GOBP%GO:0001775	CELL ACTIVATION%GOBP%GO:0001775	0.0157173	0.12579	1	FGA,FGG,FGB,CST3,CD59,LYZ,CHGA,B2M,LRG1,SLC2A3,TXNDC5,CSTB,BIN2,ORM2,FTL,ILK,RAB10,CFD,CCT2,CAPN1,ORM1,HSPD1,COTL1,DBNL,HSPA8,HLA-B,VCAM1,SERPINA3,MYH9,VWF,CD14,HSP90AB1,SAA1,DSC1,VCL,FLNA,HSP90AA1,YWHAZ,HLA-A,CD44,ACTG1,ALDOA	1.42157	0.421376	42	137
INNATE IMMUNE SYSTEM%REACTOME%R-HSA-168249.8	INNATE IMMUNE SYSTEM%REACTOME%R-HSA-168249.8	0.0158475	0.12579	1	FGA,FGG,FGB,CST3,CD59,REG3A,LYZ,PI3,CHGA,B2M,LRG1,SLC2A3,TXNDC5,CSTB,BIN2,ORM2,CAPZA1,FTL,MBL2,RAB10,PRKCSH,CFD,CCT2,CAPN1,ORM1,CFHR2,PLA2G2A,COTL1,DBNL,HSPA8,HLA-B,SERPINA3,MYH9,CD14,HSP90AB1,SAA1,DSC1,VCL	1.39308	0.40545	38	164
POSITIVE REGULATION OF DEFENSE RESPONSE%GOBP%GO:0031349	POSITIVE REGULATION OF DEFENSE RESPONSE%GOBP%GO:0031349	0.0168041	0.132008	1	FGA,FGG,FGB,PLA2G2A,HSPD1	1.61704	0.625368	5	25
NEGATIVE REGULATION OF RESPONSE TO WOUNDING%GOBP%GO:1903035	NEGATIVE REGULATION OF RESPONSE TO WOUNDING%GOBP%GO:1903035	0.018751	0.143937	1	FGA,FGG,FGB	1.61528	0.653496	3	20
NEGATIVE REGULATION OF HEMOSTASIS%GOBP%GO:1900047	NEGATIVE REGULATION OF HEMOSTASIS%GOBP%GO:1900047	0.0192895	0.143937	1	FGA,FGG,FGB	1.62078	0.670383	3	18
NEGATIVE REGULATION OF BLOOD COAGULATION%GOBP%GO:0030195	NEGATIVE REGULATION OF BLOOD COAGULATION%GOBP%GO:0030195	0.0192895	0.143937	1	FGA,FGG,FGB	1.62078	0.670383	3	18
NEGATIVE REGULATION OF COAGULATION%GOBP%GO:0050819	NEGATIVE REGULATION OF COAGULATION%GOBP%GO:0050819	0.0192895	0.143937	1	FGA,FGG,FGB	1.62078	0.670383	3	18
REGULATION OF RESPONSE TO WOUNDING%GOBP%GO:1903034	REGULATION OF RESPONSE TO WOUNDING%GOBP%GO:1903034	0.0194492	0.143937	1	FGA,FGG,FGB,REG3A	1.60296	0.619924	4	25
NEGATIVE REGULATION OF MULTICELLULAR ORGANISMAL PROCESS%GOBP%GO:0051241	NEGATIVE REGULATION OF MULTICELLULAR ORGANISMAL PROCESS%GOBP%GO:0051241	0.0197223	0.143937	1	FGA,FGG,FGB,CST3,REG3A,CALR,APOA4,B2M,EFEMP1,SERPINF1,SPINK5,VSIG4,VASN,ARHGDIA,EFNA1,HSPG2,APOC3,ORM1	1.4798	0.470017	18	78
NEGATIVE REGULATION OF CELL COMMUNICATION%GOBP%GO:0010648	NEGATIVE REGULATION OF CELL COMMUNICATION%GOBP%GO:0010648	0.0198033	0.143937	1	FGA,FGG,FGB,CALR,IGFBP4,CHGA,DAG1,IGFBP2,VASN,AMBP	1.50552	0.49286	10	63
REGULATION OF PROTEIN PROCESSING%GOBP%GO:0070613	REGULATION OF PROTEIN PROCESSING%GOBP%GO:0070613	0.0200227	0.143937	-1	C3,CFH,IGHV3-23,KLKB1,VTN,CLEC3B,C8B,C8G,C1QA,C4A,CFP,F12,PHB,CPN2,F2,C4BPA,IGHG2,CFI,CPB2,IGHG3,IGKV3D-20,IGKV1-5,IGKV4-1,C8A,CD55	-1.45557	-0.404963	25	58
REGULATION OF PROTEIN MATURATION%GOBP%GO:1903317	REGULATION OF PROTEIN MATURATION%GOBP%GO:1903317	0.0200227	0.143937	-1	C3,CFH,IGHV3-23,KLKB1,VTN,CLEC3B,C8B,C8G,C1QA,C4A,CFP,F12,PHB,CPN2,F2,C4BPA,IGHG2,CFI,CPB2,IGHG3,IGKV3D-20,IGKV1-5,IGKV4-1,C8A,CD55	-1.45557	-0.404963	25	58
WNT SIGNALING PATHWAY%PANTHER PATHWAY%P00057	WNT SIGNALING PATHWAY%PANTHER PATHWAY%P00057	0.0212185	0.151034	1	CELSR2,CELSR2,CDH1,CDH1,CDH1,CDH2,CDH2,CDH2	1.60684	0.664615	8	18
REGULATION OF COMPLEMENT CASCADE%REACTOME DATABASE ID RELEASE 75%977606	REGULATION OF COMPLEMENT CASCADE%REACTOME DATABASE ID RELEASE 75%977606	0.0216707	0.151034	-1	C3,CFH,IGHV3-23,VTN,C8B,C8G,C1QA,C4A,CPN2,F2,C4BPA,IGHG2,CFI,CPB2,IGHG3,IGKV3D-20,IGKV1-5,IGKV4-1,C8A,CD55	-1.48877	-0.432417	20	47
CATION TRANSPORT%GOBP%GO:0006812	CATION TRANSPORT%GOBP%GO:0006812	0.0218295	0.151034	-1	TF,CACNA2D1,LTF,ATP1A1,CCL5,NNT,ATP2B2,CP,PHB	-1.59227	-0.593002	9	17
REGULATION OF WOUND HEALING%GOBP%GO:0061041	REGULATION OF WOUND HEALING%GOBP%GO:0061041	0.0222048	0.151034	1	FGA,FGG,FGB,REG3A	1.5895	0.620088	4	24
CELLULAR RESPONSE TO LIPID%GOBP%GO:0071396	CELLULAR RESPONSE TO LIPID%GOBP%GO:0071396	0.0222163	0.151034	-1	PF4V1,PPBP,PF4,GPLD1,ATP1A1,CCL5,CRHBP	-1.59953	-0.586395	7	18
REGULATION OF CELLULAR COMPONENT ORGANIZATION%GOBP%GO:0051128	REGULATION OF CELLULAR COMPONENT ORGANIZATION%GOBP%GO:0051128	0.0222865	0.151034	1	FGA,FGG,FGB,CST3,CALR,APOA4,B2M,DAG1,ARHGDIA,CAPZA1,EFNA1,ILK,CCT2,APOC3,ACTN4,PPIF,LIMS1,COTL1,APOD,DBNL,HSPA8,MYH9,THY1,PARVB,TPM1,CORO1C,TMSB4X,GDF2,VCL,FLNA,MYOC,HSP90AA1,YWHAZ,CD44,EFEMP2,CDH2,ACTG1,ALDOA,P4HB,SERPINF2,CLTC,LGALS3,MSN,F11R,ADIPOQ	1.41106	0.423232	45	121
TISSUE MORPHOGENESIS%GOBP%GO:0048729	TISSUE MORPHOGENESIS%GOBP%GO:0048729	0.0223975	0.151034	1	DAG1,TGFBR3,RAB10,TPM1,GDF2,VCL,FLNA,CD44,EFEMP2,ACTG1,COL5A1,FKBP1A,MSN,MYH7	1.59189	0.63129	14	22
NEGATIVE REGULATION OF WOUND HEALING%GOBP%GO:0061045	NEGATIVE REGULATION OF WOUND HEALING%GOBP%GO:0061045	0.0228508	0.152629	1	FGA,FGG,FGB	1.59803	0.653683	3	19
NEGATIVE REGULATION OF SIGNALING%GOBP%GO:0023057	NEGATIVE REGULATION OF SIGNALING%GOBP%GO:0023057	0.023234	0.152629	1	FGA,FGG,FGB,CALR,IGFBP4,CHGA,DAG1,IGFBP2,VASN,AMBP	1.48886	0.48627	10	64
EPITHELIAL CELL DIFFERENTIATION%GOBP%GO:0030855	EPITHELIAL CELL DIFFERENTIATION%GOBP%GO:0030855	0.0234522	0.152629	1	PI3,SPINK5,RAB10,CAPN1,COL18A1,DSC1,CDH2,LGALS3,MSN,F11R,PGK1,IL6ST,CTSB,CDC42,ICAM1	1.59053	0.624704	15	23
POSITIVE REGULATION OF CELLULAR COMPONENT ORGANIZATION%GOBP%GO:0051130	POSITIVE REGULATION OF CELLULAR COMPONENT ORGANIZATION%GOBP%GO:0051130	0.023646	0.152629	1	FGA,FGG,FGB,CALR,B2M,DAG1,ARHGDIA,ILK,CCT2,PPIF,LIMS1,DBNL,THY1,TPM1,CORO1C,FLNA,MYOC,HSP90AA1,YWHAZ,EFEMP2,P4HB,SERPINF2,LGALS3	1.4773	0.477429	23	69
EXTRACELLULAR MATRIX ORGANIZATION%REACTOME%R-HSA-1474244.2	EXTRACELLULAR MATRIX ORGANIZATION%REACTOME%R-HSA-1474244.2	0.0239202	0.152629	1	FGA,FGG,FGB,FBLN5,DAG1,LTBP2,EFEMP1,COL6A3,HSPG2,CAPN1,LAMB2,LOX,VCAM1,CDH1,COL18A1,COL6A2,TNC,CD44,EFEMP2,COL5A1,P4HB,LAMB1	1.50039	0.498962	22	57
PHAGOCYTOSIS, ENGULFMENT%GOBP%GO:0006911	PHAGOCYTOSIS, ENGULFMENT%GOBP%GO:0006911	0.0242364	0.152629	-1	IGHV3-23,IGHV3-21,IGHA2,IGHV3-43,IGHV3-15,IGLL1,IGHD,IGHV5-51,IGHM,IGHV3-72,IGHV4-28,IGHV3-64,IGHG2,IGHV3-66,IGHG3,IGHV6-1,IGHV1-18,IGHV3-20,GSN,IGHV4-61,IGLC7,IGKC,IGHA1,IGHV1-24	-1.48651	-0.445197	24	41
PLASMA MEMBRANE INVAGINATION%GOBP%GO:0099024	PLASMA MEMBRANE INVAGINATION%GOBP%GO:0099024	0.0242364	0.152629	-1	IGHV3-23,IGHV3-21,IGHA2,IGHV3-43,IGHV3-15,IGLL1,IGHD,IGHV5-51,IGHM,IGHV3-72,IGHV4-28,IGHV3-64,IGHG2,IGHV3-66,IGHG3,IGHV6-1,IGHV1-18,IGHV3-20,GSN,IGHV4-61,IGLC7,IGKC,IGHA1,IGHV1-24	-1.48651	-0.445197	24	41
MEMBRANE INVAGINATION%GOBP%GO:0010324	MEMBRANE INVAGINATION%GOBP%GO:0010324	0.0242364	0.152629	-1	IGHV3-23,IGHV3-21,IGHA2,IGHV3-43,IGHV3-15,IGLL1,IGHD,IGHV5-51,IGHM,IGHV3-72,IGHV4-28,IGHV3-64,IGHG2,IGHV3-66,IGHG3,IGHV6-1,IGHV1-18,IGHV3-20,GSN,IGHV4-61,IGLC7,IGKC,IGHA1,IGHV1-24	-1.48651	-0.445197	24	41
NEGATIVE REGULATION OF CELL DEATH%GOBP%GO:0060548	NEGATIVE REGULATION OF CELL DEATH%GOBP%GO:0060548	0.0255217	0.159406	1	FGA,FGG,FGB,CHGA,TXNDC5,ARHGDIA,NENF,HSPD1,PPIF	1.51108	0.522529	9	45
CELLULAR PROCESS%GOBP%GO:0009987	CELLULAR PROCESS%GOBP%GO:0009987	0.0260617	0.161455	1	FGA,FGG,FGB,PTGDS,CELSR2,TBCA,CST3,CD59,CALR,FBLN5,LYZ,IGFBP4,PI3,APOA4,SUSD5,CHGA,B2M,DAG1,GANAB,VGF,LTBP2,LRG1,SLC2A3,EFEMP1,F13A1,IGFBP2,SERPINF1,TXNDC5,SPINK5,CSTB,CA3,TGOLN2,BIN2,ORM2,LSR,TPM4,ARHGDIA,AMBP,COL6A3,TGFBR3,CAPZA1,EFNA1,MYL6,FTL,ILK,HSPG2,RAB10,PRKCSH,CFD,CCT2,CAPN1,SLC3A2,APOC3,TALDO1,ORM1,ACTN4,FAM3C,OGN,CFHR2,PLA2G2A,HSPD1,PPIF,LIMS1,COTL1,APOD,LAMB2,LOX,DBNL,TPI1,CHGB,HSPA8,…	1.26919	0.359351	143	493
PROTEIN FOLDING%GOBP%GO:0006457	PROTEIN FOLDING%GOBP%GO:0006457	0.0278513	0.164803	1	TBCA,CALR,GANAB,PRKCSH,CCT2,HSPD1,PPIF,HSPA8,HSP90AB1,HSP90AA1,P4HB,FKBP1A,HSPB6,HSP90B1	1.55994	0.603283	14	25
NEGATIVE REGULATION OF SIGNAL TRANSDUCTION%GOBP%GO:0009968	NEGATIVE REGULATION OF SIGNAL TRANSDUCTION%GOBP%GO:0009968	0.0278944	0.164803	1	FGA,FGG,FGB,CALR,IGFBP4,DAG1,IGFBP2,VASN,AMBP	1.4767	0.486802	9	60
VEGFA-VEGFR2 SIGNALING PATHWAY%WIKIPATHWAYS_20210110%WP3888%HOMO SAPIENS	VEGFA-VEGFR2 SIGNALING PATHWAY%WIKIPATHWAYS_20210110%WP3888%HOMO SAPIENS	0.0282854	0.164803	1	FGA,TBCA,SH3BGRL3,MYH9,TMSB4X,HYOU1,DSC1,ACTG1,CLTC	1.56896	0.634756	9	20
REGULATION OF HEMOSTASIS%GOBP%GO:1900046	REGULATION OF HEMOSTASIS%GOBP%GO:1900046	0.0284443	0.164803	1	FGA,FGG,FGB	1.56812	0.634416	3	20
REGULATION OF COAGULATION%GOBP%GO:0050818	REGULATION OF COAGULATION%GOBP%GO:0050818	0.0284443	0.164803	1	FGA,FGG,FGB	1.56812	0.634416	3	20
REGULATION OF BLOOD COAGULATION%GOBP%GO:0030193	REGULATION OF BLOOD COAGULATION%GOBP%GO:0030193	0.0284443	0.164803	1	FGA,FGG,FGB	1.56812	0.634416	3	20
POSITIVE REGULATION OF LEUKOCYTE ACTIVATION%GOBP%GO:0002696	POSITIVE REGULATION OF LEUKOCYTE ACTIVATION%GOBP%GO:0002696	0.0285088	0.164803	-1	IGHV3-23,BST1,IGHV3-21,IGHA2,IGHV3-43,IGHV3-15,CCL5,IGLL1,IGHD,IGHV5-51,IGHM,IGHV3-72,IGHV4-28,IGHV3-64,IGHG2,TFRC,IGHV3-66,IGHG3,IGHV6-1,CD55,IGF1,IGHV1-18,IGHV3-20,IGF2	-1.43611	-0.404712	24	54
POSITIVE REGULATION OF TRANSPORT%GOBP%GO:0051050	POSITIVE REGULATION OF TRANSPORT%GOBP%GO:0051050	0.0287042	0.164803	1	FGA,FGG,FGB,CALR,B2M	1.47875	0.491765	5	57
POSITIVE REGULATION OF CELL MIGRATION%GOBP%GO:0030335	POSITIVE REGULATION OF CELL MIGRATION%GOBP%GO:0030335	0.0287648	0.164803	-1	SPARC,KIT,GPLD1,MMP9,VTN,APP,F10,CCL5,MADCAM1,ENPP2,FN1,IGFBP5,GLIPR2	-1.45212	-0.427692	13	44
POSITIVE REGULATION OF CELL MOTILITY%GOBP%GO:2000147	POSITIVE REGULATION OF CELL MOTILITY%GOBP%GO:2000147	0.0287648	0.164803	-1	SPARC,KIT,GPLD1,MMP9,VTN,APP,F10,CCL5,MADCAM1,ENPP2,FN1,IGFBP5,GLIPR2	-1.45212	-0.427692	13	44
POSITIVE REGULATION OF LYMPHOCYTE ACTIVATION%GOBP%GO:0051251	POSITIVE REGULATION OF LYMPHOCYTE ACTIVATION%GOBP%GO:0051251	0.0296161	0.1673	-1	IGHV3-23,BST1,IGHV3-21,IGHA2,IGHV3-43,IGHV3-15,CCL5,IGLL1,IGHD,IGHV5-51,IGHM,IGHV3-72,IGHV4-28,IGHV3-64,IGHG2,TFRC,IGHV3-66,IGHG3,IGHV6-1,CD55,IGF1,IGHV1-18,IGHV3-20,IGF2	-1.4467	-0.409331	24	53
SYSTEM PROCESS%GOBP%GO:0003008	SYSTEM PROCESS%GOBP%GO:0003008	0.0296397	0.1673	1	FGA,FGG,FGB,AZGP1,CHGA,B2M,EFEMP1,TPM4,MYL6,SERPINA3,COL18A1,TPM1,CALD1,VCL,MYOC,TPM3,RBP4,ALDOA,SERPING1,SERPINF2,F11R,ADIPOQ,TLN1	1.4728	0.488023	23	58
POSITIVE REGULATION OF CELL DIFFERENTIATION%GOBP%GO:0045597	POSITIVE REGULATION OF CELL DIFFERENTIATION%GOBP%GO:0045597	0.0302988	0.169399	1	FGA,FGG,FGB,CALR,SERPINF1,ARHGDIA,ILK,PLA2G2A,LIMS1,DBNL,HSP90AB1,FLNA,MYOC,EFEMP2,CDH2,P4HB,SERPINF2,LGALS3,F11R,ADIPOQ	1.49382	0.514604	20	46
RESPONSE TO CHEMICAL%GOBP%GO:0042221	RESPONSE TO CHEMICAL%GOBP%GO:0042221	0.0304906	0.169399	1	FGA,FGG,FGB,REG3A,CALR,APOA4,AZGP1,CHGA,B2M,DAG1,VGF,LTBP2,MB,F13A1,BIN2,TGFBR3,CAPZA1,EFNA1,ILK,RAB10,SLC3A2,TALDO1,ACTN4,HSPD1,PPIF,LIMS1,APOD,HSPA8,HLA-B,VCAM1,CDH1,TPM1,CD14,HSP90AB1,TMSB4X,HYOU1,SAA1,GDF2,HSP90AA1,YWHAZ,RBP4,HLA-A,CD44	1.34846	0.392134	43	165
NEGATIVE REGULATION OF RESPONSE TO EXTERNAL STIMULUS%GOBP%GO:0032102	NEGATIVE REGULATION OF RESPONSE TO EXTERNAL STIMULUS%GOBP%GO:0032102	0.0307233	0.169399	1	FGA,FGG,FGB,NENF,APOD	1.51423	0.557225	5	32
REGULATION OF PEPTIDYL-TYROSINE PHOSPHORYLATION%GOBP%GO:0050730	REGULATION OF PEPTIDYL-TYROSINE PHOSPHORYLATION%GOBP%GO:0050730	0.0312072	0.169399	-1	ACE,KIT,BST1,VTN,APP,CCL5,ENPP2	-1.53541	-0.539267	7	21
REGULATION OF NEURON DIFFERENTIATION%GOBP%GO:0045664	REGULATION OF NEURON DIFFERENTIATION%GOBP%GO:0045664	0.0313046	0.169399	1	CALR,B2M,ARHGDIA,EFNA1,DBNL,THY1,CDH2	1.55703	0.62993	7	20
ASPARAGINE N-LINKED GLYCOSYLATION%REACTOME DATABASE ID RELEASE 75%446203	ASPARAGINE N-LINKED GLYCOSYLATION%REACTOME DATABASE ID RELEASE 75%446203	0.0313454	0.169399	1	CD59,CALR,GANAB,CAPZA1,PRKCSH,ANK1,SERPINA1	1.55727	0.644115	7	18
REGULATION OF NEUROGENESIS%GOBP%GO:0050767	REGULATION OF NEUROGENESIS%GOBP%GO:0050767	0.0318999	0.170415	1	CALR,B2M,SERPINF1,ARHGDIA,EFNA1,DBNL,THY1,CDH2	1.54074	0.601064	8	24
REGULATION OF MULTICELLULAR ORGANISMAL PROCESS%GOBP%GO:0051239	REGULATION OF MULTICELLULAR ORGANISMAL PROCESS%GOBP%GO:0051239	0.0319807	0.170415	1	FGA,FGG,FGB,PTGDS,CELSR2,CST3,REG3A,CALR,APOA4,CHGA,B2M,DAG1,EFEMP1,SERPINF1,SPINK5,VSIG4,VASN,ORM2,ARHGDIA,TGFBR3,EFNA1,HSPG2,APOC3,ORM1,HSPD1,APOD,DBNL,HLA-B,THY1,TPM1,CORO1C,CD14,HSP90AB1,TMSB4X,SAA1,GDF2,VCL,FLNA,HSP90AA1,YWHAZ,RBP4,HLA-A,EFEMP2,CDH2,COL5A1,FKBP1A,SERPINF2,CLTC,LGALS3,GAPDH,F11R,ADIPOQ,HSPB6,TIMP1	1.34481	0.391073	54	165
REGULATION OF MAPK CASCADE%GOBP%GO:0043408	REGULATION OF MAPK CASCADE%GOBP%GO:0043408	0.032244	0.170625	1	FGA,FGG,FGB,DAG1,AMBP,TGFBR3,PLA2G2A,DBNL,SAA1,MYOC,YWHAZ,CD44	1.50393	0.536613	12	38
POSITIVE REGULATION OF CELLULAR COMPONENT MOVEMENT%GOBP%GO:0051272	POSITIVE REGULATION OF CELLULAR COMPONENT MOVEMENT%GOBP%GO:0051272	0.0327184	0.171941	-1	SPARC,KIT,GPLD1,MMP9,VTN,APP,F10,CCL5,MADCAM1,ENPP2,FN1,IGFBP5,GLIPR2,MEGF8	-1.44044	-0.421368	14	46
PLATELET ACTIVATION%GOBP%GO:0030168	PLATELET ACTIVATION%GOBP%GO:0030168	0.0336185	0.174441	1	FGA,FGG,FGB,ILK,MYH9,VWF,SAA1,VCL,FLNA,YWHAZ,ACTG1	1.50993	0.559289	11	31
CELL DIFFERENTIATION%GOBP%GO:0030154	CELL DIFFERENTIATION%GOBP%GO:0030154	0.0336521	0.174441	1	CELSR2,CALR,PI3,B2M,DAG1,SERPINF1,SPINK5,LSR,TPM4,ARHGDIA,TGFBR3,EFNA1,ILK,HSPG2,RAB10,CAPN1,LIMS1,APOD,LAMB2,DBNL,VCAM1,COL18A1,MYH9,THY1,PARVB,TPM1,CORO1C,TOPAZ1,HSP90AB1,DSC1,TNC,MYOC,HSP90AA1,EFEMP2,CDH2,LAMB1,CLTC,LGALS3,MSN,F11R,ADIPOQ	1.37416	0.414253	41	115
POSITIVE REGULATION OF LOCOMOTION%GOBP%GO:0040017	POSITIVE REGULATION OF LOCOMOTION%GOBP%GO:0040017	0.0347079	0.178699	-1	SPARC,KIT,GPLD1,MMP9,VTN,APP,F10,CCL5,MADCAM1,ENPP2,FN1,IGFBP5,GLIPR2,MEGF8	-1.4404	-0.422193	14	45
CELLULAR MACROMOLECULE CATABOLIC PROCESS%GOBP%GO:0044265	CELLULAR MACROMOLECULE CATABOLIC PROCESS%GOBP%GO:0044265	0.0353982	0.180957	-1	PCYOX1,UCHL1,HPSE,PCSK9,VCP	-1.53216	-0.587776	5	15
POSITIVE REGULATION OF CELL ACTIVATION%GOBP%GO:0050867	POSITIVE REGULATION OF CELL ACTIVATION%GOBP%GO:0050867	0.0356215	0.180957	-1	IGHV3-23,BST1,IGHV3-21,IGHA2,IGHV3-43,IGHV3-15,CCL5,IGLL1,IGHD,IGHV5-51,IGHM,IGHV3-72,IGHV4-28,IGHV3-64,IGHG2,TFRC,IGHV3-66,IGHG3,IGHV6-1,CD55,IGF1,IGHV1-18,IGHV3-20,IGF2	-1.3912	-0.390285	24	56
COMPLEMENT AND COAGULATION CASCADES%WIKIPATHWAYS_20210110%WP558%HOMO SAPIENS	COMPLEMENT AND COAGULATION CASCADES%WIKIPATHWAYS_20210110%WP558%HOMO SAPIENS	0.0360934	0.18214	-1	CFH,KLKB1,PROC,PLG,C8G,SERPIND1,F10,F13B,KNG1,MASP1,F2,CFI,CPB2,CD55,TFPI	-1.46629	-0.463506	15	32
SUPRAMOLECULAR FIBER ORGANIZATION%GOBP%GO:0097435	SUPRAMOLECULAR FIBER ORGANIZATION%GOBP%GO:0097435	0.0368197	0.183932	1	CST3,FBLN5,B2M,LTBP2,TPM4,LOX,TPM1,CORO1C,HSP90AB1,FLNA,TPM3,EFEMP2,COL5A1,ALDOA,PDLIM1,FKBP1A,SERPINF2,HSP90B1,RAC2,LUM,EMILIN1,ZYX	1.48147	0.532028	22	37
LEUKOCYTE MIGRATION%GOBP%GO:0050900	LEUKOCYTE MIGRATION%GOBP%GO:0050900	0.0374206	0.183932	-1	PF4V1,PPBP,PF4,KIT,IGHV3-23,IGHA2,CCL5,MADCAM1,IGLL1,APOB,FN1,ESAM,F2,IGHM,COL1A2,IGKV3D-20,IGKV1-5,IGKV4-1	-1.44132	-0.429331	18	42
REGULATION OF HUMORAL IMMUNE RESPONSE%GOBP%GO:0002920	REGULATION OF HUMORAL IMMUNE RESPONSE%GOBP%GO:0002920	0.0376554	0.183932	-1	C3,CFH,IGHV3-23,VTN,C8B,C8G,C1QA,C4A,CFP,PHB,CPN2,F2,C4BPA,IGHG2,CFI,CPB2,IGHG3,IGKV3D-20,IGKV1-5,IGKV4-1,C8A,CD55	-1.42556	-0.407728	22	50
REGULATION OF PROTEIN ACTIVATION CASCADE%GOBP%GO:2000257	REGULATION OF PROTEIN ACTIVATION CASCADE%GOBP%GO:2000257	0.0376554	0.183932	-1	C3,CFH,IGHV3-23,VTN,C8B,C8G,C1QA,C4A,CFP,PHB,CPN2,F2,C4BPA,IGHG2,CFI,CPB2,IGHG3,IGKV3D-20,IGKV1-5,IGKV4-1,C8A,CD55	-1.42556	-0.407728	22	50
REGULATION OF COMPLEMENT ACTIVATION%GOBP%GO:0030449	REGULATION OF COMPLEMENT ACTIVATION%GOBP%GO:0030449	0.0376554	0.183932	-1	C3,CFH,IGHV3-23,VTN,C8B,C8G,C1QA,C4A,CFP,PHB,CPN2,F2,C4BPA,IGHG2,CFI,CPB2,IGHG3,IGKV3D-20,IGKV1-5,IGKV4-1,C8A,CD55	-1.42556	-0.407728	22	50
METAL ION TRANSPORT%GOBP%GO:0030001	METAL ION TRANSPORT%GOBP%GO:0030001	0.038236	0.185579	-1	TF,CACNA2D1,LTF,ATP1A1,CCL5,ATP2B2,CP,PHB	-1.52552	-0.575173	8	16
REGULATION OF INTRACELLULAR SIGNAL TRANSDUCTION%GOBP%GO:1902531	REGULATION OF INTRACELLULAR SIGNAL TRANSDUCTION%GOBP%GO:1902531	0.0415373	0.200325	1	FGA,FGG,FGB,DAG1,ARHGDIA,AMBP,TGFBR3,ILK,APOC3,ACTN4,PLA2G2A,PPIF,LIMS1,DBNL,CD14,HSP90AB1,TMSB4X,HYOU1,SAA1,FLNA,MYOC,HSP90AA1,YWHAZ,CD44,P4HB,FKBP1A,SERPINF2,F11R,ADIPOQ,ENO1,RAC2,CHI3L1,EMILIN1,HEG1	1.39948	0.443504	34	79
INFLAMMATORY RESPONSE%GOBP%GO:0006954	INFLAMMATORY RESPONSE%GOBP%GO:0006954	0.0428135	0.205181	-1	PF4V1,PPBP,PF4,KIT,KLKB1,APP,C1QA,CCL5,CRHBP,APCS	-1.43058	-0.448879	10	33
TISSUE DEVELOPMENT%GOBP%GO:0009888	TISSUE DEVELOPMENT%GOBP%GO:0009888	0.0433568	0.206487	1	PI3,DAG1,SPINK5,TGFBR3,EFNA1,MYL6,HSPG2,RAB10,MGP,CAPN1,LIMS1,APOD,LAMB2,COL18A1,TPM1,CORO1C,GDF2,DSC1,VCL,FLNA,RBP4,CD44,EFEMP2,CDH2,ACTG1,COL5A1,LAMB1,FKBP1A,LGALS3,MSN,F11R	1.4127	0.458649	31	67
CELLULAR DEVELOPMENTAL PROCESS%GOBP%GO:0048869	CELLULAR DEVELOPMENTAL PROCESS%GOBP%GO:0048869	0.0438045	0.207323	1	CELSR2,CALR,PI3,B2M,DAG1,SERPINF1,SPINK5,LSR,TPM4,ARHGDIA,TGFBR3,EFNA1,ILK,HSPG2,RAB10,CAPN1,LIMS1,APOD,LAMB2,DBNL,VCAM1,COL18A1,MYH9,THY1,PARVB,TPM1,CORO1C,TOPAZ1,HSP90AB1,DSC1,TNC,MYOC,HSP90AA1,EFEMP2,CDH2,LAMB1,CLTC,LGALS3,MSN,F11R,ADIPOQ	1.34675	0.405515	41	117
HALLMARK_COAGULATION%MSIGDB_C2%HALLMARK_COAGULATION	HALLMARK_COAGULATION%MSIGDB_C2%HALLMARK_COAGULATION	0.0504054	0.237092	-1	SPARC,PF4,TF,MMP9,CFH,KLKB1,PROC,PROZ,PLG,C8G	-1.37255	-0.39718	10	48
CELLULAR AMIDE METABOLIC PROCESS%GOBP%GO:0043603	CELLULAR AMIDE METABOLIC PROCESS%GOBP%GO:0043603	0.0510746	0.238766	-1	ACE,PGLYRP2,BTD,LTA4H	-1.48691	-0.570417	4	15
EXTRACELLULAR STRUCTURE ORGANIZATION%GOBP%GO:0043062	EXTRACELLULAR STRUCTURE ORGANIZATION%GOBP%GO:0043062	0.0522774	0.242048	1	FGA,FGG,FGB,FBLN5,APOA4,DAG1,SPINK5,COL6A3,HSPG2,CAPN1,APOC3,PLA2G2A,LAMB2,LOX,VCAM1,CDH1,COL18A1,VWF,COL6A2,TNC,CD44,EFEMP2,COL5A1,P4HB,LAMB1,SERPINF2,F11R,TIMP1,ITGA2B,LUM,ADAMTSL2,EMILIN1	1.37267	0.435008	32	79
SIGNALING BY RHO GTPASES%REACTOME DATABASE ID RELEASE 75%194315	SIGNALING BY RHO GTPASES%REACTOME DATABASE ID RELEASE 75%194315	0.0525328	0.242048	1	ARHGDIA,MYL6,CDH1,MYH9,HSP90AB1,FLNA,HSP90AA1,YWHAZ,ACTG1,RAC2,PFN1,S100A8,CTTN,CDC42,CFL1	1.47667	0.579983	15	23
SYSTEM DEVELOPMENT%GOBP%GO:0048731	SYSTEM DEVELOPMENT%GOBP%GO:0048731	0.0527296	0.242048	1	CELSR2,CALR,PI3,B2M,DAG1,EFEMP1,SERPINF1,SPINK5,LSR,ARHGDIA,COL6A3,TGFBR3,EFNA1,MYL6,HSPG2,RAB10,PRKCSH,MGP,CAPN1,HSPD1,LIMS1,APOD,LAMB2,LOX,DBNL,VCAM1,CDH1,COL18A1,MYH9,THY1,TPM1,CORO1C,HSP90AB1,GDF2,DSC1,MYOC,HSP90AA1,RBP4,CD44,EFEMP2,CDH2,ACTG1,COL5A1,PDLIM1,LAMB1,FKBP1A,SERPINF2,MSN,NRGN,ADIPOQ	1.30037	0.381217	50	153
EGF RECEPTOR SIGNALING PATHWAY%PANTHER PATHWAY%P00018	EGF RECEPTOR SIGNALING PATHWAY%PANTHER PATHWAY%P00018	0.0533717	0.243528	1	PEBP4,PEBP4,YWHAZ,YWHAZ,YWHAZ,RAC2,RAC2	1.49453	0.611347	7	19
ORGANELLE ORGANIZATION%GOBP%GO:0006996	ORGANELLE ORGANIZATION%GOBP%GO:0006996	0.0550154	0.249534	1	CD59,CALR,CHGA,DAG1,BIN2,TPM4,CAPZA1,RAB10,HSPD1,PPIF,DBNL,TUBA1A,MYH9,THY1,PARVB,TPM1,CORO1C,HSP90AB1,FLNA,ANK1,TPM3,HSP90AA1,YWHAZ,ALDOA,PDLIM1,SERPINA1,GAPDH,F11R,HSP90B1,TUBB4B,TUBA4A,RAC2	1.36404	0.429144	32	84
SECRETION%GOBP%GO:0046903	SECRETION%GOBP%GO:0046903	0.0564121	0.251382	1	FGA,FGG,FGB,CST3,CD59,FBLN5,LYZ,CHGA,B2M,LTBP2,LRG1,SLC2A3,F13A1,TXNDC5,CSTB,BIN2,ORM2,FTL,RAB10,CFD,CCT2,CAPN1,ORM1,ACTN4,FAM3C,COTL1,DBNL,HSPA8,HLA-B,SERPINA3,MYH9,VWF,CD14,HSP90AB1,TMSB4X,DSC1,VCL,FLNA,ANK1,HSP90AA1	1.30285	0.383331	40	148
CELLULAR MACROMOLECULE LOCALIZATION%GOBP%GO:0070727	CELLULAR MACROMOLECULE LOCALIZATION%GOBP%GO:0070727	0.0564125	0.251382	1	CALR,FBLN5,LTBP2,RAB10,HSPD1,HSPA8,CDH1,THY1,TMSB4X,VCL,FLNA,ANK1,HSP90AA1,CLTC,F11R,ADIPOQ,HSP90B1	1.42819	0.514977	17	36
CELLULAR PROTEIN LOCALIZATION%GOBP%GO:0034613	CELLULAR PROTEIN LOCALIZATION%GOBP%GO:0034613	0.0564125	0.251382	1	CALR,FBLN5,LTBP2,RAB10,HSPD1,HSPA8,CDH1,THY1,TMSB4X,VCL,FLNA,ANK1,HSP90AA1,CLTC,F11R,ADIPOQ,HSP90B1	1.42819	0.514977	17	36
PROTEIN LOCALIZATION%GOBP%GO:0008104	PROTEIN LOCALIZATION%GOBP%GO:0008104	0.0582083	0.255548	1	FGG,CALR,FBLN5,LTBP2,LSR,RAB10,HSPD1,LIMS1,HSPA8,CDH1,MYH9,THY1,CORO1C,TMSB4X,VCL,FLNA,ANK1,HSP90AA1,ACTG1,CLTC,F11R,ADIPOQ,HSP90B1,HEG1,CDH5,FBN1	1.40024	0.470185	26	53
NEGATIVE REGULATION OF PROGRAMMED CELL DEATH%GOBP%GO:0043069	NEGATIVE REGULATION OF PROGRAMMED CELL DEATH%GOBP%GO:0043069	0.0583535	0.255548	1	FGA,FGG,FGB,TXNDC5,ARHGDIA,HSPD1,PPIF	1.41781	0.496261	7	42
NEGATIVE REGULATION OF APOPTOTIC PROCESS%GOBP%GO:0043066	NEGATIVE REGULATION OF APOPTOTIC PROCESS%GOBP%GO:0043066	0.0583535	0.255548	1	FGA,FGG,FGB,TXNDC5,ARHGDIA,HSPD1,PPIF	1.41781	0.496261	7	42
SECRETION BY CELL%GOBP%GO:0032940	SECRETION BY CELL%GOBP%GO:0032940	0.0591744	0.256954	1	FGA,FGG,FGB,CST3,CD59,LYZ,CHGA,B2M,LTBP2,LRG1,SLC2A3,F13A1,TXNDC5,CSTB,BIN2,ORM2,FTL,RAB10,CFD,CCT2,CAPN1,ORM1,ACTN4,FAM3C,COTL1,DBNL,HSPA8,HLA-B,SERPINA3,MYH9,VWF,CD14,HSP90AB1,TMSB4X,DSC1,VCL,FLNA,ANK1,HSP90AA1,CD44,ALDOA,SERPING1,SERPINF2,SERPINA1,LGALS3,STOM,TIMP1,ITIH3,TLN1,TUBB4B,TUBA4A,ITGA2B,CHI3L1,SLPI	1.29662	0.381816	54	146
REGULATION OF CELLULAR RESPONSE TO STRESS%GOBP%GO:0080135	REGULATION OF CELLULAR RESPONSE TO STRESS%GOBP%GO:0080135	0.060033	0.256954	1	FBLN5,B2M,AMBP,TGFBR3,DBNL,HSPA8,THY1,HSP90AB1,HYOU1,HSP90AA1,CD44,P4HB,SERPINF2,ENO1	1.433	0.530793	14	31
NEUROGENESIS%GOBP%GO:0022008	NEUROGENESIS%GOBP%GO:0022008	0.0603881	0.256954	1	CELSR2,CALR,B2M,DAG1,SERPINF1,SPINK5,ARHGDIA,EFNA1,RAB10,APOD,DBNL,THY1,HSP90AB1,MYOC,HSP90AA1,CDH2,LAMB1	1.3888	0.459356	17	59
REGULATION OF CELLULAR METABOLIC PROCESS%GOBP%GO:0031323	REGULATION OF CELLULAR METABOLIC PROCESS%GOBP%GO:0031323	0.0606437	0.256954	1	FGA,FGG,FGB,CELSR2,CST3,CD59,CALR,FBLN5,APOA4,DAG1,EFEMP1,SERPINF1,SPINK5,CSTB,VSIG4,AMBP,TGFBR3,EFNA1,ILK,CCT2,CAPN1,APOC3,ACTN4,PLA2G2A,HSPD1,PPIF,LIMS1,APOD,DBNL,HSPA8,SERPINA3,CDH1,MYH9,THY1,CORO1C,HSP90AB1,TMSB4X,SAA1,GDF2,FLNA,MYOC,HSP90AA1,YWHAZ,CD44,SERPING1,FKBP1A,SERPINF2,SERPINA1,CLTC,LGALS3,MSN,GAPDH,ADIPOQ,TIMP1,ENO1,HSP90B1,PGK1,RAC2,CHI3L1,EMILIN1,CRP,HEG1,CDH5,FBN1	1.2719	0.366991	64	183
COMPLEMENT CASCADE%REACTOME%R-HSA-166658.4	COMPLEMENT CASCADE%REACTOME%R-HSA-166658.4	0.0606725	0.256954	-1	C3,CFH,IGHV3-23,VTN,C8B,C8G,C1QA,C4A,FCN2,MASP1,CPN2,F2,C4BPA,IGHG2,CFI,CPB2,IGHG3,IGKV3D-20,IGKV1-5,IGKV4-1,C8A,CD55	-1.33871	-0.377263	22	54
ION TRANSPORT%GOBP%GO:0006811	ION TRANSPORT%GOBP%GO:0006811	0.0609185	0.256954	-1	TF,ACE,CACNA2D1,LTF,STXBP1,ATP1A1,CCL5,NNT,APOL1,ATP2B2,CP,PHB	-1.38588	-0.429556	12	35
DISEASE%REACTOME%R-HSA-1643685.13	DISEASE%REACTOME%R-HSA-1643685.13	0.0610896	0.256954	1	FGA,FGG,FGB,CALR,B2M,DAG1,GANAB,BIN2,HSPG2,PRKCSH,CAPN1,SLC3A2,TALDO1,OGN,CDH1,MYH9,VWF,CD14,HSP90AB1,VCL,HSP90AA1,RBP4,HLA-A,ACTG1,SERPING1,FKBP1A,CLTC,TLN1,GP1BB,ENO1,PGK1,RAC2,ITGA2B,LUM,ADAMTSL2	1.33086	0.409281	35	100
GENERATION OF NEURONS%GOBP%GO:0048699	GENERATION OF NEURONS%GOBP%GO:0048699	0.0613723	0.256954	1	CELSR2,CALR,B2M,DAG1,SERPINF1,SPINK5,ARHGDIA,EFNA1,RAB10,APOD,DBNL,THY1,HSP90AB1,MYOC,HSP90AA1,CDH2,LAMB1	1.3906	0.462452	17	57
DEVELOPMENTAL PROCESS%GOBP%GO:0032502	DEVELOPMENTAL PROCESS%GOBP%GO:0032502	0.0617103	0.256958	1	CELSR2,CALR,PI3,B2M,DAG1,EFEMP1,SERPINF1,SPINK5,LSR,TPM4,ARHGDIA,COL6A3,TGFBR3,EFNA1,MYL6,ILK,HSPG2,RAB10,PRKCSH,MGP,CAPN1,HSPD1,CST6,LIMS1,APOD,LAMB2,LOX,DBNL,VCAM1,CDH1,COL18A1,MYH9,THY1,PARVB,TPM1,CORO1C,TOPAZ1,HSP90AB1,GDF2,DSC1,VCL,FLNA,TNC,MYOC,HSP90AA1,RBP4,CD44,EFEMP2,CDH2,ACTG1,COL5A1,PDLIM1,LAMB1,FKBP1A,SERPINF2,CLTC,SPARCL1,LGALS3,MSN,NRGN,F11R,ADIPOQ	1.27329	0.367134	62	185
CELL-CELL COMMUNICATION%REACTOME%R-HSA-1500931.4	CELL-CELL COMMUNICATION%REACTOME%R-HSA-1500931.4	0.0626909	0.259622	1	ILK,ACTN4,LIMS1,CDH1,PARVB,FLNA,CDH2,F11R,CDH5	1.46913	0.607657	9	18
HEMATOPOIETIC OR LYMPHOID ORGAN DEVELOPMENT%GOBP%GO:0048534	HEMATOPOIETIC OR LYMPHOID ORGAN DEVELOPMENT%GOBP%GO:0048534	0.0652339	0.268693	-1	ACE,KIT,MMP9,APP	-1.44386	-0.553901	4	15
CLASSICAL ANTIBODY-MEDIATED COMPLEMENT ACTIVATION%REACTOME%R-HSA-173623.2	CLASSICAL ANTIBODY-MEDIATED COMPLEMENT ACTIVATION%REACTOME%R-HSA-173623.2	0.0663846	0.270767	-1	IGHV3-23,C1QA,IGHG2,IGHG3,IGKV3D-20,IGKV1-5,IGKV4-1,IGLC7,IGKC,IGKV1-12,C1S,C1R	-1.42439	-0.522188	12	18
RESPONSE TO LIPID%GOBP%GO:0033993	RESPONSE TO LIPID%GOBP%GO:0033993	0.0668145	0.270767	-1	PF4V1,PPBP,PF4,GPLD1,ATP1A1,CCL5,CRHBP	-1.41011	-0.477822	7	24
REGULATED EXOCYTOSIS%GOBP%GO:0045055	REGULATED EXOCYTOSIS%GOBP%GO:0045055	0.0669879	0.270767	1	FGA,FGG,FGB,CST3,CD59,LYZ,CHGA,B2M,LRG1,SLC2A3,F13A1,TXNDC5,CSTB,BIN2,ORM2,FTL,RAB10,CFD,CCT2,CAPN1,ORM1,ACTN4,FAM3C,COTL1,DBNL,HSPA8,HLA-B,SERPINA3,MYH9,VWF,CD14,HSP90AB1,TMSB4X,DSC1,VCL,FLNA	1.28745	0.380106	36	142
RHO GTPASE EFFECTORS%REACTOME%R-HSA-195258.4	RHO GTPASE EFFECTORS%REACTOME%R-HSA-195258.4	0.0673525	0.270767	1	MYL6,CDH1,MYH9,FLNA,YWHAZ,ACTG1,RAC2,PFN1,S100A8,CTTN,CDC42,CFL1	1.46041	0.604053	12	18
NEGATIVE REGULATION OF RESPONSE TO STIMULUS%GOBP%GO:0048585	NEGATIVE REGULATION OF RESPONSE TO STIMULUS%GOBP%GO:0048585	0.0684603	0.270767	1	FGA,FGG,FGB,CD59,CALR,IGFBP4,DAG1,IGFBP2,SPINK5,VSIG4,VASN,AMBP,NENF,PPIF,APOD,HLA-B,THY1,CD14,TMSB4X,HYOU1,SAA1,MYOC,HLA-A,CD44,SERPING1,FKBP1A,SERPINF2,LGALS3	1.32645	0.412476	28	92
MORPHOGENESIS OF AN EPITHELIUM%GOBP%GO:0002009	MORPHOGENESIS OF AN EPITHELIUM%GOBP%GO:0002009	0.0684637	0.270767	1	DAG1,RAB10,GDF2,VCL,FLNA,CD44,ACTG1,COL5A1,MSN	1.46223	0.630467	9	15
MACROMOLECULE LOCALIZATION%GOBP%GO:0033036	MACROMOLECULE LOCALIZATION%GOBP%GO:0033036	0.0685399	0.270767	1	FGG,CALR,FBLN5,APOA4,LTBP2,LSR,RAB10,CCT2,APOC3,HSPD1,LIMS1,HSPA8,CDH1,MYH9,THY1,CORO1C,TMSB4X,VCL,FLNA,ANK1,HSP90AA1,RBP4,ACTG1,CLTC,F11R,ADIPOQ	1.3468	0.432811	26	72
ANTIMICROBIAL HUMORAL RESPONSE%GOBP%GO:0019730	ANTIMICROBIAL HUMORAL RESPONSE%GOBP%GO:0019730	0.0685801	0.270767	1	FGA,FGB,REG3A,LYZ,PI3,CHGA	1.42068	0.52991	6	30
CATABOLIC PROCESS%GOBP%GO:0009056	CATABOLIC PROCESS%GOBP%GO:0009056	0.0693446	0.270856	-1	PCYOX1,ACE,UCHL1,MMP9,GPX3,PON1,HPSE,PON3,LTA4H,DBH,PRDX1,ENPP2,GOT1,PCSK9,VCP	-1.26222	-0.33721	15	73
POSITIVE REGULATION OF INTRACELLULAR SIGNAL TRANSDUCTION%GOBP%GO:1902533	POSITIVE REGULATION OF INTRACELLULAR SIGNAL TRANSDUCTION%GOBP%GO:1902533	0.0695224	0.270856	1	FGA,FGG,FGB,ILK,ACTN4,PLA2G2A,LIMS1,DBNL,CD14,HSP90AB1,SAA1,FLNA,MYOC,HSP90AA1,CD44,FKBP1A,SERPINF2,F11R,ADIPOQ	1.37163	0.457054	19	56
POSITIVE REGULATION OF PEPTIDYL-TYROSINE PHOSPHORYLATION%GOBP%GO:0050731	POSITIVE REGULATION OF PEPTIDYL-TYROSINE PHOSPHORYLATION%GOBP%GO:0050731	0.0699064	0.270856	-1	ACE,KIT,VTN,CCL5,ENPP2	-1.42174	-0.529489	5	17
NEGATIVE REGULATION OF CELL DEVELOPMENT%GOBP%GO:0010721	NEGATIVE REGULATION OF CELL DEVELOPMENT%GOBP%GO:0010721	0.0700244	0.270856	1	CALR,B2M,ARHGDIA,EFNA1,ACTN4,THY1,CORO1C	1.45052	0.608067	7	17
REGULATION OF NERVOUS SYSTEM DEVELOPMENT%GOBP%GO:0051960	REGULATION OF NERVOUS SYSTEM DEVELOPMENT%GOBP%GO:0051960	0.071694	0.273945	1	CALR,B2M,SERPINF1,ARHGDIA,EFNA1,DBNL,THY1,YWHAZ,CDH2	1.41405	0.540203	9	27
CELLULAR CATABOLIC PROCESS%GOBP%GO:0044248	CELLULAR CATABOLIC PROCESS%GOBP%GO:0044248	0.0717316	0.273945	-1	PCYOX1,ACE,UCHL1,GPX3,PON1,HPSE,PON3,LTA4H,DBH,PRDX1,ENPP2,GOT1,PCSK9,VCP	-1.2872	-0.353767	14	62
EXTRACELLULAR MATRIX ORGANIZATION%GOBP%GO:0030198	EXTRACELLULAR MATRIX ORGANIZATION%GOBP%GO:0030198	0.0719016	0.273945	1	FGA,FGG,FGB,FBLN5,DAG1,SPINK5,COL6A3,HSPG2,CAPN1,LAMB2,LOX,VCAM1,CDH1,COL18A1,VWF,COL6A2,TNC,CD44,EFEMP2,COL5A1,LAMB1,SERPINF2,F11R,TIMP1,ITGA2B,LUM,ADAMTSL2,EMILIN1	1.35719	0.446546	28	61
POSITIVE REGULATION OF CELL DEATH%GOBP%GO:0010942	POSITIVE REGULATION OF CELL DEATH%GOBP%GO:0010942	0.0732159	0.277565	-1	GPLD1,MMP9,IGFBP3,C1QA,CCL5,PCSK9,KNG1,VCP,PHB,HRG,HPR,HP,CAMK2A,SOD2,CTSD,GSN	-1.36428	-0.425906	16	34
ORGANONITROGEN COMPOUND CATABOLIC PROCESS%GOBP%GO:1901565	ORGANONITROGEN COMPOUND CATABOLIC PROCESS%GOBP%GO:1901565	0.0747514	0.279708	-1	PCYOX1,ACE,UCHL1,HPSE,LTA4H,DBH,ENPP2,GOT1,PCSK9,VCP	-1.34767	-0.410429	10	38
CELL MOTILITY%GOBP%GO:0048870	CELL MOTILITY%GOBP%GO:0048870	0.0748823	0.279708	-1	PF4V1,PPBP,PF4,KIT,GPLD1,IGHV3-23,VTN,ATRN,IGHA2,PTPRF,CCL5,MADCAM1,ENPP2,IGLL1,APOB,FN1	-1.2604	-0.332028	16	77
LOCALIZATION OF CELL%GOBP%GO:0051674	LOCALIZATION OF CELL%GOBP%GO:0051674	0.0748823	0.279708	-1	PF4V1,PPBP,PF4,KIT,GPLD1,IGHV3-23,VTN,ATRN,IGHA2,PTPRF,CCL5,MADCAM1,ENPP2,IGLL1,APOB,FN1	-1.2604	-0.332028	16	77
COMMON PATHWAY OF FIBRIN CLOT FORMATION%REACTOME%R-HSA-140875.4	COMMON PATHWAY OF FIBRIN CLOT FORMATION%REACTOME%R-HSA-140875.4	0.0762362	0.283375	1	FGA,FGG,FGB,F13A1	1.44375	0.622502	4	15
REGULATION OF VASCULATURE DEVELOPMENT%GOBP%GO:1901342	REGULATION OF VASCULATURE DEVELOPMENT%GOBP%GO:1901342	0.0772028	0.284901	-1	SPARC,PF4,KIT,STAB1	-1.38117	-0.464034	4	25
ANATOMICAL STRUCTURE DEVELOPMENT%GOBP%GO:0048856	ANATOMICAL STRUCTURE DEVELOPMENT%GOBP%GO:0048856	0.0773945	0.284901	1	CELSR2,CALR,PI3,B2M,DAG1,EFEMP1,SERPINF1,SPINK5,LSR,ARHGDIA,COL6A3,TGFBR3,EFNA1,MYL6,ILK,HSPG2,RAB10,PRKCSH,MGP,CAPN1,HSPD1,CST6,LIMS1,APOD,LAMB2,LOX,DBNL,VCAM1,CDH1,COL18A1,MYH9,THY1,PARVB,TPM1,CORO1C,TOPAZ1,HSP90AB1,GDF2,DSC1,VCL,FLNA,MYOC,HSP90AA1,RBP4,CD44,EFEMP2,CDH2,ACTG1,COL5A1,PDLIM1,LAMB1,FKBP1A,SERPINF2,SPARCL1,LGALS3,MSN,NRGN,F11R,ADIPOQ	1.25024	0.361542	59	177
METABOLISM OF PROTEINS%REACTOME DATABASE ID RELEASE 75%392499	METABOLISM OF PROTEINS%REACTOME DATABASE ID RELEASE 75%392499	0.0782837	0.286789	1	FGA,FGG,TBCA,CST3,CD59,CALR,LYZ,IGFBP4,APOA4,B2M,DAG1,GANAB,VGF,IGFBP2,TGOLN2,CAPZA1,HSPG2,RAB10,PRKCSH,CCT2	1.27811	0.381824	20	127
REGULATION OF SIGNAL TRANSDUCTION%GOBP%GO:0009966	REGULATION OF SIGNAL TRANSDUCTION%GOBP%GO:0009966	0.080435	0.293261	1	FGA,FGG,FGB,CALR,IGFBP4,CHGA,DAG1,IGFBP2,VASN,ARHGDIA,AMBP,TGFBR3,ILK,CAPN1,APOC3,ACTN4,PLA2G2A,PPIF,LIMS1,APOD,DBNL,THY1,CD14,HSP90AB1,TMSB4X,HYOU1,SAA1,GDF2,FLNA,MYOC,HSP90AA1,YWHAZ,CD44,P4HB,FKBP1A,SERPINF2,LGALS3,F11R,ADIPOQ,TIMP1,ENO1,RAC2,CHI3L1,ADAMTSL2,EMILIN1,HEG1,CDH5,FBN1	1.27573	0.381112	48	127
EXOCYTOSIS%GOBP%GO:0006887	EXOCYTOSIS%GOBP%GO:0006887	0.0819133	0.297228	1	FGA,FGG,FGB,CST3,CD59,LYZ,CHGA,B2M,LRG1,SLC2A3,F13A1,TXNDC5,CSTB,BIN2,ORM2,FTL,RAB10,CFD,CCT2,CAPN1,ORM1,ACTN4,FAM3C,COTL1,DBNL,HSPA8,HLA-B,SERPINA3,MYH9,VWF,CD14,HSP90AB1,TMSB4X,DSC1,VCL,FLNA,ANK1,HSP90AA1,CD44,ALDOA,SERPING1,SERPINF2,SERPINA1,LGALS3,STOM,TIMP1,ITIH3,TLN1,TUBB4B,TUBA4A,ITGA2B,CHI3L1,SLPI	1.265	0.373241	53	144
CELL JUNCTION ORGANIZATION%REACTOME%R-HSA-446728.2	CELL JUNCTION ORGANIZATION%REACTOME%R-HSA-446728.2	0.0833471	0.300636	1	ILK,LIMS1,CDH1,PARVB,FLNA,CDH2,F11R,CDH5	1.42792	0.615676	8	15
REGULATION OF TRANSPORT%GOBP%GO:0051049	REGULATION OF TRANSPORT%GOBP%GO:0051049	0.0836415	0.300636	1	FGA,FGG,FGB,CALR,APOA4,CHGA,B2M,RAB10,CAPN1,APOC3,ACTN4,PPIF,APOD,HSPA8,CDH1,THY1,TMSB4X,SAA1,FLNA,YWHAZ,RBP4	1.30844	0.410422	21	85
IMMUNE RESPONSE-ACTIVATING SIGNAL TRANSDUCTION%GOBP%GO:0002757	IMMUNE RESPONSE-ACTIVATING SIGNAL TRANSDUCTION%GOBP%GO:0002757	0.0846092	0.302686	1	FGA,FGG,FGB,HSPD1,THY1,CD14,HSP90AB1,HSP90AA1,HLA-A,ACTG1	1.33079	0.434644	10	64
NEUTROPHIL DEGRANULATION%REACTOME%R-HSA-6798695.2	NEUTROPHIL DEGRANULATION%REACTOME%R-HSA-6798695.2	0.0860776	0.30423	1	CST3,CD59,LYZ,B2M,LRG1,SLC2A3,TXNDC5,CSTB,BIN2,ORM2,FTL,RAB10,CFD,CCT2,CAPN1,ORM1,COTL1,DBNL,HSPA8,HLA-B,SERPINA3,CD14,HSP90AB1,DSC1,VCL,HSP90AA1,HLA-A,CD44,ALDOA	1.29966	0.40677	29	87
TAXIS%GOBP%GO:0042330	TAXIS%GOBP%GO:0042330	0.0862385	0.30423	-1	PF4V1,PPBP,PF4,KIT,APP,CCL5,ENPP2	-1.3361	-0.419234	7	33
CHEMOTAXIS%GOBP%GO:0006935	CHEMOTAXIS%GOBP%GO:0006935	0.0862385	0.30423	-1	PF4V1,PPBP,PF4,KIT,APP,CCL5,ENPP2	-1.3361	-0.419234	7	33
REGULATION OF CELL COMMUNICATION%GOBP%GO:0010646	REGULATION OF CELL COMMUNICATION%GOBP%GO:0010646	0.087568	0.306222	1	FGA,FGG,FGB,CALR,IGFBP4,CHGA,DAG1,VGF,IGFBP2,VASN,ARHGDIA,AMBP,TGFBR3,ILK,CAPN1,APOC3,ACTN4,PLA2G2A,PPIF,LIMS1,APOD,DBNL,THY1,CD14,HSP90AB1,TMSB4X,HYOU1,SAA1,GDF2,FLNA,MYOC,HSP90AA1,YWHAZ,RBP4,CD44,CDH2,P4HB,FKBP1A,SERPINF2,LGALS3,F11R,ADIPOQ,TIMP1,ENO1,RAC2,CHI3L1,ADAMTSL2,EMILIN1,HEG1,CDH5,FBN1	1.26111	0.373813	51	137
SCAVENGING OF HEME FROM PLASMA%REACTOME DATABASE ID RELEASE 75%2168880	SCAVENGING OF HEME FROM PLASMA%REACTOME DATABASE ID RELEASE 75%2168880	0.0876068	0.306222	-1	IGHV3-23,IGHA2,HPX,APOL1,IGKV3D-20,IGKV1-5,IGKV4-1,HPR,HP,IGLC7,IGKC,IGHA1,IGKV1-12	-1.37347	-0.496103	13	19
HALLMARK_EPITHELIAL_MESENCHYMAL_TRANSITION%MSIGDB_C2%HALLMARK_EPITHELIAL_MESENCHYMAL_TRANSITION	HALLMARK_EPITHELIAL_MESENCHYMAL_TRANSITION%MSIGDB_C2%HALLMARK_EPITHELIAL_MESENCHYMAL_TRANSITION	0.0898621	0.312463	1	CD59,FBLN5,IGFBP4,IGFBP2,TGFBR3,MGP,LOX,VCAM1,THY1,CALD1,FLNA,TNC,CD44,CDH2	1.37859	0.517101	14	29
LEUKOCYTE ACTIVATION INVOLVED IN IMMUNE RESPONSE%GOBP%GO:0002366	LEUKOCYTE ACTIVATION INVOLVED IN IMMUNE RESPONSE%GOBP%GO:0002366	0.0902123	0.312463	1	CST3,CD59,LYZ,CHGA,B2M,LRG1,SLC2A3,TXNDC5,CSTB,BIN2,ORM2,FTL,RAB10,CFD,CCT2,CAPN1,ORM1,HSPD1,COTL1,DBNL,HSPA8,HLA-B,SERPINA3,CD14,HSP90AB1,DSC1,VCL,HSP90AA1,CD44	1.28668	0.398535	29	95
NEGATIVE REGULATION OF NUCLEOBASE-CONTAINING COMPOUND METABOLIC PROCESS%GOBP%GO:0045934	NEGATIVE REGULATION OF NUCLEOBASE-CONTAINING COMPOUND METABOLIC PROCESS%GOBP%GO:0045934	0.0909542	0.313607	1	CALR,EFNA1,PPIF,LIMS1,HSPA8,GDF2,FLNA,ADIPOQ,ENO1	1.41825	0.611505	9	15
CELL-CELL ADHESION VIA PLASMA-MEMBRANE ADHESION MOLECULES%GOBP%GO:0098742	CELL-CELL ADHESION VIA PLASMA-MEMBRANE ADHESION MOLECULES%GOBP%GO:0098742	0.0924494	0.317326	1	CELSR2,REG3A,VCAM1,CDH1,CDH2	1.41088	0.600269	5	16
FORMATION OF FIBRIN CLOT (CLOTTING CASCADE)%REACTOME DATABASE ID RELEASE 75%140877	FORMATION OF FIBRIN CLOT (CLOTTING CASCADE)%REACTOME DATABASE ID RELEASE 75%140877	0.0933726	0.318153	1	FGA,FGG,FGB,F13A1	1.37069	0.523639	4	27
LOCOMOTION%GOBP%GO:0040011	LOCOMOTION%GOBP%GO:0040011	0.0935252	0.318153	-1	PF4V1,PPBP,PF4,KIT,GPLD1,IGHV3-23,VTN,ATRN,APP,IGHA2,PTPRF,CCL5,MADCAM1,ENPP2,IGLL1,APOB,FN1	-1.21106	-0.31036	17	92
REGULATION OF CELL DEATH%GOBP%GO:0010941	REGULATION OF CELL DEATH%GOBP%GO:0010941	0.0960145	0.325169	1	FGA,FGG,FGB,CALR,CHGA,TXNDC5,ARHGDIA,NENF,ACTN4,HSPD1,PPIF	1.29008	0.408836	11	79
MYELOID CELL ACTIVATION INVOLVED IN IMMUNE RESPONSE%GOBP%GO:0002275	MYELOID CELL ACTIVATION INVOLVED IN IMMUNE RESPONSE%GOBP%GO:0002275	0.0965945	0.325686	1	CST3,CD59,LYZ,CHGA,B2M,LRG1,SLC2A3,TXNDC5,CSTB,BIN2,ORM2,FTL,RAB10,CFD,CCT2,CAPN1,ORM1,COTL1,DBNL,HSPA8,HLA-B,SERPINA3,CD14,HSP90AB1,DSC1,VCL,HSP90AA1,CD44,ALDOA	1.28394	0.400513	29	90
CELL MIGRATION%GOBP%GO:0016477	CELL MIGRATION%GOBP%GO:0016477	0.0972516	0.326457	-1	PF4V1,PPBP,PF4,KIT,GPLD1,IGHV3-23,VTN,ATRN,IGHA2,PTPRF,CCL5,MADCAM1,IGLL1,APOB,FN1	-1.22267	-0.326644	15	73
LEUKOCYTE DEGRANULATION%GOBP%GO:0043299	LEUKOCYTE DEGRANULATION%GOBP%GO:0043299	0.0987701	0.3301	1	CST3,CD59,LYZ,CHGA,B2M,LRG1,SLC2A3,TXNDC5,CSTB,BIN2,ORM2,FTL,RAB10,CFD,CCT2,CAPN1,ORM1,COTL1,DBNL,HSPA8,HLA-B,SERPINA3,CD14,HSP90AB1,DSC1,VCL,HSP90AA1,CD44,ALDOA	1.28105	0.400032	29	89
NEUTROPHIL ACTIVATION INVOLVED IN IMMUNE RESPONSE%GOBP%GO:0002283	NEUTROPHIL ACTIVATION INVOLVED IN IMMUNE RESPONSE%GOBP%GO:0002283	0.099555	0.33127	1	CST3,CD59,LYZ,B2M,LRG1,SLC2A3,TXNDC5,CSTB,BIN2,ORM2,FTL,RAB10,CFD,CCT2,CAPN1,ORM1,COTL1,DBNL,HSPA8,HLA-B,SERPINA3,CD14,HSP90AB1,DSC1,VCL,HSP90AA1,CD44,ALDOA	1.27988	0.40058	28	87
REGULATION OF LOCOMOTION%GOBP%GO:0040012	REGULATION OF LOCOMOTION%GOBP%GO:0040012	0.101523	0.336049	-1	SPARC,ACE,KIT,GPLD1,MMP9,BST1,VTN,IGFBP3,APP,F10,CCL5,MADCAM1,ENPP2,FN1,IGFBP5,GLIPR2,MEGF8,HRG,MST1	-1.21787	-0.324228	19	74
MULTICELLULAR ORGANISM DEVELOPMENT%GOBP%GO:0007275	MULTICELLULAR ORGANISM DEVELOPMENT%GOBP%GO:0007275	0.101873	0.336049	1	CELSR2,CALR,PI3,B2M,DAG1,EFEMP1,SERPINF1,SPINK5,LSR,ARHGDIA,COL6A3,TGFBR3,EFNA1,MYL6,HSPG2,RAB10,PRKCSH,MGP,CAPN1,HSPD1,LIMS1,APOD,LAMB2,LOX,DBNL,VCAM1,CDH1,COL18A1,MYH9,THY1,TPM1,CORO1C,HSP90AB1,GDF2,DSC1,MYOC,HSP90AA1,RBP4,CD44,EFEMP2,CDH2,ACTG1,COL5A1,PDLIM1,LAMB1,FKBP1A,SERPINF2,MSN,NRGN,ADIPOQ	1.23055	0.359509	50	158
NEUTROPHIL DEGRANULATION%GOBP%GO:0043312	NEUTROPHIL DEGRANULATION%GOBP%GO:0043312	0.102829	0.337739	1	CST3,CD59,LYZ,B2M,LRG1,SLC2A3,TXNDC5,CSTB,BIN2,ORM2,FTL,RAB10,CFD,CCT2,CAPN1,ORM1,COTL1,DBNL,HSPA8,HLA-B,SERPINA3,CD14,HSP90AB1,DSC1,VCL,HSP90AA1,CD44,ALDOA	1.27938	0.401	28	86
RESPONSE TO OXYGEN-CONTAINING COMPOUND%GOBP%GO:1901700	RESPONSE TO OXYGEN-CONTAINING COMPOUND%GOBP%GO:1901700	0.103355	0.338011	-1	PF4V1,PPBP,PF4,GPLD1,CACNA2D1,MMP9,GPX3,APP,ATP1A1,CCL5,CRHBP,PRDX1,GOT1,PCSK9,VCP,IGFBP5	-1.2414	-0.341178	16	62
ENDOCYTOSIS%GOBP%GO:0006897	ENDOCYTOSIS%GOBP%GO:0006897	0.105518	0.34361	-1	SPARC,STAB1,IGHV3-23,IGHV3-21,APP,IGHA2,IGHV3-43,HPX,IGHV3-15,APOL1,IGLL1,FCN2,IGF2R,IGHD,APOB,IGHV5-51,MASP1,IGHM,IGHV3-72,CD93,IGHV4-28,IGHV3-64,IGHG2,TFRC,IGHV3-66,IGHG3,IGKV3D-20,IGKV1-5,IGKV4-1,AHSG,IGHV6-1,HPR,IGHV1-18,HP,IGHV3-20	-1.1961	-0.304738	35	94
IMMUNE RESPONSE-REGULATING SIGNALING PATHWAY%GOBP%GO:0002764	IMMUNE RESPONSE-REGULATING SIGNALING PATHWAY%GOBP%GO:0002764	0.106777	0.346229	1	FGA,FGG,FGB,HSPD1,THY1,CD14,HSP90AB1,HSP90AA1,HLA-A,ACTG1	1.29288	0.420649	10	66
ANATOMICAL STRUCTURE MORPHOGENESIS%GOBP%GO:0009653	ANATOMICAL STRUCTURE MORPHOGENESIS%GOBP%GO:0009653	0.1073	0.346451	1	CELSR2,DAG1,EFEMP1,TGFBR3,EFNA1,ILK,HSPG2,RAB10,MGP,CST6,APOD,LAMB2,LOX,DBNL,COL18A1,MYH9,THY1,PARVB,TPM1,HSP90AB1,GDF2,VCL,FLNA,HSP90AA1,RBP4,CD44,EFEMP2,CDH2,ACTG1,COL5A1,LAMB1,FKBP1A,SERPINF2,MSN	1.2639	0.391478	34	95
ANIMAL ORGAN DEVELOPMENT%GOBP%GO:0048513	ANIMAL ORGAN DEVELOPMENT%GOBP%GO:0048513	0.109294	0.351353	1	PI3,DAG1,EFEMP1,SPINK5,LSR,COL6A3,TGFBR3,EFNA1,MYL6,HSPG2,PRKCSH,MGP,CAPN1,LIMS1,APOD,LAMB2,VCAM1,COL18A1,MYH9,THY1,TPM1,CORO1C,GDF2,DSC1,MYOC,RBP4,CD44,EFEMP2,CDH2,COL5A1,PDLIM1,LAMB1,FKBP1A,MSN,ADIPOQ,CHI3L1,EMILIN1,MYH7,HEG1,FBN1,FLT4	1.26532	0.395118	41	89
CELL DEVELOPMENT%GOBP%GO:0048468	CELL DEVELOPMENT%GOBP%GO:0048468	0.110951	0.351353	1	CELSR2,DAG1,LSR,TGFBR3,EFNA1,ILK,RAB10,APOD,LAMB2,DBNL,COL18A1,MYH9,THY1,PARVB,TPM1,CORO1C,TOPAZ1,HSP90AB1,MYOC,HSP90AA1,EFEMP2,CDH2,LAMB1,MSN,F11R	1.2781	0.410734	25	72
MODIFICATION OF MORPHOLOGY OR PHYSIOLOGY OF OTHER ORGANISM INVOLVED IN SYMBIOTIC INTERACTION%GOBP%GO:0051817	MODIFICATION OF MORPHOLOGY OR PHYSIOLOGY OF OTHER ORGANISM INVOLVED IN SYMBIOTIC INTERACTION%GOBP%GO:0051817	0.111378	0.351353	-1	PF4,LTF,CCL5,APOL1,APCS,IGF2R,PHB,F2,HRG	-1.33131	-0.480876	9	19
CELLULAR COMPONENT MORPHOGENESIS%GOBP%GO:0032989	CELLULAR COMPONENT MORPHOGENESIS%GOBP%GO:0032989	0.111675	0.351353	1	CELSR2,DAG1,EFNA1,ILK,RAB10,LAMB2,DBNL,COL18A1,MYH9,PARVB,TPM1,HSP90AB1,HSP90AA1,LAMB1	1.31183	0.453627	14	45
NERVOUS SYSTEM DEVELOPMENT%GOBP%GO:0007399	NERVOUS SYSTEM DEVELOPMENT%GOBP%GO:0007399	0.111706	0.351353	1	CELSR2,CALR,B2M,DAG1,SERPINF1,SPINK5,ARHGDIA,EFNA1,HSPG2,RAB10,APOD,DBNL,CDH1,THY1,HSP90AB1,MYOC,HSP90AA1,CDH2,LAMB1	1.27305	0.405855	19	76
IMMUNE SYSTEM DEVELOPMENT%GOBP%GO:0002520	IMMUNE SYSTEM DEVELOPMENT%GOBP%GO:0002520	0.111904	0.351353	-1	ACE,KIT,MMP9,APP	-1.34062	-0.505458	4	16
REGULATION OF TRANSPORTER ACTIVITY%GOBP%GO:0032409	REGULATION OF TRANSPORTER ACTIVITY%GOBP%GO:0032409	0.112179	0.351353	-1	CACNA2D1,MMP9,PON1,APP,NEFL,CRHBP,PCSK9	-1.33034	-0.480526	7	19
CELLULAR COMPONENT DISASSEMBLY%GOBP%GO:0022411	CELLULAR COMPONENT DISASSEMBLY%GOBP%GO:0022411	0.112507	0.351353	-1	C3,MMP9,KLKB1,PLG,C1QA	-1.31897	-0.456798	5	22
INTRINSIC PATHWAY OF FIBRIN CLOT FORMATION%REACTOME%R-HSA-140837.8	INTRINSIC PATHWAY OF FIBRIN CLOT FORMATION%REACTOME%R-HSA-140837.8	0.113306	0.352404	-1	KLKB1,PROC,SERPIND1,F10,F12,KNG1,F2	-1.33224	-0.49616	7	17
CELL JUNCTION ORGANIZATION%GOBP%GO:0034330	CELL JUNCTION ORGANIZATION%GOBP%GO:0034330	0.115825	0.357287	1	LSR,CAPZA1,ILK,LIMS1,CDH1,THY1,VCL,FLNA,CDH2,ACTG1,F11R,TLN1,CDH5	1.33541	0.510159	13	27
AXON GUIDANCE%REACTOME%R-HSA-422475.6	AXON GUIDANCE%REACTOME%R-HSA-422475.6	0.11654	0.357287	1	DAG1,COL6A3,EFNA1,MYL6,HSPA8,MYH9,HSP90AB1,COL6A2,ANK1,HSP90AA1,ACTG1,LAMB1,CLTC,MSN,TLN1,ITGA2B	1.30837	0.46182	16	40
CELL ACTIVATION INVOLVED IN IMMUNE RESPONSE%GOBP%GO:0002263	CELL ACTIVATION INVOLVED IN IMMUNE RESPONSE%GOBP%GO:0002263	0.116681	0.357287	1	CST3,CD59,LYZ,CHGA,B2M,LRG1,SLC2A3,TXNDC5,CSTB,BIN2,ORM2,FTL,RAB10,CFD,CCT2,CAPN1,ORM1,HSPD1,COTL1,DBNL,HSPA8,HLA-B,SERPINA3,CD14,HSP90AB1,DSC1,VCL,HSP90AA1,CD44	1.25216	0.386855	29	97
REGULATION OF CELL PROLIFERATION%GOBP%GO:0042127	REGULATION OF CELL PROLIFERATION%GOBP%GO:0042127	0.116751	0.357287	-1	SPARC,PF4,ACE,KIT,GPLD1,LTF,MMP9,BST1,IGFBP3,PLG,APP,HPSE	-1.19812	-0.31897	12	74
MOVEMENT OF CELL OR SUBCELLULAR COMPONENT%GOBP%GO:0006928	MOVEMENT OF CELL OR SUBCELLULAR COMPONENT%GOBP%GO:0006928	0.11733	0.357623	-1	PF4V1,PPBP,PF4,KIT,GPLD1,CACNA2D1,IGHV3-23,VTN,ATRN,APP,IGHA2,NEFL,ATP1A1,PTPRF,CCL5,MADCAM1,ENPP2,IGLL1,APOB,FN1	-1.1773	-0.296086	20	106
SIGNALING BY GPCR%REACTOME DATABASE ID RELEASE 75%372790	SIGNALING BY GPCR%REACTOME DATABASE ID RELEASE 75%372790	0.118255	0.358132	-1	PPBP,PF4,C3,APP,CCL5,CRHBP,APOB,KNG1,GNAO1,F2	-1.29644	-0.423572	10	28
NERVOUS SYSTEM DEVELOPMENT%REACTOME%R-HSA-9675108.2	NERVOUS SYSTEM DEVELOPMENT%REACTOME%R-HSA-9675108.2	0.119313	0.358132	1	DAG1,COL6A3,EFNA1,MYL6,HSPA8,MYH9,HSP90AB1,COL6A2,ANK1,HSP90AA1,ACTG1,LAMB1,CLTC,MSN,TLN1,ITGA2B	1.305	0.458392	16	41
NEUTROPHIL ACTIVATION%GOBP%GO:0042119	NEUTROPHIL ACTIVATION%GOBP%GO:0042119	0.119716	0.358132	1	CST3,CD59,LYZ,B2M,LRG1,SLC2A3,TXNDC5,CSTB,BIN2,ORM2,FTL,RAB10,CFD,CCT2,CAPN1,ORM1,COTL1,DBNL,HSPA8,HLA-B,SERPINA3,CD14,HSP90AB1,DSC1,VCL,HSP90AA1,CD44,ALDOA	1.25539	0.392424	28	88
GRANULOCYTE ACTIVATION%GOBP%GO:0036230	GRANULOCYTE ACTIVATION%GOBP%GO:0036230	0.119716	0.358132	1	CST3,CD59,LYZ,B2M,LRG1,SLC2A3,TXNDC5,CSTB,BIN2,ORM2,FTL,RAB10,CFD,CCT2,CAPN1,ORM1,COTL1,DBNL,HSPA8,HLA-B,SERPINA3,CD14,HSP90AB1,DSC1,VCL,HSP90AA1,CD44,ALDOA	1.25539	0.392424	28	88
CELL MORPHOGENESIS INVOLVED IN DIFFERENTIATION%GOBP%GO:0000904	CELL MORPHOGENESIS INVOLVED IN DIFFERENTIATION%GOBP%GO:0000904	0.119847	0.358132	1	CELSR2,DAG1,EFNA1,ILK,RAB10,LAMB2,COL18A1,MYH9,PARVB,HSP90AB1,HSP90AA1,LAMB1	1.3036	0.46815	12	37
REGULATION OF SIGNALING%GOBP%GO:0023051	REGULATION OF SIGNALING%GOBP%GO:0023051	0.122439	0.362717	1	FGA,FGG,FGB,CALR,IGFBP4,CHGA,DAG1,VGF,IGFBP2,VASN,ARHGDIA,AMBP,TGFBR3,ILK,CAPN1,APOC3,ACTN4,PLA2G2A,PPIF,LIMS1,APOD,DBNL,THY1,CD14,HSP90AB1,TMSB4X,HYOU1,SAA1,GDF2,FLNA,MYOC,HSP90AA1,YWHAZ,RBP4,CD44,CDH2,P4HB,FKBP1A,SERPINF2,LGALS3,F11R,ADIPOQ,TIMP1,ENO1,RAC2,CHI3L1,ADAMTSL2,EMILIN1,HEG1,CDH5,FBN1	1.2194	0.360269	51	141
PROTEOLYSIS%GOBP%GO:0006508	PROTEOLYSIS%GOBP%GO:0006508	0.122598	0.362717	1	FGA,FGG,FGB,DAG1	1.29316	0.445478	4	46
ACTIN FILAMENT ORGANIZATION%GOBP%GO:0007015	ACTIN FILAMENT ORGANIZATION%GOBP%GO:0007015	0.12281	0.362717	1	TPM4,TPM1,CORO1C,FLNA,TPM3,ALDOA,PDLIM1,HSP90B1,RAC2,ZYX,CORO1A,CDC42,CFL1	1.35171	0.55909	13	18
PROTEIN CATABOLIC PROCESS%GOBP%GO:0030163	PROTEIN CATABOLIC PROCESS%GOBP%GO:0030163	0.124466	0.36422	-1	PCYOX1,UCHL1,HPSE,PCSK9,VCP	-1.31052	-0.473366	5	19
POSITIVE REGULATION OF SIGNAL TRANSDUCTION%GOBP%GO:0009967	POSITIVE REGULATION OF SIGNAL TRANSDUCTION%GOBP%GO:0009967	0.124902	0.36422	1	FGA,FGG,FGB,CHGA,ILK,ACTN4,PLA2G2A,PPIF,LIMS1,DBNL,CD14,HSP90AB1,SAA1,GDF2,FLNA,MYOC,HSP90AA1,YWHAZ,CD44,FKBP1A,SERPINF2,F11R,ADIPOQ	1.26055	0.403205	23	74
IMPORT INTO CELL%GOBP%GO:0098657	IMPORT INTO CELL%GOBP%GO:0098657	0.125996	0.36422	-1	SPARC,STAB1,CACNA2D1,IGHV3-23,IGHV3-21,APP,IGHA2,IGHV3-43,ATP1A1,HPX,IGHV3-15,APOL1,IGLL1,FCN2,IGF2R,IGHD,APOB,IGHV5-51,MASP1,IGHM,IGHV3-72,CD93,IGHV4-28,IGHV3-64,IGHG2,TFRC,IGHV3-66,IGHG3,IGKV3D-20,IGKV1-5,IGKV4-1,AHSG,IGHV6-1,HPR,IGHV1-18,HP,IGHV3-20	-1.17351	-0.29792	37	98
CELL PROJECTION MORPHOGENESIS%GOBP%GO:0048858	CELL PROJECTION MORPHOGENESIS%GOBP%GO:0048858	0.126665	0.36422	1	CELSR2,DAG1,EFNA1,RAB10,DBNL,HSP90AB1,HSP90AA1	1.31723	0.503213	7	27
NEURON PROJECTION MORPHOGENESIS%GOBP%GO:0048812	NEURON PROJECTION MORPHOGENESIS%GOBP%GO:0048812	0.126665	0.36422	1	CELSR2,DAG1,EFNA1,RAB10,DBNL,HSP90AB1,HSP90AA1	1.31723	0.503213	7	27
CELL PART MORPHOGENESIS%GOBP%GO:0032990	CELL PART MORPHOGENESIS%GOBP%GO:0032990	0.126665	0.36422	1	CELSR2,DAG1,EFNA1,RAB10,DBNL,HSP90AB1,HSP90AA1	1.31723	0.503213	7	27
PLASMA MEMBRANE BOUNDED CELL PROJECTION MORPHOGENESIS%GOBP%GO:0120039	PLASMA MEMBRANE BOUNDED CELL PROJECTION MORPHOGENESIS%GOBP%GO:0120039	0.126665	0.36422	1	CELSR2,DAG1,EFNA1,RAB10,DBNL,HSP90AB1,HSP90AA1	1.31723	0.503213	7	27
FGF SIGNALING PATHWAY%PANTHER PATHWAY%P00021	FGF SIGNALING PATHWAY%PANTHER PATHWAY%P00021	0.127632	0.364543	1	PEBP4,YWHAZ,YWHAZ,YWHAZ,RAC2,RAC2,CDC42	1.34479	0.556231	7	18
REGULATION OF APOPTOTIC PROCESS%GOBP%GO:0042981	REGULATION OF APOPTOTIC PROCESS%GOBP%GO:0042981	0.128212	0.364543	1	FGA,FGG,FGB,CALR,TXNDC5,ARHGDIA,ACTN4,HSPD1,PPIF	1.26164	0.406799	9	70
REGULATION OF PROGRAMMED CELL DEATH%GOBP%GO:0043067	REGULATION OF PROGRAMMED CELL DEATH%GOBP%GO:0043067	0.128212	0.364543	1	FGA,FGG,FGB,CALR,TXNDC5,ARHGDIA,ACTN4,HSPD1,PPIF	1.26164	0.406799	9	70
REGULATION OF CELL MOTILITY%GOBP%GO:2000145	REGULATION OF CELL MOTILITY%GOBP%GO:2000145	0.12981	0.367714	-1	SPARC,ACE,KIT,GPLD1,MMP9,BST1,VTN,IGFBP3,APP,F10,CCL5,MADCAM1,ENPP2	-1.19115	-0.318224	13	73
CELLULAR RESPONSE TO PEPTIDE%GOBP%GO:1901653	CELLULAR RESPONSE TO PEPTIDE%GOBP%GO:1901653	0.131143	0.370115	-1	GPLD1,CACNA2D1,APP,CRHBP,GOT1,PCSK9	-1.2991	-0.469243	6	19
NEGATIVE REGULATION OF CELLULAR BIOSYNTHETIC PROCESS%GOBP%GO:0031327	NEGATIVE REGULATION OF CELLULAR BIOSYNTHETIC PROCESS%GOBP%GO:0031327	0.131812	0.370629	1	CALR,EFNA1,APOC3,LIMS1,HSPA8,GDF2,FLNA,CLTC,GAPDH,ADIPOQ,ENO1	1.33725	0.553109	11	18
NEURON PROJECTION DEVELOPMENT%GOBP%GO:0031175	NEURON PROJECTION DEVELOPMENT%GOBP%GO:0031175	0.132364	0.370813	1	CELSR2,DAG1,EFNA1,RAB10,APOD,DBNL,HSP90AB1,MYOC,HSP90AA1,LAMB1	1.29495	0.466934	10	36
REGULATION OF CELL MIGRATION%GOBP%GO:0030334	REGULATION OF CELL MIGRATION%GOBP%GO:0030334	0.133277	0.372005	-1	SPARC,ACE,KIT,GPLD1,MMP9,BST1,VTN,IGFBP3,APP,F10,CCL5,MADCAM1,ENPP2	-1.1906	-0.318671	13	72
REGULATION OF PROTEIN SERINE/THREONINE KINASE ACTIVITY%GOBP%GO:0071900	REGULATION OF PROTEIN SERINE/THREONINE KINASE ACTIVITY%GOBP%GO:0071900	0.135135	0.375814	-1	UCHL1,KIT,LTF	-1.30167	-0.484774	3	17
CELL JUNCTION ASSEMBLY%GOBP%GO:0034329	CELL JUNCTION ASSEMBLY%GOBP%GO:0034329	0.135769	0.376205	1	LSR,CAPZA1,ILK,LIMS1,THY1,VCL,FLNA,CDH2,ACTG1,F11R,TLN1,CDH5	1.33568	0.534111	12	21
POSITIVE REGULATION OF PROTEIN PHOSPHORYLATION%GOBP%GO:0001934	POSITIVE REGULATION OF PROTEIN PHOSPHORYLATION%GOBP%GO:0001934	0.137192	0.377939	1	FGA,FGG,FGB,EFNA1,ILK,PLA2G2A,DBNL,HSP90AB1,SAA1,GDF2,HSP90AA1,CD44	1.27143	0.431699	12	50
CELL PROJECTION ORGANIZATION%GOBP%GO:0030030	CELL PROJECTION ORGANIZATION%GOBP%GO:0030030	0.137883	0.377939	1	CELSR2,DAG1,EFNA1,RAB10,APOD,DBNL,TUBA1A,PARVB,TPM1,HSP90AB1,VCL,FLNA,MYOC,HSP90AA1,LAMB1,TUBB4B,TUBA4A,RAC2	1.26845	0.42939	18	51
PLASMA MEMBRANE BOUNDED CELL PROJECTION ORGANIZATION%GOBP%GO:0120036	PLASMA MEMBRANE BOUNDED CELL PROJECTION ORGANIZATION%GOBP%GO:0120036	0.137883	0.377939	1	CELSR2,DAG1,EFNA1,RAB10,APOD,DBNL,TUBA1A,PARVB,TPM1,HSP90AB1,VCL,FLNA,MYOC,HSP90AA1,LAMB1,TUBB4B,TUBA4A,RAC2	1.26845	0.42939	18	51
CELL MORPHOGENESIS%GOBP%GO:0000902	CELL MORPHOGENESIS%GOBP%GO:0000902	0.139366	0.379389	1	CELSR2,DAG1,EFNA1,ILK,RAB10,LAMB2,DBNL,COL18A1,MYH9,PARVB,HSP90AB1,HSP90AA1,LAMB1	1.27532	0.444606	13	43
RIBOSE PHOSPHATE METABOLIC PROCESS%GOBP%GO:0019693	RIBOSE PHOSPHATE METABOLIC PROCESS%GOBP%GO:0019693	0.139408	0.379389	1	TALDO1,TPI1,HSPA8,PGD,ALDOA,GAPDH,ENO1,PGK1,MYH7	1.34423	0.579592	9	15
GPCR DOWNSTREAM SIGNALLING%REACTOME DATABASE ID RELEASE 75%388396	GPCR DOWNSTREAM SIGNALLING%REACTOME DATABASE ID RELEASE 75%388396	0.14494	0.392438	-1	PPBP,PF4,C3,APP,CCL5,APOB,KNG1,GNAO1,F2	-1.25695	-0.417675	9	26
CELLULAR LOCALIZATION%GOBP%GO:0051641	CELLULAR LOCALIZATION%GOBP%GO:0051641	0.145233	0.392438	1	CD59,CALR,FBLN5,CHGA,LTBP2,CAPZA1,FTL,RAB10,ACTN4,HSPD1,HSPA8,CDH1,TUBA1A,MYH9,THY1,CORO1C,TMSB4X,HYOU1,VCL,FLNA,ANK1,HSP90AA1,YWHAZ,SERPINA1,CLTC,F11R,ADIPOQ,HSP90B1,TUBB4B,TUBA4A	1.238	0.395503	30	75
POSITIVE REGULATION OF PHOSPHORYLATION%GOBP%GO:0042327	POSITIVE REGULATION OF PHOSPHORYLATION%GOBP%GO:0042327	0.147285	0.396576	1	FGA,FGG,FGB,EFNA1,ILK,PLA2G2A,DBNL,HSP90AB1,SAA1,GDF2,HSP90AA1,CD44	1.25176	0.417963	12	55
POSITIVE REGULATION OF CELL COMMUNICATION%GOBP%GO:0010647	POSITIVE REGULATION OF CELL COMMUNICATION%GOBP%GO:0010647	0.149641	0.400122	1	FGA,FGG,FGB,CHGA,ILK,ACTN4,PLA2G2A,PPIF,LIMS1,DBNL,CD14,HSP90AB1,SAA1,GDF2,FLNA,MYOC,HSP90AA1,YWHAZ,RBP4,CD44	1.22801	0.391102	20	77
POSITIVE REGULATION OF SIGNALING%GOBP%GO:0023056	POSITIVE REGULATION OF SIGNALING%GOBP%GO:0023056	0.149994	0.400122	1	FGA,FGG,FGB,CHGA,ILK,ACTN4,PLA2G2A,PPIF,LIMS1,DBNL,CD14,HSP90AB1,SAA1,GDF2,FLNA,MYOC,HSP90AA1,YWHAZ,RBP4,CD44	1.2287	0.390264	20	78
HEMOSTASIS%GOBP%GO:0007599	HEMOSTASIS%GOBP%GO:0007599	0.152336	0.400122	1	FGA,FGG,FGB,CD59,F13A1,CAPZA1,ILK	1.24337	0.409885	7	60
BLOOD COAGULATION%GOBP%GO:0007596	BLOOD COAGULATION%GOBP%GO:0007596	0.152336	0.400122	1	FGA,FGG,FGB,CD59,F13A1,CAPZA1,ILK	1.24337	0.409885	7	60
COAGULATION%GOBP%GO:0050817	COAGULATION%GOBP%GO:0050817	0.152336	0.400122	1	FGA,FGG,FGB,CD59,F13A1,CAPZA1,ILK	1.24337	0.409885	7	60
NEGATIVE REGULATION OF CELLULAR COMPONENT MOVEMENT%GOBP%GO:0051271	NEGATIVE REGULATION OF CELLULAR COMPONENT MOVEMENT%GOBP%GO:0051271	0.152501	0.400122	1	CALR,DAG1,TGFBR3,APOD,CDH1,THY1,TPM1,CORO1C,GDF2,VCL,ADIPOQ,TIMP1,EMILIN1	1.28443	0.486318	13	28
MULTI-ORGANISM REPRODUCTIVE PROCESS%GOBP%GO:0044703	MULTI-ORGANISM REPRODUCTIVE PROCESS%GOBP%GO:0044703	0.152718	0.400122	-1	ACE,KIT,APP,CRHBP,PZP	-1.28592	-0.493312	5	15
LEUKOCYTE ACTIVATION%GOBP%GO:0045321	LEUKOCYTE ACTIVATION%GOBP%GO:0045321	0.153139	0.400122	1	CST3,CD59,LYZ,CHGA,B2M,LRG1,SLC2A3,TXNDC5,CSTB,BIN2,ORM2,FTL,RAB10,CFD,CCT2,CAPN1,ORM1,HSPD1,COTL1,DBNL,HSPA8,HLA-B,VCAM1,SERPINA3,CD14,HSP90AB1,DSC1,VCL,HSP90AA1,HLA-A,CD44,ALDOA,FKBP1A,SERPINA1,LGALS3,MSN,STOM	1.20752	0.367103	37	108
POSITIVE REGULATION OF MULTICELLULAR ORGANISMAL PROCESS%GOBP%GO:0051240	POSITIVE REGULATION OF MULTICELLULAR ORGANISMAL PROCESS%GOBP%GO:0051240	0.154156	0.400122	1	FGA,FGG,FGB,CALR,CHGA,B2M,DAG1,SERPINF1,ORM2,ARHGDIA,TGFBR3	1.21281	0.37656	11	93
POSITIVE REGULATION OF PROTEIN MODIFICATION PROCESS%GOBP%GO:0031401	POSITIVE REGULATION OF PROTEIN MODIFICATION PROCESS%GOBP%GO:0031401	0.155085	0.400122	1	FGA,FGG,FGB,EFNA1,ILK,PLA2G2A,DBNL,HSP90AB1,SAA1,GDF2,HSP90AA1,CD44,FKBP1A,SERPINF2	1.24392	0.417695	14	53
REGULATION OF CELLULAR COMPONENT MOVEMENT%GOBP%GO:0051270	REGULATION OF CELLULAR COMPONENT MOVEMENT%GOBP%GO:0051270	0.155233	0.400122	-1	SPARC,ACE,KIT,GPLD1,MMP9,BST1,VTN,IGFBP3,APP,F10,CCL5,MADCAM1,ENPP2,FN1,IGFBP5,GLIPR2,MEGF8,HRG,MST1	-1.15924	-0.304685	19	79
NEGATIVE REGULATION OF SUPRAMOLECULAR FIBER ORGANIZATION%GOBP%GO:1902904	NEGATIVE REGULATION OF SUPRAMOLECULAR FIBER ORGANIZATION%GOBP%GO:1902904	0.155449	0.400122	1	CAPZA1,HSPA8,TMSB4X,MYOC,F11R,EMILIN1,CDH5,PFN1,CORO1A	1.32371	0.570744	9	15
MYELOID LEUKOCYTE MEDIATED IMMUNITY%GOBP%GO:0002444	MYELOID LEUKOCYTE MEDIATED IMMUNITY%GOBP%GO:0002444	0.155716	0.400122	1	CST3,CD59,LYZ,CHGA,B2M,LRG1,SLC2A3,TXNDC5,CSTB,BIN2,ORM2,FTL,RAB10,CFD,CCT2,CAPN1,ORM1,COTL1,DBNL,HSPA8,HLA-B,SERPINA3,CD14,HSP90AB1,DSC1,VCL,HSP90AA1,CD44	1.21221	0.378137	28	90
REGULATION OF ANGIOGENESIS%GOBP%GO:0045765	REGULATION OF ANGIOGENESIS%GOBP%GO:0045765	0.156036	0.400122	-1	SPARC,PF4,STAB1	-1.26043	-0.442686	3	21
POSITIVE REGULATION OF APOPTOTIC PROCESS%GOBP%GO:0043065	POSITIVE REGULATION OF APOPTOTIC PROCESS%GOBP%GO:0043065	0.157003	0.400122	-1	GPLD1,MMP9,IGFBP3,CCL5,PCSK9,KNG1,VCP,HRG	-1.24124	-0.405537	8	28
POSITIVE REGULATION OF PROGRAMMED CELL DEATH%GOBP%GO:0043068	POSITIVE REGULATION OF PROGRAMMED CELL DEATH%GOBP%GO:0043068	0.157003	0.400122	-1	GPLD1,MMP9,IGFBP3,CCL5,PCSK9,KNG1,VCP,HRG	-1.24124	-0.405537	8	28
REGULATION OF HEMOPOIESIS%GOBP%GO:1903706	REGULATION OF HEMOPOIESIS%GOBP%GO:1903706	0.158297	0.402075	-1	PF4,ACE,LTF	-1.27468	-0.480598	3	16
CELL MORPHOGENESIS INVOLVED IN NEURON DIFFERENTIATION%GOBP%GO:0048667	CELL MORPHOGENESIS INVOLVED IN NEURON DIFFERENTIATION%GOBP%GO:0048667	0.159172	0.402954	1	CELSR2,DAG1,EFNA1,RAB10,HSP90AB1,HSP90AA1	1.28887	0.498453	6	25
CREATION OF C4 AND C2 ACTIVATORS%REACTOME DATABASE ID RELEASE 75%166786	CREATION OF C4 AND C2 ACTIVATORS%REACTOME DATABASE ID RELEASE 75%166786	0.160011	0.403737	-1	IGHV3-23,C1QA,FCN2,MASP1,IGHG2,IGHG3,IGKV3D-20,IGKV1-5,IGKV4-1,COLEC11,IGLC7,IGKC,IGKV1-12,C1S,C1R	-1.24824	-0.427089	15	23
REGULATION OF PROTEIN KINASE ACTIVITY%GOBP%GO:0045859	REGULATION OF PROTEIN KINASE ACTIVITY%GOBP%GO:0045859	0.160643	0.403992	-1	ACE,UCHL1,KIT,LTF,APP,CCL5	-1.22435	-0.382223	6	34
POSITIVE REGULATION OF CELLULAR COMPONENT BIOGENESIS%GOBP%GO:0044089	POSITIVE REGULATION OF CELLULAR COMPONENT BIOGENESIS%GOBP%GO:0044089	0.16278	0.406832	1	CHGA,DAG1,LIMS1,THY1,TPM1,MYOC,HSP90AA1,SERPINF2,LGALS3,RAC2,EMILIN1,CDH5,PFN1	1.27226	0.481713	13	28
NEGATIVE REGULATION OF CELL DIFFERENTIATION%GOBP%GO:0045596	NEGATIVE REGULATION OF CELL DIFFERENTIATION%GOBP%GO:0045596	0.16284	0.406832	1	REG3A,CALR,B2M,EFEMP1,VASN,ARHGDIA,EFNA1,ACTN4,THY1,CORO1C	1.26874	0.46995	10	31
BRAIN DEVELOPMENT%GOBP%GO:0007420	BRAIN DEVELOPMENT%GOBP%GO:0007420	0.164214	0.407592	1	HSPG2,APOD,CDH2,LAMB1,CDC42,HSPA5	1.30905	0.56442	6	15
HEAD DEVELOPMENT%GOBP%GO:0060322	HEAD DEVELOPMENT%GOBP%GO:0060322	0.164214	0.407592	1	HSPG2,APOD,CDH2,LAMB1,CDC42,HSPA5	1.30905	0.56442	6	15
INITIAL TRIGGERING OF COMPLEMENT%REACTOME%R-HSA-166663.2	INITIAL TRIGGERING OF COMPLEMENT%REACTOME%R-HSA-166663.2	0.165327	0.408932	-1	C3,IGHV3-23,C1QA,C4A,FCN2,MASP1,IGHG2,IGHG3,IGKV3D-20,IGKV1-5,IGKV4-1	-1.23157	-0.402378	11	28
MYELOID LEUKOCYTE ACTIVATION%GOBP%GO:0002274	MYELOID LEUKOCYTE ACTIVATION%GOBP%GO:0002274	0.165827	0.408932	1	CST3,CD59,LYZ,CHGA,B2M,LRG1,SLC2A3,TXNDC5,CSTB,BIN2,ORM2,FTL,RAB10,CFD,CCT2,CAPN1,ORM1,COTL1,DBNL,HSPA8,HLA-B,SERPINA3,CD14,HSP90AB1,DSC1,VCL,HSP90AA1,CD44	1.20043	0.372514	28	94
NEUTROPHIL MEDIATED IMMUNITY%GOBP%GO:0002446	NEUTROPHIL MEDIATED IMMUNITY%GOBP%GO:0002446	0.171004	0.419328	1	CST3,CD59,LYZ,B2M,LRG1,SLC2A3,TXNDC5,CSTB,BIN2,ORM2,FTL,RAB10,CFD,CCT2,CAPN1,ORM1,COTL1,DBNL,HSPA8,HLA-B,SERPINA3,CD14,HSP90AB1,DSC1,VCL,HSP90AA1,CD44,ALDOA	1.20009	0.375139	28	88
DEFENSE RESPONSE TO BACTERIUM%GOBP%GO:0042742	DEFENSE RESPONSE TO BACTERIUM%GOBP%GO:0042742	0.171143	0.419328	1	FGA,FGB,LYZ,PI3,CHGA	1.22375	0.401953	5	62
ESTABLISHMENT OF PROTEIN LOCALIZATION%GOBP%GO:0045184	ESTABLISHMENT OF PROTEIN LOCALIZATION%GOBP%GO:0045184	0.171845	0.419697	1	FGG,CALR,LTBP2,RAB10,HSPD1,LIMS1,HSPA8,MYH9,CORO1C,FLNA,HSP90AA1	1.25767	0.465852	11	31
REGULATION OF ACTIN FILAMENT ORGANIZATION%GOBP%GO:0110053	REGULATION OF ACTIN FILAMENT ORGANIZATION%GOBP%GO:0110053	0.172414	0.419709	1	CAPZA1,COTL1,DBNL,TPM1,TMSB4X,MYOC,ACTG1,SERPINF2,F11R,PFN1,CORO1A,CTTN,CDC42,EPHA1	1.28123	0.518347	14	20
CELL DEATH%GOBP%GO:0008219	CELL DEATH%GOBP%GO:0008219	0.173526	0.419709	1	PI3,SPINK5,CAPN1,HSPD1,PPIF,CD14,DSC1	1.27984	0.517785	7	20
PROGRAMMED CELL DEATH%GOBP%GO:0012501	PROGRAMMED CELL DEATH%GOBP%GO:0012501	0.173526	0.419709	1	PI3,SPINK5,CAPN1,HSPD1,PPIF,CD14,DSC1	1.27984	0.517785	7	20
POST-TRANSLATIONAL PROTEIN PHOSPHORYLATION%REACTOME DATABASE ID RELEASE 75%8957275	POST-TRANSLATIONAL PROTEIN PHOSPHORYLATION%REACTOME DATABASE ID RELEASE 75%8957275	0.174052	0.419709	1	FGA,FGG,CST3,IGFBP4,VGF,TGOLN2	1.22545	0.417707	6	49
HUMAN COMPLEMENT SYSTEM%WIKIPATHWAYS_20210110%WP2806%HOMO SAPIENS	HUMAN COMPLEMENT SYSTEM%WIKIPATHWAYS_20210110%WP2806%HOMO SAPIENS	0.1756	0.422105	1	FGA,CD59,F13A1,VSIG4,MBL2,CFD,CFHR2	1.23396	0.435553	7	40
POST-TRANSLATIONAL PROTEIN MODIFICATION%REACTOME%R-HSA-597592.7	POST-TRANSLATIONAL PROTEIN MODIFICATION%REACTOME%R-HSA-597592.7	0.180624	0.432816	1	FGA,FGG,CST3,CD59,CALR,IGFBP4,DAG1,GANAB,VGF,TGOLN2,CAPZA1,RAB10,PRKCSH,LAMB2,CHGB,HSPA8,HLA-B,TUBA1A,THY1	1.18921	0.369801	19	92
G ALPHA (I) SIGNALLING EVENTS%REACTOME DATABASE ID RELEASE 75%418594	G ALPHA (I) SIGNALLING EVENTS%REACTOME DATABASE ID RELEASE 75%418594	0.181869	0.434432	-1	PPBP,PF4,C3,APP,CCL5,APOB,KNG1	-1.22148	-0.413903	7	24
REGULATION OF ION TRANSPORT%GOBP%GO:0043269	REGULATION OF ION TRANSPORT%GOBP%GO:0043269	0.185085	0.438854	-1	TF,CACNA2D1,MMP9,APP,NEFL,ATP1A1,CCL5,CRHBP	-1.21376	-0.387092	8	31
REGULATION OF PROTEOLYSIS%GOBP%GO:0030162	REGULATION OF PROTEOLYSIS%GOBP%GO:0030162	0.185368	0.438854	-1	GPLD1,C3,LTF,MMP9,CFH,IGHV3-23,KLKB1,VTN,CLEC3B,C8B,C8G,C1QA,SERPIND1,SERPINA7,C4A,CFP,F12,KNG1,VCP,PHB,CPN2,SERPINA4,F2,HRG,C4BPA,IGHG2,CFI,CPB2,RECK,IGHG3,IGKV3D-20,IGKV1-5,IGKV4-1,AHSG,C8A,CD55	-1.12727	-0.286395	36	97
REGULATION OF CELLULAR PROTEIN LOCALIZATION%GOBP%GO:1903827	REGULATION OF CELLULAR PROTEIN LOCALIZATION%GOBP%GO:1903827	0.18577	0.438854	1	CCT2,APOD,CDH1,HSP90AB1,FLNA,HSP90AA1,YWHAZ,CLTC,LGALS3,MSN,ADIPOQ,RAC2	1.25949	0.491347	12	24
NEGATIVE REGULATION OF NITROGEN COMPOUND METABOLIC PROCESS%GOBP%GO:0051172	NEGATIVE REGULATION OF NITROGEN COMPOUND METABOLIC PROCESS%GOBP%GO:0051172	0.186408	0.438854	1	CST3,CD59,CALR,DAG1,SERPINF1,SPINK5,CSTB,VSIG4,AMBP,EFNA1,PPIF,LIMS1,APOD,HSPA8,SERPINA3,THY1,CORO1C,HSP90AB1,GDF2,FLNA,CD44,SERPING1,FKBP1A,SERPINF2,SERPINA1,CLTC,LGALS3,GAPDH,ADIPOQ,TIMP1,ENO1	1.19052	0.375318	31	83
POSITIVE REGULATION OF LIPID LOCALIZATION%GOBP%GO:1905954	POSITIVE REGULATION OF LIPID LOCALIZATION%GOBP%GO:1905954	0.186599	0.438854	-1	C3,PON1,APOB	-1.24464	-0.477475	3	15
REGULATION OF TRANSMEMBRANE TRANSPORTER ACTIVITY%GOBP%GO:0022898	REGULATION OF TRANSMEMBRANE TRANSPORTER ACTIVITY%GOBP%GO:0022898	0.188376	0.44167	-1	CACNA2D1,MMP9,APP,NEFL,CRHBP,PCSK9	-1.23895	-0.467124	6	16
REGULATION OF IGF ACTIVITY BY IGFBP%REACTOME%R-HSA-381426.2	REGULATION OF IGF ACTIVITY BY IGFBP%REACTOME%R-HSA-381426.2	0.191635	0.447932	1	FGA,FGG,CST3,IGFBP4,VGF,IGFBP2,TGOLN2	1.19937	0.398858	7	57
NEGATIVE REGULATION OF CELL ADHESION%GOBP%GO:0007162	NEGATIVE REGULATION OF CELL ADHESION%GOBP%GO:0007162	0.195749	0.453448	1	VSIG4,ARHGDIA,ACTN4,ADAMDEC1,APOD,CDH1,CORO1C,MYOC,LGALS3,ADIPOQ	1.25076	0.511631	10	19
ANIMAL ORGAN MORPHOGENESIS%GOBP%GO:0009887	ANIMAL ORGAN MORPHOGENESIS%GOBP%GO:0009887	0.19697	0.453448	1	EFEMP1,TGFBR3,EFNA1,HSPG2,MGP,LAMB2,COL18A1,THY1,TPM1,RBP4,EFEMP2,COL5A1,LAMB1,FKBP1A,MSN,MYH7,FBN1,OLFM1	1.22218	0.447816	18	33
CELLULAR RESPONSE TO ORGANONITROGEN COMPOUND%GOBP%GO:0071417	CELLULAR RESPONSE TO ORGANONITROGEN COMPOUND%GOBP%GO:0071417	0.197117	0.453448	-1	GPLD1,CACNA2D1,APP,CRHBP,GOT1,PCSK9,IGFBP5	-1.20483	-0.408261	7	24
CELLULAR RESPONSE TO NITROGEN COMPOUND%GOBP%GO:1901699	CELLULAR RESPONSE TO NITROGEN COMPOUND%GOBP%GO:1901699	0.197117	0.453448	-1	GPLD1,CACNA2D1,APP,CRHBP,GOT1,PCSK9,IGFBP5	-1.20483	-0.408261	7	24
REGULATION OF CELL CYCLE PROCESS%GOBP%GO:0010564	REGULATION OF CELL CYCLE PROCESS%GOBP%GO:0010564	0.197288	0.453448	1	CALR,TUBA1A,HSP90AB1,HSP90AA1,CLTC,TUBB4B,TUBA4A	1.26838	0.546886	7	15
MONOSACCHARIDE METABOLIC PROCESS%GOBP%GO:0005996	MONOSACCHARIDE METABOLIC PROCESS%GOBP%GO:0005996	0.197565	0.453448	1	SLC2A3,TALDO1,APOD,TPI1,RBP4,ALDOA,GAPDH,ADIPOQ,ENO1,PGK1	1.27026	0.54044	10	16
CIRCULATORY SYSTEM DEVELOPMENT%GOBP%GO:0072359	CIRCULATORY SYSTEM DEVELOPMENT%GOBP%GO:0072359	0.200028	0.457394	1	TGFBR3,EFNA1,HSPG2,APOD,LOX,COL18A1,MYH9,THY1,TPM1,GDF2,RBP4,EFEMP2,CDH2,ACTG1,PDLIM1,FKBP1A,SERPINF2,EMILIN1,MYH7,HEG1,CDH5,FBN1,FLT4,OLFM1	1.20682	0.415735	24	46
NEGATIVE REGULATION OF GENE EXPRESSION%GOBP%GO:0010629	NEGATIVE REGULATION OF GENE EXPRESSION%GOBP%GO:0010629	0.200485	0.457394	1	CD59,CALR,VSIG4,EFNA1,LIMS1,HSPA8,FLNA,SERPING1,SERPINF2,GAPDH,ADIPOQ,ENO1,EMILIN1	1.23052	0.46156	13	29
REGULATION OF ION TRANSMEMBRANE TRANSPORTER ACTIVITY%GOBP%GO:0032412	REGULATION OF ION TRANSMEMBRANE TRANSPORTER ACTIVITY%GOBP%GO:0032412	0.203034	0.459943	-1	CACNA2D1,MMP9,APP,NEFL,CRHBP,PCSK9	-1.22425	-0.469653	6	15
POSITIVE REGULATION OF PHOSPHATE METABOLIC PROCESS%GOBP%GO:0045937	POSITIVE REGULATION OF PHOSPHATE METABOLIC PROCESS%GOBP%GO:0045937	0.203946	0.459943	1	FGA,FGG,FGB,EFNA1,ILK,PLA2G2A,DBNL,HSP90AB1,TMSB4X,SAA1,GDF2,HSP90AA1,CD44	1.19013	0.39158	13	61
POSITIVE REGULATION OF PHOSPHORUS METABOLIC PROCESS%GOBP%GO:0010562	POSITIVE REGULATION OF PHOSPHORUS METABOLIC PROCESS%GOBP%GO:0010562	0.203946	0.459943	1	FGA,FGG,FGB,EFNA1,ILK,PLA2G2A,DBNL,HSP90AB1,TMSB4X,SAA1,GDF2,HSP90AA1,CD44	1.19013	0.39158	13	61
REGULATION OF BODY FLUID LEVELS%GOBP%GO:0050878	REGULATION OF BODY FLUID LEVELS%GOBP%GO:0050878	0.204016	0.459943	1	FGA,FGG,FGB,CD59,F13A1,LSR,CAPZA1,ILK	1.18368	0.384295	8	67
POST-TRANSLATIONAL PROTEIN MODIFICATION%GOBP%GO:0043687	POST-TRANSLATIONAL PROTEIN MODIFICATION%GOBP%GO:0043687	0.208571	0.468823	1	FGA,FGG,CST3,IGFBP4,VGF,TGOLN2	1.18788	0.403332	6	50
RESPONSE TO WOUNDING%GOBP%GO:0009611	RESPONSE TO WOUNDING%GOBP%GO:0009611	0.211078	0.473062	1	FGA,FGG,FGB,CD59,F13A1,CAPZA1,ILK,APOD,MYH9,VWF,TPM1,SAA1,VCL,FLNA,TNC,YWHAZ,CD44,ACTG1,COL5A1,SERPING1	1.17354	0.376165	20	73
REGULATION OF KINASE ACTIVITY%GOBP%GO:0043549	REGULATION OF KINASE ACTIVITY%GOBP%GO:0043549	0.213025	0.476027	-1	ACE,UCHL1,KIT,LTF,APP,CCL5,PHB,F2,MST1	-1.16083	-0.353526	9	38
CELLULAR MACROMOLECULE METABOLIC PROCESS%GOBP%GO:0044260	CELLULAR MACROMOLECULE METABOLIC PROCESS%GOBP%GO:0044260	0.214345	0.477575	1	FGA,FGG,CST3,LYZ,IGFBP4,PI3,APOA4,B2M,GANAB,VGF,EFEMP1,F13A1,IGFBP2,TGOLN2,TGFBR3,ILK,HSPG2,PRKCSH,HSPD1,PPIF,LAMB2,LOX,DBNL,CHGB,HSP90AB1,SAA1,GDF2,FLNA,TNC,HSP90AA1,YWHAZ,HLA-A,CDH2,P4HB,LAMB1,FKBP1A,SERPINA1,CLTC,SPARCL1,GAPDH	1.14779	0.339732	40	138
NEGATIVE REGULATION OF CELLULAR COMPONENT ORGANIZATION%GOBP%GO:0051129	NEGATIVE REGULATION OF CELLULAR COMPONENT ORGANIZATION%GOBP%GO:0051129	0.217196	0.482518	1	CST3,APOA4,ARHGDIA,CAPZA1,EFNA1,APOC3,ACTN4,PPIF,APOD,HSPA8,THY1,CORO1C,TMSB4X,MYOC,LGALS3,F11R,ADIPOQ,EMILIN1,CDH5,PFN1	1.18688	0.407425	20	47
POSITIVE REGULATION OF CELLULAR PROTEIN LOCALIZATION%GOBP%GO:1903829	POSITIVE REGULATION OF CELLULAR PROTEIN LOCALIZATION%GOBP%GO:1903829	0.220109	0.487567	1	CCT2,CDH1,HSP90AB1,FLNA,YWHAZ,LGALS3,MSN,RAC2	1.24131	0.535214	8	15
REGULATION OF EPITHELIAL CELL MIGRATION%GOBP%GO:0010632	REGULATION OF EPITHELIAL CELL MIGRATION%GOBP%GO:0010632	0.221736	0.489403	-1	SPARC,GPLD1,MMP9	-1.17985	-0.414388	3	21
NEGATIVE REGULATION OF DEVELOPMENTAL PROCESS%GOBP%GO:0051093	NEGATIVE REGULATION OF DEVELOPMENTAL PROCESS%GOBP%GO:0051093	0.222222	0.489403	1	CST3,REG3A,CALR,B2M,EFEMP1,SERPINF1,SPINK5,VASN,ARHGDIA,EFNA1,HSPG2,ACTN4	1.17501	0.397759	12	51
CELLULAR PROTEIN METABOLIC PROCESS%GOBP%GO:0044267	CELLULAR PROTEIN METABOLIC PROCESS%GOBP%GO:0044267	0.223134	0.489993	1	FGA,FGG,CST3,LYZ,IGFBP4,PI3,APOA4,B2M,VGF,EFEMP1,F13A1,IGFBP2,TGOLN2,TGFBR3,ILK,HSPG2,PRKCSH,PPIF,LAMB2,LOX,DBNL,CHGB,SAA1,GDF2,FLNA,TNC,YWHAZ,HLA-A,CDH2,P4HB,LAMB1,FKBP1A,SERPINA1,CLTC,SPARCL1,GAPDH	1.14716	0.344495	36	120
CELLULAR METAL ION HOMEOSTASIS%GOBP%GO:0006875	CELLULAR METAL ION HOMEOSTASIS%GOBP%GO:0006875	0.224336	0.491218	-1	TF,CACNA2D1,LTF,APP,ATP1A1,CCL5,ATP2B2,KNG1,CP,F2	-1.17021	-0.393157	10	25
REPRODUCTIVE PROCESS%GOBP%GO:0022414	REPRODUCTIVE PROCESS%GOBP%GO:0022414	0.227189	0.494128	-1	ACE,KIT,APP,CRHBP,PZP	-1.18691	-0.435129	5	18
REPRODUCTION%GOBP%GO:0000003	REPRODUCTION%GOBP%GO:0000003	0.227189	0.494128	-1	ACE,KIT,APP,CRHBP,PZP	-1.18691	-0.435129	5	18
ACTIN CYTOSKELETON ORGANIZATION%GOBP%GO:0030036	ACTIN CYTOSKELETON ORGANIZATION%GOBP%GO:0030036	0.22761	0.494128	1	TPM4,CAPZA1,DBNL,MYH9,PARVB,TPM1,CORO1C,FLNA,TPM3,ALDOA,PDLIM1,F11R,HSP90B1,RAC2,ZYX,CORO1A,CTTN	1.20204	0.450879	17	29
REGULATION OF PROTEIN PHOSPHORYLATION%GOBP%GO:0001932	REGULATION OF PROTEIN PHOSPHORYLATION%GOBP%GO:0001932	0.228493	0.494635	1	FGA,FGG,FGB,DAG1,AMBP,TGFBR3,EFNA1,ILK,PLA2G2A,DBNL,THY1,CORO1C,HSP90AB1,SAA1,GDF2,MYOC,HSP90AA1,YWHAZ,CD44	1.15836	0.371299	19	73
NEGATIVE REGULATION OF LOCOMOTION%GOBP%GO:0040013	NEGATIVE REGULATION OF LOCOMOTION%GOBP%GO:0040013	0.231546	0.49618	1	CALR,DAG1,APOD,CDH1,THY1,TPM1,CORO1C,GDF2,VCL,ADIPOQ,TIMP1,EMILIN1	1.2031	0.462402	12	26
NEGATIVE REGULATION OF CELL MOTILITY%GOBP%GO:2000146	NEGATIVE REGULATION OF CELL MOTILITY%GOBP%GO:2000146	0.231546	0.49618	1	CALR,DAG1,APOD,CDH1,THY1,TPM1,CORO1C,GDF2,VCL,ADIPOQ,TIMP1,EMILIN1	1.2031	0.462402	12	26
NEGATIVE REGULATION OF CELL MIGRATION%GOBP%GO:0030336	NEGATIVE REGULATION OF CELL MIGRATION%GOBP%GO:0030336	0.231834	0.49618	1	CALR,DAG1,APOD,CDH1,THY1,TPM1,CORO1C,GDF2,VCL,ADIPOQ,TIMP1,EMILIN1	1.19998	0.464077	12	25
BIOSYNTHETIC PROCESS%GOBP%GO:0009058	BIOSYNTHETIC PROCESS%GOBP%GO:0009058	0.23308	0.49618	1	PTGDS,APOA4,HSPG2,TALDO1,OGN,PLA2G2A,TPI1,HSP90AB1,HSP90AA1,RBP4,COL5A1,ALDOA,GAPDH,ENO1,PGK1,LUM	1.17202	0.40528	16	45
WOUND HEALING%GOBP%GO:0042060	WOUND HEALING%GOBP%GO:0042060	0.233364	0.49618	1	FGA,FGG,FGB,CD59,F13A1,CAPZA1,ILK,APOD,MYH9,VWF,TPM1,SAA1,VCL,FLNA,YWHAZ,CD44,ACTG1,COL5A1,SERPING1	1.16017	0.374081	19	70
REGULATION OF SUPRAMOLECULAR FIBER ORGANIZATION%GOBP%GO:1902903	REGULATION OF SUPRAMOLECULAR FIBER ORGANIZATION%GOBP%GO:1902903	0.234126	0.49618	1	CAPZA1,COTL1,DBNL,HSPA8,TPM1,TMSB4X,MYOC,EFEMP2,ACTG1,SERPINF2,F11R,EMILIN1,CDH5,PFN1,CORO1A,CTTN	1.1964	0.448764	16	29
ORGANIC SUBSTANCE BIOSYNTHETIC PROCESS%GOBP%GO:1901576	ORGANIC SUBSTANCE BIOSYNTHETIC PROCESS%GOBP%GO:1901576	0.235277	0.49618	1	PTGDS,APOA4,HSPG2,TALDO1,OGN,PLA2G2A,TPI1,HSP90AB1,HSP90AA1,RBP4,COL5A1,ALDOA,GAPDH,ENO1,PGK1,LUM	1.17146	0.407147	16	44
REGULATION OF PHOSPHORYLATION%GOBP%GO:0042325	REGULATION OF PHOSPHORYLATION%GOBP%GO:0042325	0.237576	0.49618	1	FGA,FGG,FGB,DAG1,AMBP,TGFBR3,EFNA1,ILK,PLA2G2A,PPIF,DBNL,THY1,CORO1C,HSP90AB1,SAA1,GDF2,MYOC,HSP90AA1,YWHAZ,CD44	1.15056	0.365442	20	78
CELLULAR CATION HOMEOSTASIS%GOBP%GO:0030003	CELLULAR CATION HOMEOSTASIS%GOBP%GO:0030003	0.237867	0.49618	-1	TF,CACNA2D1,LTF,APP,ATP1A1,CCL5,ATP2B2,KNG1,CP,F2	-1.15635	-0.380591	10	27
CELLULAR ION HOMEOSTASIS%GOBP%GO:0006873	CELLULAR ION HOMEOSTASIS%GOBP%GO:0006873	0.237867	0.49618	-1	TF,CACNA2D1,LTF,APP,ATP1A1,CCL5,ATP2B2,KNG1,CP,F2	-1.15635	-0.380591	10	27
CELLULAR CHEMICAL HOMEOSTASIS%GOBP%GO:0055082	CELLULAR CHEMICAL HOMEOSTASIS%GOBP%GO:0055082	0.237867	0.49618	-1	TF,CACNA2D1,LTF,APP,ATP1A1,CCL5,ATP2B2,KNG1,CP,F2	-1.15635	-0.380591	10	27
ORGANELLE ASSEMBLY%GOBP%GO:0070925	ORGANELLE ASSEMBLY%GOBP%GO:0070925	0.238018	0.49618	1	BIN2,DBNL,TUBA1A,TPM1,FLNA,HSP90AA1,TUBB4B,TUBA4A,CORO1A	1.21358	0.508739	9	17
ORGANIC SUBSTANCE TRANSPORT%GOBP%GO:0071702	ORGANIC SUBSTANCE TRANSPORT%GOBP%GO:0071702	0.238286	0.49618	1	FGG,CALR,APOA4,LTBP2,SLC2A3,CA3,RAB10,SLC3A2,APOC3,HSPD1,HSPA8,MYH9	1.15858	0.390786	12	52
SIGNALING BY RECEPTOR TYROSINE KINASES%REACTOME DATABASE ID RELEASE 75%9006934	SIGNALING BY RECEPTOR TYROSINE KINASES%REACTOME DATABASE ID RELEASE 75%9006934	0.240237	0.49618	-1	SPARC,KIT,MMP9,PLG	-1.13381	-0.351426	4	35
REGULATION OF NEURON PROJECTION DEVELOPMENT%GOBP%GO:0010975	REGULATION OF NEURON PROJECTION DEVELOPMENT%GOBP%GO:0010975	0.24078	0.49618	1	ARHGDIA,EFNA1,DBNL,THY1,CDH2,OLFM1,CTTN,CFL1,NRP1,S100A9,NRCAM	1.21046	0.507432	11	17
REGULATION OF CELLULAR PROTEIN METABOLIC PROCESS%GOBP%GO:0032268	REGULATION OF CELLULAR PROTEIN METABOLIC PROCESS%GOBP%GO:0032268	0.240842	0.49618	1	FGA,FGG,FGB,CST3,CD59,CALR,DAG1,SERPINF1,SPINK5,CSTB,VSIG4,AMBP,TGFBR3,EFNA1,ILK,PLA2G2A,HSPD1,DBNL,SERPINA3,MYH9,THY1,CORO1C,HSP90AB1,SAA1,GDF2,MYOC,HSP90AA1,YWHAZ,CD44,SERPING1,FKBP1A,SERPINF2,SERPINA1,LGALS3,MSN,GAPDH,ADIPOQ,TIMP1,ENO1,HSP90B1	1.13188	0.337211	40	131
PROTEIN MODIFICATION PROCESS%GOBP%GO:0036211	PROTEIN MODIFICATION PROCESS%GOBP%GO:0036211	0.240927	0.49618	1	FGA,FGG,CST3,IGFBP4,PI3,VGF,EFEMP1,F13A1,TGOLN2,TGFBR3,ILK,PRKCSH,PPIF,LAMB2,LOX,DBNL,CHGB,GDF2,FLNA,TNC,YWHAZ,HLA-A,CDH2,P4HB,LAMB1,FKBP1A,SERPINA1,SPARCL1,GAPDH	1.138	0.35314	29	94
CELLULAR PROTEIN MODIFICATION PROCESS%GOBP%GO:0006464	CELLULAR PROTEIN MODIFICATION PROCESS%GOBP%GO:0006464	0.240927	0.49618	1	FGA,FGG,CST3,IGFBP4,PI3,VGF,EFEMP1,F13A1,TGOLN2,TGFBR3,ILK,PRKCSH,PPIF,LAMB2,LOX,DBNL,CHGB,GDF2,FLNA,TNC,YWHAZ,HLA-A,CDH2,P4HB,LAMB1,FKBP1A,SERPINA1,SPARCL1,GAPDH	1.138	0.35314	29	94
REGULATION OF ENDOTHELIAL CELL MIGRATION%GOBP%GO:0010594	REGULATION OF ENDOTHELIAL CELL MIGRATION%GOBP%GO:0010594	0.242984	0.499066	-1	SPARC,GPLD1	-1.18421	-0.454291	2	15
NITROGEN COMPOUND TRANSPORT%GOBP%GO:0071705	NITROGEN COMPOUND TRANSPORT%GOBP%GO:0071705	0.245989	0.502726	1	FGG,CALR,LTBP2,RAB10,SLC3A2,HSPD1,HSPA8,MYH9	1.1751	0.430563	8	33
HUNTINGTON DISEASE%PANTHER PATHWAY%P00029	HUNTINGTON DISEASE%PANTHER PATHWAY%P00029	0.246085	0.502726	1	CAPN1,CAPN1,CAPN1,ACTG1,ACTG1,ACTG1,GAPDH,GAPDH,GAPDH,TUBB4B,TUBB4B,TUBB4B,RAC2,RAC2	1.1782	0.433568	14	32
MACROMOLECULE MODIFICATION%GOBP%GO:0043412	MACROMOLECULE MODIFICATION%GOBP%GO:0043412	0.248021	0.505326	1	FGA,FGG,CST3,IGFBP4,PI3,VGF,EFEMP1,F13A1,TGOLN2,TGFBR3,ILK,PRKCSH,PPIF,LAMB2,LOX,DBNL,CHGB,GDF2,FLNA,TNC,YWHAZ,HLA-A,CDH2,P4HB,LAMB1,FKBP1A,SERPINA1,SPARCL1,GAPDH	1.13329	0.351025	29	95
CELLULAR HOMEOSTASIS%GOBP%GO:0019725	CELLULAR HOMEOSTASIS%GOBP%GO:0019725	0.249541	0.506457	-1	TF,CACNA2D1,LTF,APP,ATP1A1,CCL5,PRDX1,ATP2B2,KNG1,CP,F2	-1.13304	-0.355519	11	33
REGULATION OF LYMPHOCYTE ACTIVATION%GOBP%GO:0051249	REGULATION OF LYMPHOCYTE ACTIVATION%GOBP%GO:0051249	0.249905	0.506457	-1	IGHV3-23,BST1,IGHV3-21,IGHA2,IGHV3-43,IGHV3-15,CCL5,IGLL1,IGHD,IGHV5-51,IGHM,IGHV3-72,IGHV4-28,IGHV3-64,IGHG2,TFRC,IGHV3-66,IGHG3,IGHV6-1,CD55,IGF1,IGHV1-18,IGHV3-20,IGF2	-1.11005	-0.308177	24	59
ORGANIC SUBSTANCE CATABOLIC PROCESS%GOBP%GO:1901575	ORGANIC SUBSTANCE CATABOLIC PROCESS%GOBP%GO:1901575	0.251051	0.507429	-1	PCYOX1,ACE,UCHL1,PON1,HPSE,PON3,LTA4H,DBH,ENPP2,GOT1,PCSK9,VCP	-1.10728	-0.306263	12	60
FOCAL ADHESION%WIKIPATHWAYS_20210110%WP306%HOMO SAPIENS	FOCAL ADHESION%WIKIPATHWAYS_20210110%WP306%HOMO SAPIENS	0.257206	0.516273	1	ACTN4,LAMB2,PARVB,FLNA,TNC,ACTG1,LAMB1,TLN1,ITGA2B,ZYX,THBS4	1.18038	0.472008	11	21
GENERIC TRANSCRIPTION PATHWAY%REACTOME%R-HSA-212436.11	GENERIC TRANSCRIPTION PATHWAY%REACTOME%R-HSA-212436.11	0.2582	0.516273	-1	PF4,KIT,IGFBP3,PRDX1,ZNF528	-1.1371	-0.37785	5	26
RNA POLYMERASE II TRANSCRIPTION%REACTOME%R-HSA-73857.5	RNA POLYMERASE II TRANSCRIPTION%REACTOME%R-HSA-73857.5	0.2582	0.516273	-1	PF4,KIT,IGFBP3,PRDX1,ZNF528	-1.1371	-0.37785	5	26
AMIDE TRANSPORT%GOBP%GO:0042886	AMIDE TRANSPORT%GOBP%GO:0042886	0.258221	0.516273	1	FGG,CALR,LTBP2,RAB10,HSPD1,HSPA8,MYH9	1.17223	0.439698	7	29
CARBOHYDRATE DERIVATIVE BIOSYNTHETIC PROCESS%GOBP%GO:1901137	CARBOHYDRATE DERIVATIVE BIOSYNTHETIC PROCESS%GOBP%GO:1901137	0.258814	0.516273	1	HSPG2,OGN,TPI1,ALDOA,GAPDH,ENO1,PGK1,LUM	1.1891	0.498478	8	17
SYMBIONT PROCESS%GOBP%GO:0044403	SYMBIONT PROCESS%GOBP%GO:0044403	0.259933	0.517152	-1	PF4,LTF,PLG,CCL5,APOL1,APCS,IGF2R,FN1,VCP,PHB,F2,HRG	-1.13156	-0.357695	12	32
ORGANIC CYCLIC COMPOUND BIOSYNTHETIC PROCESS%GOBP%GO:1901362	ORGANIC CYCLIC COMPOUND BIOSYNTHETIC PROCESS%GOBP%GO:1901362	0.262063	0.519285	1	APOA4,TPI1,HSP90AB1,HSP90AA1,ALDOA,GAPDH,ENO1,PGK1	1.18544	0.496944	8	17
RECEPTOR-MEDIATED ENDOCYTOSIS%GOBP%GO:0006898	RECEPTOR-MEDIATED ENDOCYTOSIS%GOBP%GO:0006898	0.263422	0.519285	-1	SPARC,STAB1,IGHV3-23,IGHA2,HPX,APOL1,IGF2R,APOB	-1.11867	-0.341207	8	37
PEPTIDE TRANSPORT%GOBP%GO:0015833	PEPTIDE TRANSPORT%GOBP%GO:0015833	0.263731	0.519285	1	FGG,CALR,LTBP2,RAB10,HSPD1,HSPA8,MYH9	1.16957	0.442831	7	28
PROTEIN TRANSPORT%GOBP%GO:0015031	PROTEIN TRANSPORT%GOBP%GO:0015031	0.263731	0.519285	1	FGG,CALR,LTBP2,RAB10,HSPD1,HSPA8,MYH9	1.16957	0.442831	7	28
REGULATION OF T CELL ACTIVATION%GOBP%GO:0050863	REGULATION OF T CELL ACTIVATION%GOBP%GO:0050863	0.266804	0.523982	1	IGFBP2,SPINK5,VSIG4,HSPD1,VCAM1,THY1,HLA-A,LGALS3	1.17511	0.475417	8	20
REGULATION OF TRANSMEMBRANE TRANSPORT%GOBP%GO:0034762	REGULATION OF TRANSMEMBRANE TRANSPORT%GOBP%GO:0034762	0.267887	0.524755	-1	CACNA2D1,C3,MMP9,APP,NEFL,CRHBP,PCSK9	-1.13006	-0.386654	7	23
INNATE IMMUNE RESPONSE%GOBP%GO:0045087	INNATE IMMUNE RESPONSE%GOBP%GO:0045087	0.269161	0.5259	-1	C3,LTF,IGHV3-23,TREML1,PGLYRP2,IGHV3-21,APP,IGHA2,IGHV3-43,IGHV3-15,CCL5,APOL1,APCS,CFP,IGLL1,FCN2,IGHD,F12,IGHV5-51,MASP1,IGHM,IGHV3-72,IGHV4-28,CRISP3,IGHV3-64,IGHG2,IGHV3-66,IGHG3	-1.08187	-0.281497	28	83
REGULATION OF BINDING%GOBP%GO:0051098	REGULATION OF BINDING%GOBP%GO:0051098	0.274744	0.534454	-1	MMP9,VTN,PON1,APP,PTPRF,PCSK9	-1.12421	-0.380942	6	24
POSITIVE REGULATION OF PROTEOLYSIS%GOBP%GO:0045862	POSITIVE REGULATION OF PROTEOLYSIS%GOBP%GO:0045862	0.27506	0.534454	-1	GPLD1,KLKB1,CLEC3B,F12,VCP,PHB	-1.14038	-0.418071	6	18
NEGATIVE REGULATION OF CELLULAR METABOLIC PROCESS%GOBP%GO:0031324	NEGATIVE REGULATION OF CELLULAR METABOLIC PROCESS%GOBP%GO:0031324	0.275643	0.534454	1	CST3,CD59,CALR,DAG1,SERPINF1,SPINK5,CSTB,VSIG4,AMBP,EFNA1,APOC3,PPIF,LIMS1,APOD,HSPA8,SERPINA3,THY1,CORO1C,HSP90AB1,GDF2,FLNA,CD44,SERPING1,FKBP1A,SERPINF2,SERPINA1,CLTC,LGALS3,GAPDH,ADIPOQ,TIMP1,ENO1	1.11629	0.34858	32	89
REGULATION OF NUCLEOBASE-CONTAINING COMPOUND METABOLIC PROCESS%GOBP%GO:0019219	REGULATION OF NUCLEOBASE-CONTAINING COMPOUND METABOLIC PROCESS%GOBP%GO:0019219	0.276659	0.535061	1	CELSR2,CALR,EFEMP1,TGFBR3,EFNA1,ILK,CCT2,ACTN4,HSPD1,PPIF,LIMS1,HSPA8,CDH1,HSP90AB1,TMSB4X,GDF2,FLNA,HSP90AA1,YWHAZ	1.12762	0.371012	19	61
SMALL MOLECULE BIOSYNTHETIC PROCESS%GOBP%GO:0044283	SMALL MOLECULE BIOSYNTHETIC PROCESS%GOBP%GO:0044283	0.277839	0.535983	1	PTGDS,APOA4,TALDO1,TPI1,RBP4,ALDOA,GAPDH,ENO1,PGK1	1.15983	0.46379	9	21
BINDING AND UPTAKE OF LIGANDS BY SCAVENGER RECEPTORS%REACTOME DATABASE ID RELEASE 75%2173782	BINDING AND UPTAKE OF LIGANDS BY SCAVENGER RECEPTORS%REACTOME DATABASE ID RELEASE 75%2173782	0.280734	0.5402	-1	SPARC,STAB1,IGHV3-23,IGHA2,HPX,APOL1,APOB,MASP1,COL1A2,IGKV3D-20,IGKV1-5,IGKV4-1,HPR,HP	-1.11044	-0.348426	14	33
PROTEIN STABILIZATION%GOBP%GO:0050821	PROTEIN STABILIZATION%GOBP%GO:0050821	0.283997	0.545102	1	CALR,EFNA1,CCT2,HSPD1,HSP90AB1,FLNA,HSP90AA1,GAPDH	1.16366	0.487814	8	17
CYTOKINE SIGNALING IN IMMUNE SYSTEM%REACTOME DATABASE ID RELEASE 75%1280215	CYTOKINE SIGNALING IN IMMUNE SYSTEM%REACTOME DATABASE ID RELEASE 75%1280215	0.285978	0.546716	1	B2M,F13A1,CAPZA1,TALDO1,HSPA8,HLA-B,VCAM1,SAA1,FLNA,HSP90AA1,YWHAZ,HLA-A,CD44,P4HB,MSN,TIMP1,HSP90B1	1.12832	0.39336	17	43
REGULATION OF CELLULAR PROCESS%GOBP%GO:0050794	REGULATION OF CELLULAR PROCESS%GOBP%GO:0050794	0.286878	0.546716	1	FGA,FGG,FGB,CELSR2,CST3,CD59,REG3A,CALR,FBLN5,IGFBP4,APOA4,SUSD5,AZGP1,CHGA,B2M,DAG1,VGF,LTBP2,EFEMP1,F13A1,IGFBP2,SERPINF1,TXNDC5,SPINK5,CSTB,VSIG4,VASN,ARHGDIA,AMBP,TGFBR3,CAPZA1,EFNA1,ILK,RAB10,PRKCSH,CCT2,CAPN1,NENF,APOC3,TALDO1,ACTN4,OGN,PLA2G2A,HSPD1,PPIF,LIMS1,COTL1,ADAMDEC1,APOD,DBNL,HSPA8,HLA-B,VCAM1,SERPINA3,CDH1,COL18A1,TUBA1A,MYH9,THY1,PARVB,TPM1,CORO1C,CD14,HSP90AB1,TMSB4X,HYOU1,SAA1…	1.07681	0.300226	106	379
SIGNAL TRANSDUCTION%GOBP%GO:0007165	SIGNAL TRANSDUCTION%GOBP%GO:0007165	0.28699	0.546716	1	FGA,FGG,FGB,CELSR2,CD59,CALR,IGFBP4,SUSD5,CHGA,B2M,LTBP2,EFEMP1,F13A1,ARHGDIA,TGFBR3,CAPZA1,EFNA1,ILK,PRKCSH,APOC3,TALDO1,ACTN4,HSPD1,LIMS1,DBNL,HSPA8,HLA-B,VCAM1,MYH9,THY1,CORO1C,CD14,HSP90AB1,TMSB4X,HYOU1,SAA1,GDF2,FLNA,MYOC,HSP90AA1,YWHAZ,HLA-A,CD44	1.09037	0.310786	43	212
CARBOHYDRATE DERIVATIVE METABOLIC PROCESS%GOBP%GO:1901135	CARBOHYDRATE DERIVATIVE METABOLIC PROCESS%GOBP%GO:1901135	0.289516	0.550153	1	GANAB,HSPG2,PRKCSH,TALDO1,OGN,TPI1,HSPA8,PGD,CD44,ALDOA,GAPDH,ENO1,PGK1,CHI3L1,LUM,MYH7	1.13295	0.409566	16	35
NEGATIVE REGULATION OF PROTEIN METABOLIC PROCESS%GOBP%GO:0051248	NEGATIVE REGULATION OF PROTEIN METABOLIC PROCESS%GOBP%GO:0051248	0.290708	0.551044	1	CST3,CD59,CALR,DAG1,SERPINF1,SPINK5,CSTB,VSIG4,AMBP,EFNA1,APOD,SERPINA3,THY1,CORO1C,HSP90AB1,FLNA,CD44,SERPING1,FKBP1A,SERPINF2,SERPINA1,LGALS3,GAPDH,ADIPOQ,TIMP1	1.11368	0.358581	25	71
CELLULAR NITROGEN COMPOUND METABOLIC PROCESS%GOBP%GO:0034641	CELLULAR NITROGEN COMPOUND METABOLIC PROCESS%GOBP%GO:0034641	0.293601	0.553954	-1	ACE,BST1,PGLYRP2,BTD,APP,LTA4H,DBH,NNT	-1.08183	-0.306093	8	53
CELLULAR RESPONSE TO STRESS%GOBP%GO:0033554	CELLULAR RESPONSE TO STRESS%GOBP%GO:0033554	0.293865	0.553954	1	CALR,APOA4,HSPD1,PPIF,APOD,DBNL,HSPA8,TPM1,HSP90AB1,HYOU1,HSP90AA1,P4HB,TLN1,HSP90B1,PGK1	1.13364	0.412658	15	34
NEURON DEVELOPMENT%GOBP%GO:0048666	NEURON DEVELOPMENT%GOBP%GO:0048666	0.294424	0.553954	1	CELSR2,DAG1,EFNA1,RAB10,APOD,DBNL,THY1,HSP90AB1,MYOC,HSP90AA1,LAMB1	1.12158	0.398398	11	39
HEART DEVELOPMENT%GOBP%GO:0007507	HEART DEVELOPMENT%GOBP%GO:0007507	0.296094	0.555246	1	TGFBR3,EFNA1,TPM1,RBP4,PDLIM1,FKBP1A,EMILIN1,MYH7,HEG1,FBN1,OLFM1	1.14894	0.475221	11	18
LEISHMANIA PARASITE GROWTH AND SURVIVAL%REACTOME DATABASE ID RELEASE 75%9664433	LEISHMANIA PARASITE GROWTH AND SURVIVAL%REACTOME DATABASE ID RELEASE 75%9664433	0.297297	0.555246	-1	IGHV3-23,IGHG2,IGHG3,IGKV3D-20,IGKV1-5,IGKV4-1,IGLC7,IGKC,IGKV1-12	-1.12309	-0.418267	9	17
ANTI-INFLAMMATORY RESPONSE FAVOURING LEISHMANIA PARASITE INFECTION%REACTOME DATABASE ID RELEASE 75%9662851	ANTI-INFLAMMATORY RESPONSE FAVOURING LEISHMANIA PARASITE INFECTION%REACTOME DATABASE ID RELEASE 75%9662851	0.297297	0.555246	-1	IGHV3-23,IGHG2,IGHG3,IGKV3D-20,IGKV1-5,IGKV4-1,IGLC7,IGKC,IGKV1-12	-1.12309	-0.418267	9	17
CARBOHYDRATE METABOLIC PROCESS%GOBP%GO:0005975	CARBOHYDRATE METABOLIC PROCESS%GOBP%GO:0005975	0.3005	0.557075	1	SLC2A3,TALDO1,APOD,TPI1,PGD,RBP4,ALDOA,GAPDH,ADIPOQ,ENO1,PGK1	1.13873	0.447252	11	23
ALZHEIMER DISEASE-PRESENILIN PATHWAY%PANTHER PATHWAY%P00004	ALZHEIMER DISEASE-PRESENILIN PATHWAY%PANTHER PATHWAY%P00004	0.301354	0.557075	-1	MMP9,MMP9,APP,APP	-1.10568	-0.363915	4	27
POSITIVE REGULATION OF PROTEIN KINASE ACTIVITY%GOBP%GO:0045860	POSITIVE REGULATION OF PROTEIN KINASE ACTIVITY%GOBP%GO:0045860	0.301442	0.557075	-1	ACE,KIT,LTF	-1.10424	-0.37782	3	23
REGULATION OF PROTEIN MODIFICATION PROCESS%GOBP%GO:0031399	REGULATION OF PROTEIN MODIFICATION PROCESS%GOBP%GO:0031399	0.302407	0.557075	1	FGA,FGG,FGB,DAG1,AMBP,TGFBR3,EFNA1,ILK,PLA2G2A,DBNL,THY1,CORO1C,HSP90AB1,SAA1,GDF2,MYOC,HSP90AA1,YWHAZ,CD44	1.10191	0.349204	19	79
NEGATIVE REGULATION OF CELLULAR PROTEIN METABOLIC PROCESS%GOBP%GO:0032269	NEGATIVE REGULATION OF CELLULAR PROTEIN METABOLIC PROCESS%GOBP%GO:0032269	0.302589	0.557075	1	CST3,CD59,CALR,DAG1,SERPINF1,SPINK5,CSTB,VSIG4,AMBP,EFNA1,SERPINA3,THY1,CORO1C,HSP90AB1,CD44,SERPING1,FKBP1A,SERPINF2,SERPINA1,LGALS3,GAPDH,ADIPOQ,TIMP1	1.10737	0.360549	23	65
NEURON DIFFERENTIATION%GOBP%GO:0030182	NEURON DIFFERENTIATION%GOBP%GO:0030182	0.303324	0.557075	1	CELSR2,DAG1,SPINK5,EFNA1,RAB10,APOD,DBNL,THY1,HSP90AB1,MYOC,HSP90AA1,LAMB1	1.1146	0.390132	12	42
CYTOSKELETON ORGANIZATION%GOBP%GO:0007010	CYTOSKELETON ORGANIZATION%GOBP%GO:0007010	0.304021	0.557075	1	DAG1,TPM4,CAPZA1,DBNL,TUBA1A,MYH9,THY1,PARVB,TPM1,CORO1C,FLNA,ANK1,TPM3,ALDOA,PDLIM1,GAPDH,F11R,HSP90B1,TUBB4B,TUBA4A,RAC2	1.10926	0.376635	21	50
PARKINSON DISEASE%PANTHER PATHWAY%P00049	PARKINSON DISEASE%PANTHER PATHWAY%P00049	0.304125	0.557075	-1	UCHL1,UCHL1	-1.11114	-0.394489	2	20
REGULATION OF CELLULAR COMPONENT BIOGENESIS%GOBP%GO:0044087	REGULATION OF CELLULAR COMPONENT BIOGENESIS%GOBP%GO:0044087	0.306145	0.558816	1	CHGA,DAG1,CAPZA1,LIMS1,COTL1,APOD,DBNL,HSPA8,THY1,TPM1,CORO1C,TMSB4X,VCL,MYOC,HSP90AA1,ACTG1,SERPINF2,LGALS3,MSN,F11R,RAC2,EMILIN1,CDH5,PFN1	1.10711	0.374773	24	51
REGULATION OF LEUKOCYTE CELL-CELL ADHESION%GOBP%GO:1903037	REGULATION OF LEUKOCYTE CELL-CELL ADHESION%GOBP%GO:1903037	0.306542	0.558816	1	IGFBP2,VSIG4,HSPD1,VCAM1,THY1,HLA-A,CD44,LGALS3	1.13728	0.470398	8	18
INFLAMMATION MEDIATED BY CHEMOKINE AND CYTOKINE SIGNALING PATHWAY%PANTHER PATHWAY%P00031	INFLAMMATION MEDIATED BY CHEMOKINE AND CYTOKINE SIGNALING PATHWAY%PANTHER PATHWAY%P00031	0.309973	0.563722	-1	PF4V1,PF4,PF4	-1.09217	-0.348315	3	31
POSITIVE REGULATION OF GENE EXPRESSION%GOBP%GO:0010628	POSITIVE REGULATION OF GENE EXPRESSION%GOBP%GO:0010628	0.312417	0.566814	-1	PF4,KLKB1,CLEC3B,APP,HLF,CCL5,FN1,F12,PHB	-1.07614	-0.322294	9	41
TRANSPORT OF SMALL MOLECULES%REACTOME%R-HSA-382551.5	TRANSPORT OF SMALL MOLECULES%REACTOME%R-HSA-382551.5	0.313831	0.567247	1	APOA4,AZGP1,MB,SLC2A3,LSR,FTL,SLC3A2,APOC3,APOD	1.10454	0.392346	9	39
POSITIVE REGULATION OF MOLECULAR FUNCTION%GOBP%GO:0044093	POSITIVE REGULATION OF MOLECULAR FUNCTION%GOBP%GO:0044093	0.314145	0.567247	-1	ACE,KIT,GPLD1,CACNA2D1,LTF,MMP9,VTN,PON1,APP	-1.06269	-0.286292	9	69
REGULATION OF RESPONSE TO EXTERNAL STIMULUS%GOBP%GO:0032101	REGULATION OF RESPONSE TO EXTERNAL STIMULUS%GOBP%GO:0032101	0.316393	0.569957	1	FGA,FGG,FGB,CD59,CALR	1.08781	0.33205	5	105
DEFENSE RESPONSE TO OTHER ORGANISM%GOBP%GO:0098542	DEFENSE RESPONSE TO OTHER ORGANISM%GOBP%GO:0098542	0.31845	0.57141	1	FGA,FGB,LYZ,PI3,CHGA	1.09434	0.350776	5	73
REGULATION OF TRANSFERASE ACTIVITY%GOBP%GO:0051338	REGULATION OF TRANSFERASE ACTIVITY%GOBP%GO:0051338	0.319422	0.57141	-1	ACE,UCHL1,KIT,LTF,APP	-1.07354	-0.323234	5	40
REGULATION OF NUCLEIC ACID-TEMPLATED TRANSCRIPTION%GOBP%GO:1903506	REGULATION OF NUCLEIC ACID-TEMPLATED TRANSCRIPTION%GOBP%GO:1903506	0.31947	0.57141	1	CELSR2,CALR,EFEMP1,TGFBR3,EFNA1,ILK,ACTN4,HSPD1,LIMS1,HSPA8,CDH1,TMSB4X,GDF2,FLNA	1.09931	0.376131	14	48
ORGANONITROGEN COMPOUND METABOLIC PROCESS%GOBP%GO:1901564	ORGANONITROGEN COMPOUND METABOLIC PROCESS%GOBP%GO:1901564	0.320621	0.57141	-1	PCYOX1,TF,ACE,UCHL1,KIT,GPLD1,C3,BCHE,LTF,MMP9,CFH,IGHV3-23,BST1,KLKB1,IGFBP3,PROC,PGLYRP2,IGHV3-21,PLG,BTD,ITIH2,PON1,APP,HPSE,C8B,IGHA2,LTA4H,NEFL,C1QA,SERPIND1,IGHV3-43,IGFALS,PTPRF,HPX,F10,IGHV3-15,DBH,CNDP1,CCL5,NNT,APOL1,APCS,C4A,ENPP2,CFP,IGLL1,FCN2,IGHD,APOB,GOT1,FN1,PCSK9,F12,KNG1,VCP	-1.03794	-0.235574	55	270
REGULATION OF BIOLOGICAL QUALITY%GOBP%GO:0065008	REGULATION OF BIOLOGICAL QUALITY%GOBP%GO:0065008	0.320949	0.57141	1	FGA,FGG,FGB,CD59,CALR,LYZ,APOA4,AZGP1,CHGA,B2M,DAG1,VGF,F13A1,LSR,TGFBR3,CAPZA1,EFNA1,FTL,ILK,CCT2,NENF,APOC3,PLA2G2A,HSPD1,PPIF,COTL1,DBNL,HSPA8,SERPINA3,MYH9,THY1,VWF,PARVB,TPM1,HSP90AB1,TMSB4X,SAA1,GDF2,VCL,FLNA,MYOC,HSP90AA1,YWHAZ,RBP4	1.07418	0.306926	44	204
REGULATION OF CELL ACTIVATION%GOBP%GO:0050865	REGULATION OF CELL ACTIVATION%GOBP%GO:0050865	0.324607	0.575261	-1	IGHV3-23,BST1,IGHV3-21,IGHA2,IGHV3-43,IGHV3-15,CCL5,IGLL1,IGHD,IGHV5-51,F2,HRG,IGHM,IGHV3-72,IGHV4-28,IGHV3-64,IGHG2,TFRC,IGHV3-66,IGHG3,IGHV6-1,CD55,IGF1,IGHV1-18,IGHV3-20,IGF2	-1.05965	-0.287083	26	67
NEGATIVE REGULATION OF IMMUNE SYSTEM PROCESS%GOBP%GO:0002683	NEGATIVE REGULATION OF IMMUNE SYSTEM PROCESS%GOBP%GO:0002683	0.324622	0.575261	1	CD59,SPINK5,VSIG4,AMBP,APOD,HLA-B,THY1,CD14,HLA-A,SERPING1,LGALS3,ADIPOQ,EMILIN1,FBN1	1.10959	0.413876	14	30
HALLMARK_XENOBIOTIC_METABOLISM%MSIGDB_C2%HALLMARK_XENOBIOTIC_METABOLISM	HALLMARK_XENOBIOTIC_METABOLISM%MSIGDB_C2%HALLMARK_XENOBIOTIC_METABOLISM	0.327051	0.57822	1	PTGDS,IGFBP4,MBL2	1.12041	0.469683	3	17
REGULATION OF PROTEIN POLYMERIZATION%GOBP%GO:0032271	REGULATION OF PROTEIN POLYMERIZATION%GOBP%GO:0032271	0.330081	0.582226	1	CAPZA1,COTL1,DBNL,TMSB4X,HSP90AA1,CDH5,PFN1,CORO1A,CTTN	1.12136	0.483494	9	15
REGULATION OF PHOSPHATE METABOLIC PROCESS%GOBP%GO:0019220	REGULATION OF PHOSPHATE METABOLIC PROCESS%GOBP%GO:0019220	0.334601	0.585559	1	FGA,FGG,FGB,DAG1,AMBP,TGFBR3,EFNA1,ILK,PLA2G2A,PPIF,DBNL,THY1,CORO1C,HSP90AB1,TMSB4X,SAA1,GDF2,MYOC,HSP90AA1,YWHAZ,CD44,FKBP1A,SERPINF2,LGALS3,ADIPOQ,ENO1,HSP90B1,PGK1,CHI3L1,EMILIN1,HEG1,CDH5	1.07813	0.336665	32	89
REGULATION OF PHOSPHORUS METABOLIC PROCESS%GOBP%GO:0051174	REGULATION OF PHOSPHORUS METABOLIC PROCESS%GOBP%GO:0051174	0.334601	0.585559	1	FGA,FGG,FGB,DAG1,AMBP,TGFBR3,EFNA1,ILK,PLA2G2A,PPIF,DBNL,THY1,CORO1C,HSP90AB1,TMSB4X,SAA1,GDF2,MYOC,HSP90AA1,YWHAZ,CD44,FKBP1A,SERPINF2,LGALS3,ADIPOQ,ENO1,HSP90B1,PGK1,CHI3L1,EMILIN1,HEG1,CDH5	1.07813	0.336665	32	89
REGULATION OF CYTOSKELETON ORGANIZATION%GOBP%GO:0051493	REGULATION OF CYTOSKELETON ORGANIZATION%GOBP%GO:0051493	0.334974	0.585559	1	ARHGDIA,CAPZA1,COTL1,DBNL,TPM1,TMSB4X,MYOC,ACTG1,SERPINF2,CLTC,F11R,RAC2,CDH5,PFN1,S100A8,CORO1A,CTTN	1.09842	0.40421	17	32
MEMBRANE TRAFFICKING%REACTOME%R-HSA-199991.6	MEMBRANE TRAFFICKING%REACTOME%R-HSA-199991.6	0.337768	0.585559	1	CD59,TXNDC5,TGOLN2,CAPZA1,FTL,RAB10,HSPA8,MYH9,ANK1,YWHAZ,SERPINA1,CLTC	1.09762	0.399549	12	34
PLASMA LIPOPROTEIN PARTICLE REMODELING%GOBP%GO:0034369	PLASMA LIPOPROTEIN PARTICLE REMODELING%GOBP%GO:0034369	0.338049	0.585559	1	APOA4,APOC3,PLA2G2A	1.10769	0.471276	3	16
PROTEIN-CONTAINING COMPLEX REMODELING%GOBP%GO:0034367	PROTEIN-CONTAINING COMPLEX REMODELING%GOBP%GO:0034367	0.338049	0.585559	1	APOA4,APOC3,PLA2G2A	1.10769	0.471276	3	16
PROTEIN-LIPID COMPLEX REMODELING%GOBP%GO:0034368	PROTEIN-LIPID COMPLEX REMODELING%GOBP%GO:0034368	0.338049	0.585559	1	APOA4,APOC3,PLA2G2A	1.10769	0.471276	3	16
REGULATION OF MACROMOLECULE BIOSYNTHETIC PROCESS%GOBP%GO:0010556	REGULATION OF MACROMOLECULE BIOSYNTHETIC PROCESS%GOBP%GO:0010556	0.338118	0.585559	1	CELSR2,CALR,EFEMP1,TGFBR3,EFNA1,ILK,CCT2,ACTN4,HSPD1,LIMS1,HSPA8,CDH1,HSP90AB1,TMSB4X,GDF2,FLNA,HSP90AA1,SERPINF2,CLTC,GAPDH,ADIPOQ,ENO1	1.08154	0.356538	22	60
REGULATION OF RESPONSE TO STRESS%GOBP%GO:0080134	REGULATION OF RESPONSE TO STRESS%GOBP%GO:0080134	0.3391	0.585928	1	FGA,FGG,FGB,CD59,REG3A,FBLN5,B2M,VSIG4,AMBP,TGFBR3,CFHR2,PLA2G2A,HSPD1,APOD,DBNL,HSPA8,HLA-B,MYH9,THY1,CD14,HSP90AB1,TMSB4X,HYOU1,SAA1	1.07105	0.319634	24	129
POSITIVE REGULATION OF CELLULAR PROTEIN METABOLIC PROCESS%GOBP%GO:0032270	POSITIVE REGULATION OF CELLULAR PROTEIN METABOLIC PROCESS%GOBP%GO:0032270	0.341387	0.588544	1	FGA,FGG,FGB,EFNA1,ILK,PLA2G2A,HSPD1,DBNL,MYH9,HSP90AB1,SAA1,GDF2	1.07895	0.346736	12	72
POSITIVE REGULATION OF PROTEIN METABOLIC PROCESS%GOBP%GO:0051247	POSITIVE REGULATION OF PROTEIN METABOLIC PROCESS%GOBP%GO:0051247	0.349568	0.601288	1	FGA,FGG,FGB,EFNA1,ILK,PLA2G2A,HSPD1,DBNL,MYH9,HSP90AB1,SAA1,GDF2	1.07202	0.342902	12	74
PLATELET ACTIVATION, SIGNALING AND AGGREGATION%REACTOME DATABASE ID RELEASE 75%76002	PLATELET ACTIVATION, SIGNALING AND AGGREGATION%REACTOME DATABASE ID RELEASE 75%76002	0.350578	0.601667	1	FGA,FGG,FGB,F13A1,ORM2,CFD,ORM1,ACTN4,FAM3C,SERPINA3,VWF,TMSB4X,VCL,FLNA,YWHAZ,ALDOA,SERPING1,SERPINF2,SERPINA1,TIMP1,ITIH3,TLN1,GP1BB,TUBA4A,RAC2,ITGA2B	1.07224	0.344578	26	72
GENE EXPRESSION (TRANSCRIPTION)%REACTOME%R-HSA-74160.7	GENE EXPRESSION (TRANSCRIPTION)%REACTOME%R-HSA-74160.7	0.353805	0.605842	-1	PF4,KIT,IGFBP3,PRDX1,ZNF528	-1.06303	-0.345629	5	29
ACTIVATION OF IMMUNE RESPONSE%GOBP%GO:0002253	ACTIVATION OF IMMUNE RESPONSE%GOBP%GO:0002253	0.355006	0.606535	1	FGA,FGG,FGB,MBL2,CFD	1.06574	0.332095	5	91
REGULATION OF PROTEIN BINDING%GOBP%GO:0043393	REGULATION OF PROTEIN BINDING%GOBP%GO:0043393	0.358048	0.610364	-1	MMP9,VTN,APP,PTPRF,PCSK9	-1.06946	-0.379693	5	20
INTRACELLULAR TRANSPORT%GOBP%GO:0046907	INTRACELLULAR TRANSPORT%GOBP%GO:0046907	0.359816	0.612009	1	CD59,CALR,CHGA,LTBP2,CAPZA1,RAB10,ACTN4,HSPD1,HSPA8,TUBA1A,CORO1C,HYOU1,ANK1,HSP90AA1,SERPINA1,CLTC	1.06926	0.363056	16	50
ORGANELLE LOCALIZATION%GOBP%GO:0051640	ORGANELLE LOCALIZATION%GOBP%GO:0051640	0.363311	0.612853	1	CD59,CHGA,RAB10,ACTN4,TUBA1A,MYH9,HSP90AA1,YWHAZ,SERPINA1,TUBB4B,TUBA4A,F5	1.08009	0.417711	12	25
INTRACELLULAR PROTEIN TRANSPORT%GOBP%GO:0006886	INTRACELLULAR PROTEIN TRANSPORT%GOBP%GO:0006886	0.366018	0.612853	1	CALR,LTBP2,HSPD1,HSPA8,HSP90AA1,CLTC,HSP90B1,MAN1A1,CTTN,CAT,HSPA5	1.08499	0.448771	11	18
BLOOD VESSEL MORPHOGENESIS%GOBP%GO:0048514	BLOOD VESSEL MORPHOGENESIS%GOBP%GO:0048514	0.36683	0.612853	1	TGFBR3,APOD,LOX,COL18A1,MYH9,THY1,GDF2,EFEMP2,CDH2,ACTG1,SERPINF2	1.07837	0.408299	11	28
REGULATION OF LEUKOCYTE ACTIVATION%GOBP%GO:0002694	REGULATION OF LEUKOCYTE ACTIVATION%GOBP%GO:0002694	0.367653	0.612853	-1	IGHV3-23,BST1,IGHV3-21,IGHA2,IGHV3-43,IGHV3-15,CCL5,IGLL1,IGHD,IGHV5-51,IGHM,IGHV3-72,IGHV4-28,IGHV3-64,IGHG2,TFRC,IGHV3-66,IGHG3,IGHV6-1,CD55,IGF1,IGHV1-18,IGHV3-20,IGF2	-1.04147	-0.286892	24	61
PLATELET DEGRANULATION%REACTOME DATABASE ID RELEASE 75%114608	PLATELET DEGRANULATION%REACTOME DATABASE ID RELEASE 75%114608	0.367849	0.612853	1	FGA,FGG,FGB,F13A1,ORM2,CFD,ORM1,ACTN4,FAM3C,SERPINA3,VWF,TMSB4X,VCL,FLNA,ALDOA,SERPING1,SERPINF2,SERPINA1,TIMP1,ITIH3,TLN1,TUBA4A,ITGA2B	1.06294	0.347162	23	64
RESPONSE TO ELEVATED PLATELET CYTOSOLIC CA2+%REACTOME%R-HSA-76005.2	RESPONSE TO ELEVATED PLATELET CYTOSOLIC CA2+%REACTOME%R-HSA-76005.2	0.367849	0.612853	1	FGA,FGG,FGB,F13A1,ORM2,CFD,ORM1,ACTN4,FAM3C,SERPINA3,VWF,TMSB4X,VCL,FLNA,ALDOA,SERPING1,SERPINF2,SERPINA1,TIMP1,ITIH3,TLN1,TUBA4A,ITGA2B	1.06294	0.347162	23	64
ACTIN FILAMENT-BASED PROCESS%GOBP%GO:0030029	ACTIN FILAMENT-BASED PROCESS%GOBP%GO:0030029	0.368337	0.612853	1	TPM4,CAPZA1,MYL6,ACTN4,DBNL,MYH9,PARVB,TPM1,CORO1C,FLNA,TPM3,ALDOA,PDLIM1,F11R,HSP90B1,RAC2,MYH7,ZYX	1.06764	0.380942	18	38
PROTEIN ACTIVATION CASCADE%GOBP%GO:0072376	PROTEIN ACTIVATION CASCADE%GOBP%GO:0072376	0.369176	0.612853	1	FGA,FGG,FGB,F13A1	1.0561	0.33013	4	88
REGULATION OF RNA BIOSYNTHETIC PROCESS%GOBP%GO:2001141	REGULATION OF RNA BIOSYNTHETIC PROCESS%GOBP%GO:2001141	0.369974	0.612853	1	CELSR2,CALR,EFEMP1,TGFBR3,EFNA1,ILK,ACTN4,HSPD1,LIMS1,HSPA8,CDH1,TMSB4X,GDF2,FLNA	1.06309	0.36096	14	50
REGULATION OF IMMUNE EFFECTOR PROCESS%GOBP%GO:0002697	REGULATION OF IMMUNE EFFECTOR PROCESS%GOBP%GO:0002697	0.370999	0.612853	-1	C3,CFH,IGHV3-23,VTN,C8B,C8G,C1QA,C4A,CFP,PHB,CPN2,F2,C4BPA,IGHG2,CFI,TFRC,CPB2,IGHG3,IGKV3D-20,IGKV1-5,IGKV4-1,C8A,CD55	-1.03591	-0.284703	23	62
PLATELET DEGRANULATION%GOBP%GO:0002576	PLATELET DEGRANULATION%GOBP%GO:0002576	0.372106	0.612853	1	FGA,FGG,FGB,F13A1,ORM2,CFD,ORM1,ACTN4,FAM3C,SERPINA3,VWF,TMSB4X,VCL,FLNA,ALDOA,SERPING1,SERPINF2,SERPINA1,TIMP1,ITIH3,TLN1,TUBA4A,ITGA2B	1.05953	0.349283	23	60
POSITIVE REGULATION OF NUCLEIC ACID-TEMPLATED TRANSCRIPTION%GOBP%GO:1903508	POSITIVE REGULATION OF NUCLEIC ACID-TEMPLATED TRANSCRIPTION%GOBP%GO:1903508	0.372401	0.612853	-1	PF4,APP,HLF	-1.06094	-0.395121	3	17
POSITIVE REGULATION OF RNA BIOSYNTHETIC PROCESS%GOBP%GO:1902680	POSITIVE REGULATION OF RNA BIOSYNTHETIC PROCESS%GOBP%GO:1902680	0.372401	0.612853	-1	PF4,APP,HLF	-1.06094	-0.395121	3	17
POSITIVE REGULATION OF TRANSCRIPTION, DNA-TEMPLATED%GOBP%GO:0045893	POSITIVE REGULATION OF TRANSCRIPTION, DNA-TEMPLATED%GOBP%GO:0045893	0.372401	0.612853	-1	PF4,APP,HLF	-1.06094	-0.395121	3	17
REGULATION OF DEFENSE RESPONSE%GOBP%GO:0031347	REGULATION OF DEFENSE RESPONSE%GOBP%GO:0031347	0.372877	0.612853	1	FGA,FGG,FGB,CD59	1.05494	0.328729	4	91
REGULATION OF SYMBIOSIS, ENCOMPASSING MUTUALISM THROUGH PARASITISM%GOBP%GO:0043903	REGULATION OF SYMBIOSIS, ENCOMPASSING MUTUALISM THROUGH PARASITISM%GOBP%GO:0043903	0.373181	0.612853	-1	LTF,CCL5,APCS,IGF2R,PHB	-1.06052	-0.394964	5	17
CYTOKINE-MEDIATED SIGNALING PATHWAY%GOBP%GO:0019221	CYTOKINE-MEDIATED SIGNALING PATHWAY%GOBP%GO:0019221	0.377265	0.618227	-1	PF4V1,PPBP,PF4,KIT,MMP9	-1.0368	-0.296536	5	50
ESTABLISHMENT OF LOCALIZATION%GOBP%GO:0051234	ESTABLISHMENT OF LOCALIZATION%GOBP%GO:0051234	0.378149	0.618346	1	FGA,FGG,FGB,CST3,CD59,CALR,FBLN5,LYZ,APOA4,AZGP1,CHGA,B2M,LTBP2,MB,LRG1,SLC2A3,F13A1,TXNDC5,CSTB,CA3,BIN2,ORM2,AMBP,CAPZA1,FTL,MBL2,HSPG2,RAB10,CFD,CCT2,CAPN1,SLC3A2,APOC3,ORM1,ACTN4,FAM3C,HSPD1,PPIF,LIMS1,COTL1,DBNL,HSPA8,HLA-B,SERPINA3,TUBA1A,MYH9,VWF,CORO1C,CD14,HSP90AB1,TMSB4X,HYOU1,SAA1,DSC1,VCL,FLNA,ANK1,HSP90AA1,YWHAZ,RBP4,CD44,ACTG1,ALDOA,SLC38A10,SERPING1,FKBP1A,IGHV3-38,SERPINF2,SERPINA…	1.04211	0.29279	70	282
REGULATION OF VIRAL PROCESS%GOBP%GO:0050792	REGULATION OF VIRAL PROCESS%GOBP%GO:0050792	0.379556	0.619319	-1	LTF,CCL5,APCS,IGF2R,PHB	-1.05799	-0.398897	5	16
REGULATION OF TRANSCRIPTION, DNA-TEMPLATED%GOBP%GO:0006355	REGULATION OF TRANSCRIPTION, DNA-TEMPLATED%GOBP%GO:0006355	0.38272	0.621147	1	CELSR2,CALR,EFEMP1,TGFBR3,EFNA1,ILK,HSPD1,LIMS1,HSPA8,CDH1,TMSB4X,GDF2,FLNA	1.05362	0.361681	13	47
DISEASES OF METABOLISM%REACTOME%R-HSA-5668914.3	DISEASES OF METABOLISM%REACTOME%R-HSA-5668914.3	0.382958	0.621147	1	DAG1,HSPG2,TALDO1,OGN	1.06775	0.454284	4	16
NEGATIVE REGULATION OF MACROMOLECULE BIOSYNTHETIC PROCESS%GOBP%GO:0010558	NEGATIVE REGULATION OF MACROMOLECULE BIOSYNTHETIC PROCESS%GOBP%GO:0010558	0.383122	0.621147	1	CALR,EFNA1,LIMS1,HSPA8,GDF2,FLNA,CLTC,GAPDH,ADIPOQ,ENO1	1.06746	0.454159	10	16
HALLMARK_KRAS_SIGNALING_UP%MSIGDB_C2%HALLMARK_KRAS_SIGNALING_UP	HALLMARK_KRAS_SIGNALING_UP%MSIGDB_C2%HALLMARK_KRAS_SIGNALING_UP	0.38429	0.621662	-1	PPBP,MMP9,CFH	-1.05308	-0.386064	3	18
POSITIVE REGULATION OF KINASE ACTIVITY%GOBP%GO:0033674	POSITIVE REGULATION OF KINASE ACTIVITY%GOBP%GO:0033674	0.385189	0.621662	-1	ACE,KIT,LTF	-1.03854	-0.339312	3	28
CARBOHYDRATE METABOLISM%REACTOME%R-HSA-71387.9	CARBOHYDRATE METABOLISM%REACTOME%R-HSA-71387.9	0.385888	0.621662	1	HSPG2,TALDO1,OGN,TPI1,PGD,CD44,ALDOA,GAPDH,ENO1,PGK1,LUM	1.05939	0.423627	11	21
REGULATION OF PLASMA MEMBRANE BOUNDED CELL PROJECTION ORGANIZATION%GOBP%GO:0120035	REGULATION OF PLASMA MEMBRANE BOUNDED CELL PROJECTION ORGANIZATION%GOBP%GO:0120035	0.387647	0.621867	1	ARHGDIA,EFNA1,DBNL,THY1,CORO1C,CD44,CDH2,RAC2,PFN1,OLFM1,CTTN,CDC42,CFL1	1.05921	0.413214	13	24
REGULATION OF CELL PROJECTION ORGANIZATION%GOBP%GO:0031344	REGULATION OF CELL PROJECTION ORGANIZATION%GOBP%GO:0031344	0.387647	0.621867	1	ARHGDIA,EFNA1,DBNL,THY1,CORO1C,CD44,CDH2,RAC2,PFN1,OLFM1,CTTN,CDC42,CFL1	1.05921	0.413214	13	24
NEGATIVE REGULATION OF BIOSYNTHETIC PROCESS%GOBP%GO:0009890	NEGATIVE REGULATION OF BIOSYNTHETIC PROCESS%GOBP%GO:0009890	0.391009	0.624391	1	CALR,EFNA1,APOC3,LIMS1,HSPA8,GDF2,FLNA,CLTC,GAPDH,ADIPOQ,ENO1,EMILIN1	1.05351	0.417786	12	22
MUSCLE SYSTEM PROCESS%GOBP%GO:0003012	MUSCLE SYSTEM PROCESS%GOBP%GO:0003012	0.391956	0.624391	1	CHGA,TPM4,MYL6,TPM1,CALD1,VCL,MYOC,TPM3,ALDOA,TLN1,MYH7	1.05278	0.417498	11	22
FC RECEPTOR SIGNALING PATHWAY%GOBP%GO:0038093	FC RECEPTOR SIGNALING PATHWAY%GOBP%GO:0038093	0.392409	0.624391	-1	KIT,IGHV3-23,IGHG2,IGHG3,IGKV3D-20,IGKV1-5,IGKV4-1	-1.04098	-0.360523	7	22
SIGNALING PATHWAYS%REACTOME%R-HSA-162582.10	SIGNALING PATHWAYS%REACTOME%R-HSA-162582.10	0.392736	0.624391	1	FGA,FGG,FGB,APOA4,VGF,ARHGDIA,COL6A3,MYL6,HSPG2,APOC3,APOD,LAMB2,CDH1,MYH9,VWF,HSP90AB1,SAA1,GDF2,VCL,FLNA,COL6A2,HSP90AA1,YWHAZ,RBP4,ACTG1,P4HB,LAMB1,FKBP1A	1.04348	0.315117	28	113
CELLULAR AROMATIC COMPOUND METABOLIC PROCESS%GOBP%GO:0006725	CELLULAR AROMATIC COMPOUND METABOLIC PROCESS%GOBP%GO:0006725	0.393317	0.624391	-1	BCHE,BST1,PON1,APP,PON3,HPX,DBH,NNT	-1.02984	-0.301257	8	46
NEGATIVE REGULATION OF CATABOLIC PROCESS%GOBP%GO:0009895	NEGATIVE REGULATION OF CATABOLIC PROCESS%GOBP%GO:0009895	0.396447	0.625465	1	CST3,EFNA1,APOC3,HSP90AB1,FLNA	1.05559	0.449109	5	16
REGULATION OF CATION TRANSMEMBRANE TRANSPORT%GOBP%GO:1904062	REGULATION OF CATION TRANSMEMBRANE TRANSPORT%GOBP%GO:1904062	0.396456	0.625465	-1	CACNA2D1,MMP9,APP,NEFL,CRHBP,PCSK9,F2	-1.04458	-0.382951	7	18
REGULATION OF ION TRANSMEMBRANE TRANSPORT%GOBP%GO:0034765	REGULATION OF ION TRANSMEMBRANE TRANSPORT%GOBP%GO:0034765	0.396456	0.625465	-1	CACNA2D1,MMP9,APP,NEFL,CRHBP,PCSK9,F2	-1.04458	-0.382951	7	18
NEGATIVE REGULATION OF ORGANELLE ORGANIZATION%GOBP%GO:0010639	NEGATIVE REGULATION OF ORGANELLE ORGANIZATION%GOBP%GO:0010639	0.400695	0.630264	1	CAPZA1,PPIF,TMSB4X,MYOC,F11R,CDH5,PFN1,CORO1A	1.05024	0.452832	8	15
PHOSPHORUS METABOLIC PROCESS%GOBP%GO:0006793	PHOSPHORUS METABOLIC PROCESS%GOBP%GO:0006793	0.402369	0.630264	-1	KIT,GPLD1,BST1,IGFBP3,PON1,APP,GNPTG,NEFL,PTPRF,CCL5,NNT,ENPP2	-1.0248	-0.283449	12	60
PHOSPHATE-CONTAINING COMPOUND METABOLIC PROCESS%GOBP%GO:0006796	PHOSPHATE-CONTAINING COMPOUND METABOLIC PROCESS%GOBP%GO:0006796	0.402369	0.630264	-1	KIT,GPLD1,BST1,IGFBP3,PON1,APP,GNPTG,NEFL,PTPRF,CCL5,NNT,ENPP2	-1.0248	-0.283449	12	60
EMBRYO DEVELOPMENT%GOBP%GO:0009790	EMBRYO DEVELOPMENT%GOBP%GO:0009790	0.402807	0.630264	-1	KIT,MMP9,VTN	-1.03616	-0.385892	3	17
TRANSPORT%GOBP%GO:0006810	TRANSPORT%GOBP%GO:0006810	0.408242	0.63408	1	FGA,FGG,FGB,CST3,CD59,CALR,FBLN5,LYZ,APOA4,AZGP1,CHGA,B2M,LTBP2,MB,LRG1,SLC2A3,F13A1,TXNDC5,CSTB,CA3,BIN2,ORM2,AMBP,CAPZA1,FTL,MBL2,HSPG2,RAB10,CFD,CCT2,CAPN1,SLC3A2,APOC3,ORM1,ACTN4,FAM3C,HSPD1,PPIF,COTL1,DBNL,HSPA8,HLA-B,SERPINA3,TUBA1A,MYH9,VWF,CORO1C,CD14,HSP90AB1,TMSB4X,HYOU1,SAA1,DSC1,VCL,FLNA,ANK1,HSP90AA1,YWHAZ,RBP4,CD44,ACTG1,ALDOA,SLC38A10,SERPING1,FKBP1A,IGHV3-38,SERPINF2,SERPINA1,CLTC	1.03052	0.28924	69	280
NITROGEN COMPOUND METABOLIC PROCESS%GOBP%GO:0006807	NITROGEN COMPOUND METABOLIC PROCESS%GOBP%GO:0006807	0.408708	0.63408	-1	PCYOX1,TF,ACE,UCHL1,KIT,GPLD1,C3,BCHE,LTF,MMP9,CFH,IGHV3-23,BST1,KLKB1,IGFBP3,PROC,PGLYRP2,IGHV3-21,PLG,BTD,ITIH2,PON1,APP,HPSE,C8B,IGHA2,LTA4H,NEFL,C1QA,SERPIND1,IGHV3-43,IGFALS,PTPRF,HPX,F10,IGHV3-15,DBH,CNDP1,CCL5,NNT,APOL1,APCS,C4A,ENPP2,CFP,IGLL1,FCN2,IGHD,APOB,GOT1,FN1,PCSK9,F12,KNG1,VCP	-1.01795	-0.228876	55	282
OXIDATION-REDUCTION PROCESS%GOBP%GO:0055114	OXIDATION-REDUCTION PROCESS%GOBP%GO:0055114	0.408867	0.63408	1	LOX,TPI1,PGD,ALDOA,GAPDH,ADIPOQ,ENO1,PGK1	1.04653	0.423396	8	20
ECM PROTEOGLYCANS%REACTOME DATABASE ID RELEASE 75%3000178	ECM PROTEOGLYCANS%REACTOME DATABASE ID RELEASE 75%3000178	0.409102	0.63408	-1	SPARC,VTN	-1.0395	-0.398777	2	15
CELLULAR RESPONSE TO STIMULUS%GOBP%GO:0051716	CELLULAR RESPONSE TO STIMULUS%GOBP%GO:0051716	0.40951	0.63408	1	FGA,FGG,FGB,CELSR2,CD59,CALR,IGFBP4,APOA4,SUSD5,CHGA,B2M,LTBP2,EFEMP1,F13A1,BIN2,ARHGDIA,TGFBR3,CAPZA1,EFNA1,ILK,RAB10,PRKCSH,APOC3,TALDO1,ACTN4,HSPD1,PPIF,LIMS1,APOD,DBNL,HSPA8,HLA-B,VCAM1,CDH1,MYH9,THY1,TPM1,CORO1C,CD14,HSP90AB1,TMSB4X,HYOU1,SAA1,GDF2,FLNA,MYOC,HSP90AA1,YWHAZ,HLA-A,CD44,ACTG1,P4HB,FKBP1A,IGHV3-38,CLTC,LGALS3,MSN,GAPDH,NRGN,F11R,ADIPOQ,TIMP1,TLN1,GP1BB,HSP90B1,PGK1,RAC2,ITGA2B,C…	1.03197	0.291216	69	246
LEISHMANIA PHAGOCYTOSIS%REACTOME DATABASE ID RELEASE 75%9664417	LEISHMANIA PHAGOCYTOSIS%REACTOME DATABASE ID RELEASE 75%9664417	0.411902	0.63408	-1	IGHV3-23,IGHG2,IGHG3,IGKV3D-20,IGKV1-5,IGKV4-1,IGLC7,IGKC,IGKV1-12	-1.02905	-0.383242	9	17
FCGR3A-MEDIATED PHAGOCYTOSIS%REACTOME%R-HSA-9664422.1	FCGR3A-MEDIATED PHAGOCYTOSIS%REACTOME%R-HSA-9664422.1	0.411902	0.63408	-1	IGHV3-23,IGHG2,IGHG3,IGKV3D-20,IGKV1-5,IGKV4-1,IGLC7,IGKC,IGKV1-12	-1.02905	-0.383242	9	17
PARASITE INFECTION%REACTOME%R-HSA-9664407.1	PARASITE INFECTION%REACTOME%R-HSA-9664407.1	0.411902	0.63408	-1	IGHV3-23,IGHG2,IGHG3,IGKV3D-20,IGKV1-5,IGKV4-1,IGLC7,IGKC,IGKV1-12	-1.02905	-0.383242	9	17
REGULATION OF PRIMARY METABOLIC PROCESS%GOBP%GO:0080090	REGULATION OF PRIMARY METABOLIC PROCESS%GOBP%GO:0080090	0.413614	0.635432	1	FGA,FGG,FGB,CELSR2,CST3,CD59,CALR,APOA4,DAG1,EFEMP1,SERPINF1,SPINK5,CSTB,VSIG4,AMBP,TGFBR3,EFNA1,ILK,CCT2,APOC3,ACTN4,CFHR2,PLA2G2A,HSPD1,PPIF,LIMS1,APOD,DBNL,HSPA8,SERPINA3,CDH1,MYH9,THY1,CORO1C,HSP90AB1,TMSB4X,SAA1,GDF2	1.02873	0.293247	38	211
LOCALIZATION%GOBP%GO:0051179	LOCALIZATION%GOBP%GO:0051179	0.41488	0.636094	1	FGA,FGG,FGB,CST3,CD59,CALR,FBLN5,LYZ,APOA4,AZGP1,CHGA,B2M,LTBP2,MB,LRG1,SLC2A3,F13A1,TXNDC5,CSTB,CA3,BIN2,ORM2,LSR,AMBP,TGFBR3,CAPZA1,EFNA1,FTL,MBL2,HSPG2,RAB10,CFD,CCT2,CAPN1,SLC3A2,APOC3,ORM1,ACTN4,FAM3C,HSPD1,PPIF,LIMS1,COTL1,LAMB2,DBNL,HSPA8,HLA-B,VCAM1,SERPINA3,CDH1,TUBA1A,MYH9,THY1,VWF,CORO1C,CD14,HSP90AB1,TMSB4X,HYOU1,SAA1,DSC1,VCL,FLNA,ANK1,HSP90AA1,YWHAZ,RBP4,CD44,ACTG1,COL5A1,ALDOA,PDLI…	1.02828	0.287676	88	324
POSITIVE REGULATION OF RNA METABOLIC PROCESS%GOBP%GO:0051254	POSITIVE REGULATION OF RNA METABOLIC PROCESS%GOBP%GO:0051254	0.416292	0.636113	-1	PF4,APP,HLF	-1.02954	-0.377436	3	18
NEGATIVE REGULATION OF PROTEOLYSIS%GOBP%GO:0045861	NEGATIVE REGULATION OF PROTEOLYSIS%GOBP%GO:0045861	0.416881	0.636113	1	CST3,CD59,SERPINF1,SPINK5,CSTB,VSIG4,EFNA1,SERPINA3,HSP90AB1,CD44,SERPING1,SERPINF2,SERPINA1,GAPDH,TIMP1	1.03135	0.362273	15	41
RETINA HOMEOSTASIS%GOBP%GO:0001895	RETINA HOMEOSTASIS%GOBP%GO:0001895	0.417397	0.636113	1	LYZ,AZGP1,B2M	1.03595	0.446669	3	15
REGULATION OF CELLULAR MACROMOLECULE BIOSYNTHETIC PROCESS%GOBP%GO:2000112	REGULATION OF CELLULAR MACROMOLECULE BIOSYNTHETIC PROCESS%GOBP%GO:2000112	0.419628	0.637943	1	CELSR2,CALR,EFEMP1,TGFBR3,EFNA1,ILK,CCT2,HSPD1,LIMS1,HSPA8,CDH1,HSP90AB1,TMSB4X,GDF2,FLNA,HSP90AA1,SERPINF2,GAPDH,ADIPOQ,ENO1	1.02901	0.342202	20	57
CELLULAR METABOLIC PROCESS%GOBP%GO:0044237	CELLULAR METABOLIC PROCESS%GOBP%GO:0044237	0.420272	0.637943	1	FGA,FGG,PTGDS,CST3,LYZ,IGFBP4,PI3,APOA4,B2M,GANAB,VGF,SLC2A3,EFEMP1,F13A1,IGFBP2,CA3,TGOLN2,AMBP,TGFBR3,ILK,HSPG2,PRKCSH,APOC3,TALDO1,OGN,PLA2G2A,HSPD1,PPIF,LAMB2,LOX,DBNL,TPI1,CHGB,HSPA8	1.02621	0.291793	34	219
REGULATION OF ACTIN CYTOSKELETON ORGANIZATION%GOBP%GO:0032956	REGULATION OF ACTIN CYTOSKELETON ORGANIZATION%GOBP%GO:0032956	0.422844	0.638923	1	ARHGDIA,CAPZA1,COTL1,DBNL,TPM1,TMSB4X,MYOC,ACTG1,SERPINF2,F11R,RAC2,PFN1,CORO1A,CTTN	1.035	0.397795	14	26
RESPONSE TO DRUG%GOBP%GO:0042493	RESPONSE TO DRUG%GOBP%GO:0042493	0.423083	0.638923	1	B2M,MB,PPIF,APOD,CDH1,ADIPOQ,HSP90B1	1.03516	0.428162	7	18
POSITIVE REGULATION OF ENDOCYTOSIS%GOBP%GO:0045807	POSITIVE REGULATION OF ENDOCYTOSIS%GOBP%GO:0045807	0.423433	0.638923	-1	TF,C3,VTN,C4A,PCSK9	-1.02506	-0.375792	5	18
NEGATIVE REGULATION OF MACROMOLECULE METABOLIC PROCESS%GOBP%GO:0010605	NEGATIVE REGULATION OF MACROMOLECULE METABOLIC PROCESS%GOBP%GO:0010605	0.425302	0.640475	1	CST3,CD59,CALR,DAG1,SERPINF1,SPINK5,CSTB,VSIG4,AMBP,EFNA1,LIMS1,APOD,HSPA8,SERPINA3,THY1,CORO1C,HSP90AB1,GDF2,FLNA,CD44,SERPING1,FKBP1A,SERPINF2,SERPINA1,CLTC,LGALS3,GAPDH,ADIPOQ,TIMP1,ENO1	1.02442	0.320624	30	87
ESTABLISHMENT OF LOCALIZATION IN CELL%GOBP%GO:0051649	ESTABLISHMENT OF LOCALIZATION IN CELL%GOBP%GO:0051649	0.426232	0.640609	1	CD59,CALR,CHGA,LTBP2,CAPZA1,RAB10,ACTN4,HSPD1,HSPA8,TUBA1A,CORO1C,HYOU1,ANK1,HSP90AA1,YWHAZ,SERPINA1,CLTC	1.02644	0.343752	17	54
IMMUNE SYSTEM PROCESS%GOBP%GO:0002376	IMMUNE SYSTEM PROCESS%GOBP%GO:0002376	0.427394	0.641091	1	FGA,FGG,FGB,CST3,CD59,REG3A,CALR,LYZ,PI3,APOA4,AZGP1,CHGA,B2M,LRG1,SLC2A3,TXNDC5,CSTB,BIN2,ORM2,TGFBR3,CAPZA1,FTL,MBL2,RAB10,CFD,CCT2,CAPN1,SLC3A2,ORM1,PLA2G2A,HSPD1,COTL1,ADAMDEC1,DBNL,HSPA8,HLA-B,VCAM1,SERPINA3,MYH9,THY1	1.02547	0.289226	40	251
MUSCLE CONTRACTION%REACTOME%R-HSA-397014.3	MUSCLE CONTRACTION%REACTOME%R-HSA-397014.3	0.428477	0.6411	1	TPM4,MYL6,TPM1,CALD1,VCL,TPM3,TLN1	1.02722	0.442907	7	15
CELLULAR LIPID METABOLIC PROCESS%GOBP%GO:0044255	CELLULAR LIPID METABOLIC PROCESS%GOBP%GO:0044255	0.429083	0.6411	1	PTGDS,APOA4,HSPG2,APOC3,PLA2G2A	1.02741	0.378079	5	32
BLOOD VESSEL DEVELOPMENT%GOBP%GO:0001568	BLOOD VESSEL DEVELOPMENT%GOBP%GO:0001568	0.431732	0.643795	1	TGFBR3,APOD,LOX,COL18A1,MYH9,THY1,GDF2,EFEMP2,CDH2,ACTG1,SERPINF2	1.0275	0.385408	11	29
METAL ION HOMEOSTASIS%GOBP%GO:0055065	METAL ION HOMEOSTASIS%GOBP%GO:0055065	0.432576	0.643795	-1	TF,CACNA2D1,LTF,APP,ATP1A1,CCL5,ATP2B2,KNG1,CP,F2	-1.00939	-0.335414	10	26
PROTEIN LOCALIZATION TO MEMBRANE%GOBP%GO:0072657	PROTEIN LOCALIZATION TO MEMBRANE%GOBP%GO:0072657	0.433459	0.643852	1	RAB10,CDH1,THY1,FLNA,ANK1,HSP90AA1,F11R,ADIPOQ	1.02335	0.435393	8	16
REGULATION OF ACTIN FILAMENT-BASED PROCESS%GOBP%GO:0032970	REGULATION OF ACTIN FILAMENT-BASED PROCESS%GOBP%GO:0032970	0.435239	0.644658	1	ARHGDIA,CAPZA1,COTL1,DBNL,MYH9,TPM1,TMSB4X,FLNA,MYOC,ACTG1,SERPINF2,F11R,RAC2,PFN1,CORO1A,CTTN	1.02306	0.378948	16	31
REGULATION OF RNA METABOLIC PROCESS%GOBP%GO:0051252	REGULATION OF RNA METABOLIC PROCESS%GOBP%GO:0051252	0.436643	0.644658	1	CELSR2,CALR,EFEMP1,TGFBR3,EFNA1,ILK,ACTN4,HSPD1,LIMS1,HSPA8,CDH1,TMSB4X,GDF2,FLNA,YWHAZ	1.02158	0.341106	15	55
ORGANIC ANION TRANSPORT%GOBP%GO:0015711	ORGANIC ANION TRANSPORT%GOBP%GO:0015711	0.437206	0.644658	1	APOA4,CA3,SLC3A2,APOC3	1.02446	0.42946	4	17
HOMEOSTATIC PROCESS%GOBP%GO:0042592	HOMEOSTATIC PROCESS%GOBP%GO:0042592	0.439338	0.644658	1	CALR,LYZ,APOA4,AZGP1,B2M,VGF,LSR,TGFBR3,FTL,APOC3,PLA2G2A,SERPINA3,THY1,HSP90AB1,SAA1,GDF2,MYOC,HSP90AA1,RBP4,ACTG1,ALDOA	1.01522	0.326255	21	72
RESPONSE TO EXTERNAL BIOTIC STIMULUS%GOBP%GO:0043207	RESPONSE TO EXTERNAL BIOTIC STIMULUS%GOBP%GO:0043207	0.439924	0.644658	1	FGA,FGB,REG3A,LYZ,PI3,CHGA	1.01642	0.316726	6	91
RESPONSE TO BIOTIC STIMULUS%GOBP%GO:0009607	RESPONSE TO BIOTIC STIMULUS%GOBP%GO:0009607	0.439924	0.644658	1	FGA,FGB,REG3A,LYZ,PI3,CHGA	1.01642	0.316726	6	91
RESPONSE TO OTHER ORGANISM%GOBP%GO:0051707	RESPONSE TO OTHER ORGANISM%GOBP%GO:0051707	0.439924	0.644658	1	FGA,FGB,REG3A,LYZ,PI3,CHGA	1.01642	0.316726	6	91
RESPONSE TO PEPTIDE%GOBP%GO:1901652	RESPONSE TO PEPTIDE%GOBP%GO:1901652	0.442196	0.646743	-1	GPLD1,CACNA2D1,MMP9,APP,CRHBP,GOT1,PCSK9,IGFBP5	-1.00072	-0.339098	8	24
TRANSMEMBRANE TRANSPORT%GOBP%GO:0055085	TRANSMEMBRANE TRANSPORT%GOBP%GO:0055085	0.450315	0.656059	-1	PPBP,CACNA2D1,ATP1A1,NNT,APOL1,ATP2B2,VCP,PHB	-1.00581	-0.353262	8	21
POSITIVE REGULATION OF LEUKOCYTE CELL-CELL ADHESION%GOBP%GO:1903039	POSITIVE REGULATION OF LEUKOCYTE CELL-CELL ADHESION%GOBP%GO:1903039	0.450802	0.656059	1	IGFBP2,HSPD1,VCAM1,THY1,HLA-A,CD44	1.00905	0.435073	6	15
REGULATION OF CELL CYCLE%GOBP%GO:0051726	REGULATION OF CELL CYCLE%GOBP%GO:0051726	0.453625	0.656059	1	CALR,TUBA1A,HSP90AB1,HSP90AA1,CLTC,TUBB4B,TUBA4A	1.00871	0.41722	7	18
REGULATION OF LIPID METABOLIC PROCESS%GOBP%GO:0019216	REGULATION OF LIPID METABOLIC PROCESS%GOBP%GO:0019216	0.454147	0.656059	-1	KIT,GPLD1,C3	-1.00362	-0.352491	3	21
RESPONSE TO BACTERIUM%GOBP%GO:0009617	RESPONSE TO BACTERIUM%GOBP%GO:0009617	0.455545	0.656059	1	FGA,FGB,LYZ,PI3,CHGA	1.0074	0.32291	5	73
LEISHMANIA INFECTION%REACTOME%R-HSA-9658195.2	LEISHMANIA INFECTION%REACTOME%R-HSA-9658195.2	0.455907	0.656059	-1	C3,IGHV3-23,IGHG2,IGHG3,IGKV3D-20,IGKV1-5,IGKV4-1	-0.994826	-0.340382	7	23
INORGANIC ION HOMEOSTASIS%GOBP%GO:0098771	INORGANIC ION HOMEOSTASIS%GOBP%GO:0098771	0.456372	0.656059	-1	TF,CACNA2D1,LTF,APP,ATP1A1,CCL5,ATP2B2,KNG1,CP,F2	-0.995181	-0.325145	10	28
CATION HOMEOSTASIS%GOBP%GO:0055080	CATION HOMEOSTASIS%GOBP%GO:0055080	0.456372	0.656059	-1	TF,CACNA2D1,LTF,APP,ATP1A1,CCL5,ATP2B2,KNG1,CP,F2	-0.995181	-0.325145	10	28
RESPONSE TO STIMULUS%GOBP%GO:0050896	RESPONSE TO STIMULUS%GOBP%GO:0050896	0.456845	0.656059	1	FGA,FGG,FGB,CELSR2,CST3,CD59,REG3A,CALR,LYZ,IGFBP4,PI3,APOA4,SUSD5,AZGP1,CHGA,B2M,DAG1,VGF,LTBP2,MB,LRG1,SLC2A3,EFEMP1,F13A1,TXNDC5,CSTB,BIN2,ORM2,ARHGDIA,TGFBR3,CAPZA1,EFNA1,FTL,ILK,MBL2,HSPG2,RAB10,PRKCSH,CFD,CCT2,CAPN1,NENF,SLC3A2,APOC3,TALDO1,ORM1,ACTN4,CFHR2,PLA2G2A,HSPD1,PPIF,LIMS1,COTL1,ADAMDEC1,APOD,DBNL,HSPA8,HLA-B,VCAM1,SERPINA3,CDH1,MYH9,THY1,VWF,TPM1,CORO1C,CD14,HSP90AB1,TMSB4X,HYOU1,…	1.01332	0.283068	100	407
REGULATION OF CELLULAR COMPONENT SIZE%GOBP%GO:0032535	REGULATION OF CELLULAR COMPONENT SIZE%GOBP%GO:0032535	0.457175	0.656059	1	CAPZA1,COTL1,DBNL,TMSB4X,MSN,PFN1,OLFM1,CORO1A,CTTN	1.00413	0.410746	9	19
NEGATIVE REGULATION OF CELL PROLIFERATION%GOBP%GO:0008285	NEGATIVE REGULATION OF CELL PROLIFERATION%GOBP%GO:0008285	0.458221	0.656324	-1	SPARC,GPLD1,IGFBP3,PLG,APP	-0.991016	-0.316056	5	31
ANATOMICAL STRUCTURE HOMEOSTASIS%GOBP%GO:0060249	ANATOMICAL STRUCTURE HOMEOSTASIS%GOBP%GO:0060249	0.460829	0.658301	1	LYZ,AZGP1,B2M,SERPINA3,HSP90AB1,HSP90AA1,RBP4,ACTG1,ALDOA	1.00377	0.406097	9	20
TUBE MORPHOGENESIS%GOBP%GO:0035239	TUBE MORPHOGENESIS%GOBP%GO:0035239	0.461329	0.658301	1	TGFBR3,APOD,LOX,COL18A1,MYH9,THY1,GDF2,EFEMP2,CDH2,ACTG1,SERPINF2	1.00212	0.37379	11	30
IMMUNE RESPONSE%GOBP%GO:0006955	IMMUNE RESPONSE%GOBP%GO:0006955	0.463966	0.659572	1	FGA,FGB,CST3,CD59,REG3A,LYZ,PI3,APOA4,CHGA,B2M,LRG1,SLC2A3,TXNDC5,CSTB,BIN2,ORM2,TGFBR3,CAPZA1,FTL,MBL2,RAB10,CFD,CCT2,CAPN1,ORM1,PLA2G2A,HSPD1,COTL1,ADAMDEC1,DBNL,HSPA8,HLA-B,VCAM1,SERPINA3	1.00487	0.286336	34	215
LIPID METABOLIC PROCESS%GOBP%GO:0006629	LIPID METABOLIC PROCESS%GOBP%GO:0006629	0.464435	0.659572	1	PTGDS,APOA4,HSPG2,APOC3,PLA2G2A,APOD	1.00248	0.353847	6	40
NEGATIVE REGULATION OF ENDOPEPTIDASE ACTIVITY%GOBP%GO:0010951	NEGATIVE REGULATION OF ENDOPEPTIDASE ACTIVITY%GOBP%GO:0010951	0.464816	0.659572	-1	LTF,MMP9,VTN,SERPIND1,SERPINA7,KNG1,SERPINA4,HRG,RECK,AHSG,SERPINA5,SERPINA10,SERPINC1	-0.990511	-0.32914	13	26
MULTICELLULAR ORGANISMAL HOMEOSTASIS%GOBP%GO:0048871	MULTICELLULAR ORGANISMAL HOMEOSTASIS%GOBP%GO:0048871	0.466163	0.660253	1	LYZ,AZGP1,B2M,LSR,SERPINA3,RBP4,ACTG1	0.998578	0.413029	7	18
REGULATION OF METABOLIC PROCESS%GOBP%GO:0019222	REGULATION OF METABOLIC PROCESS%GOBP%GO:0019222	0.471218	0.666174	1	FGA,FGG,FGB,CELSR2,CST3,CD59,CALR,FBLN5,APOA4,DAG1,EFEMP1,SERPINF1,SPINK5,CSTB,VSIG4,AMBP,TGFBR3,EFNA1,ILK,CCT2,CAPN1,APOC3,ACTN4,CFHR2,PLA2G2A,HSPD1,PPIF,LIMS1,APOD,DBNL,HSPA8,SERPINA3,CDH1,MYH9,THY1,CORO1C,HSP90AB1,TMSB4X,SAA1,GDF2	1.00362	0.284403	40	232
REGULATION OF CELLULAR BIOSYNTHETIC PROCESS%GOBP%GO:0031326	REGULATION OF CELLULAR BIOSYNTHETIC PROCESS%GOBP%GO:0031326	0.47283	0.667215	1	CELSR2,CALR,APOA4,EFEMP1,TGFBR3,EFNA1,ILK,CCT2,APOC3,ACTN4,HSPD1,LIMS1,HSPA8,CDH1,HSP90AB1,TMSB4X,GDF2,FLNA,HSP90AA1,SERPINF2,CLTC,GAPDH,ADIPOQ,ENO1	0.996419	0.31939	24	73
AXON DEVELOPMENT%GOBP%GO:0061564	AXON DEVELOPMENT%GOBP%GO:0061564	0.477642	0.67092	1	DAG1,EFNA1,RAB10,APOD,HSP90AB1,HSP90AA1	0.991273	0.389338	6	23
VASCULATURE DEVELOPMENT%GOBP%GO:0001944	VASCULATURE DEVELOPMENT%GOBP%GO:0001944	0.478097	0.67092	1	TGFBR3,APOD,LOX,COL18A1,MYH9,THY1,GDF2,EFEMP2,CDH2,ACTG1,SERPINF2,CDH5,FLT4	0.989469	0.36907	13	30
CARDIOVASCULAR SYSTEM DEVELOPMENT%GOBP%GO:0072358	CARDIOVASCULAR SYSTEM DEVELOPMENT%GOBP%GO:0072358	0.478097	0.67092	1	TGFBR3,APOD,LOX,COL18A1,MYH9,THY1,GDF2,EFEMP2,CDH2,ACTG1,SERPINF2,CDH5,FLT4	0.989469	0.36907	13	30
METABOLISM OF VITAMINS AND COFACTORS%REACTOME%R-HSA-196854.6	METABOLISM OF VITAMINS AND COFACTORS%REACTOME%R-HSA-196854.6	0.483509	0.677269	1	APOA4,SLC2A3,HSPG2,APOC3,HSP90AA1,RBP4	0.98601	0.413342	6	17
PHAGOCYTOSIS%GOBP%GO:0006909	PHAGOCYTOSIS%GOBP%GO:0006909	0.485915	0.67939	-1	IGHV3-23,IGHV3-21,IGHA2,IGHV3-43,IGHV3-15,IGLL1,FCN2,IGHD,IGHV5-51,IGHM,IGHV3-72,CD93,IGHV4-28,IGHV3-64,IGHG2,IGHV3-66,IGHG3,IGKV3D-20,IGKV1-5,IGKV4-1,IGHV6-1,IGHV1-18,IGHV3-20	-0.985037	-0.269613	23	64
SKELETAL SYSTEM DEVELOPMENT%GOBP%GO:0001501	SKELETAL SYSTEM DEVELOPMENT%GOBP%GO:0001501	0.48935	0.682939	-1	KIT,GPLD1,LTF,PRDX1,MEGF8,COL1A2,AHSG,IGF1,IGF2,SPP2	-0.97742	-0.347014	10	20
NEGATIVE REGULATION OF INTRACELLULAR SIGNAL TRANSDUCTION%GOBP%GO:1902532	NEGATIVE REGULATION OF INTRACELLULAR SIGNAL TRANSDUCTION%GOBP%GO:1902532	0.491478	0.684655	1	DAG1,AMBP,PPIF,TMSB4X,HYOU1,MYOC,CD44,FKBP1A,ADIPOQ,ENO1,EMILIN1,HEG1	0.980383	0.382462	12	24
POSITIVE REGULATION OF CELLULAR METABOLIC PROCESS%GOBP%GO:0031325	POSITIVE REGULATION OF CELLULAR METABOLIC PROCESS%GOBP%GO:0031325	0.494924	0.686157	1	FGA,FGG,FGB,APOA4,EFNA1,ILK,CCT2,PLA2G2A,HSPD1,DBNL,CDH1,MYH9,HSP90AB1,TMSB4X,SAA1,GDF2	0.982203	0.303451	16	97
PLASMA LIPOPROTEIN PARTICLE ORGANIZATION%GOBP%GO:0071827	PLASMA LIPOPROTEIN PARTICLE ORGANIZATION%GOBP%GO:0071827	0.495258	0.686157	1	APOA4,APOC3,PLA2G2A,P4HB	0.974469	0.403057	4	18
PROTEIN-LIPID COMPLEX SUBUNIT ORGANIZATION%GOBP%GO:0071825	PROTEIN-LIPID COMPLEX SUBUNIT ORGANIZATION%GOBP%GO:0071825	0.495258	0.686157	1	APOA4,APOC3,PLA2G2A,P4HB	0.974469	0.403057	4	18
G PROTEIN-COUPLED RECEPTOR SIGNALING PATHWAY%GOBP%GO:0007186	G PROTEIN-COUPLED RECEPTOR SIGNALING PATHWAY%GOBP%GO:0007186	0.497169	0.687068	-1	PPBP,PF4,C3,APP,CCL5,KNG1,GNAO1,F2	-0.97271	-0.345342	8	20
AXONOGENESIS%GOBP%GO:0007409	AXONOGENESIS%GOBP%GO:0007409	0.499134	0.687068	1	DAG1,EFNA1,RAB10,HSP90AB1,HSP90AA1	0.971087	0.388317	5	21
RESPONSE TO REACTIVE OXYGEN SPECIES%GOBP%GO:0000302	RESPONSE TO REACTIVE OXYGEN SPECIES%GOBP%GO:0000302	0.499421	0.687068	1	APOA4,PPIF,APOD,TPM1	0.968826	0.417728	4	15
VESICLE-MEDIATED TRANSPORT%GOBP%GO:0016192	VESICLE-MEDIATED TRANSPORT%GOBP%GO:0016192	0.499945	0.687068	1	FGA,FGG,FGB,CST3,CD59,CALR,LYZ,CHGA,B2M,LRG1,SLC2A3,F13A1,TXNDC5,CSTB,BIN2,ORM2,AMBP,CAPZA1,FTL,MBL2,HSPG2,RAB10,CFD,CCT2,CAPN1,ORM1,ACTN4,FAM3C,COTL1,DBNL,HSPA8,HLA-B,SERPINA3,MYH9,VWF,CORO1C,CD14,HSP90AB1,TMSB4X,HYOU1,SAA1,DSC1,VCL,FLNA	0.992294	0.281621	44	229
REGULATION OF PROTEIN STABILITY%GOBP%GO:0031647	REGULATION OF PROTEIN STABILITY%GOBP%GO:0031647	0.502463	0.687068	1	CALR,EFNA1,CCT2,HSPD1,HSPA8,HSP90AB1,FLNA,HSP90AA1,GAPDH	0.969423	0.392201	9	20
CELLULAR RESPONSE TO CYTOKINE STIMULUS%GOBP%GO:0071345	CELLULAR RESPONSE TO CYTOKINE STIMULUS%GOBP%GO:0071345	0.503321	0.687068	-1	PF4V1,PPBP,PF4,KIT,MMP9	-0.974104	-0.273907	5	55
POSITIVE REGULATION OF NITROGEN COMPOUND METABOLIC PROCESS%GOBP%GO:0051173	POSITIVE REGULATION OF NITROGEN COMPOUND METABOLIC PROCESS%GOBP%GO:0051173	0.503364	0.687068	1	FGA,FGG,FGB,EFNA1,ILK,CCT2,PLA2G2A,HSPD1,DBNL,CDH1,MYH9,HSP90AB1,TMSB4X,SAA1,GDF2	0.979956	0.306327	15	88
NEGATIVE REGULATION OF METABOLIC PROCESS%GOBP%GO:0009892	NEGATIVE REGULATION OF METABOLIC PROCESS%GOBP%GO:0009892	0.503753	0.687068	1	CST3,CD59,CALR,DAG1,SERPINF1,SPINK5,CSTB,VSIG4,AMBP,EFNA1,APOC3,PPIF,LIMS1,APOD,HSPA8,SERPINA3,THY1,CORO1C,HSP90AB1,GDF2,FLNA,CD44,SERPING1,FKBP1A,SERPINF2,SERPINA1,CLTC,LGALS3,GAPDH,ADIPOQ,TIMP1,ENO1	0.979595	0.302068	32	98
TISSUE HOMEOSTASIS%GOBP%GO:0001894	TISSUE HOMEOSTASIS%GOBP%GO:0001894	0.505118	0.687068	1	LYZ,AZGP1,B2M,SERPINA3,RBP4,ACTG1	0.968183	0.405868	6	17
POSITIVE REGULATION OF IMMUNE RESPONSE%GOBP%GO:0050778	POSITIVE REGULATION OF IMMUNE RESPONSE%GOBP%GO:0050778	0.506054	0.687068	1	FGA,FGG,FGB,B2M	0.979449	0.301612	4	99
CELL-CELL SIGNALING%GOBP%GO:0007267	CELL-CELL SIGNALING%GOBP%GO:0007267	0.506801	0.687068	-1	STAB1,CACNA2D1,STXBP1,C1QA,DBH,CCL5,CRHBP	-0.962412	-0.310004	7	30
MACROMOLECULE CATABOLIC PROCESS%GOBP%GO:0009057	MACROMOLECULE CATABOLIC PROCESS%GOBP%GO:0009057	0.5072	0.687068	-1	PCYOX1,UCHL1,HPSE,PCSK9,VCP	-0.96235	-0.312894	5	29
DRUG METABOLIC PROCESS%GOBP%GO:0017144	DRUG METABOLIC PROCESS%GOBP%GO:0017144	0.507637	0.687068	-1	BCHE,GPX3,BTD,DBH,NNT,PRDX1	-0.960336	-0.306271	6	31
FOCAL ADHESION-PI3K-AKT-MTOR-SIGNALING PATHWAY%WIKIPATHWAYS_20210110%WP3932%HOMO SAPIENS	FOCAL ADHESION-PI3K-AKT-MTOR-SIGNALING PATHWAY%WIKIPATHWAYS_20210110%WP3932%HOMO SAPIENS	0.509992	0.688173	1	SLC2A3,RAB10,LAMB2,HSP90AB1,TNC,LAMB1,ITGA2B,FLT4,THBS4	0.964135	0.404171	9	17
L1CAM INTERACTIONS%REACTOME%R-HSA-373760.2	L1CAM INTERACTIONS%REACTOME%R-HSA-373760.2	0.510408	0.688173	1	HSPA8,ANK1,LAMB1,CLTC,MSN,ITGA2B,DNM1,ANK2,ITGB3,NRP1,NRCAM	0.964064	0.390033	11	20
METABOLISM OF LIPIDS%REACTOME%R-HSA-556833.7	METABOLISM OF LIPIDS%REACTOME%R-HSA-556833.7	0.511163	0.688173	1	PTGDS,PLA2G2A	0.960157	0.41399	2	15
REGULATION OF HYDROLASE ACTIVITY%GOBP%GO:0051336	REGULATION OF HYDROLASE ACTIVITY%GOBP%GO:0051336	0.512551	0.688821	1	CST3,APOA4,SERPINF1,SPINK5,CSTB,EFNA1,APOC3,HSPD1,PPIF,LIMS1,SERPINA3,THY1,TPM1,CORO1C,HSP90AB1,TMSB4X,CD44,SERPING1,FKBP1A,SERPINF2,SERPINA1,LGALS3,GAPDH,F11R,TIMP1,HSP90B1	0.972935	0.313265	26	71
REGULATION OF MULTICELLULAR ORGANISMAL DEVELOPMENT%GOBP%GO:2000026	REGULATION OF MULTICELLULAR ORGANISMAL DEVELOPMENT%GOBP%GO:2000026	0.513452	0.688821	1	CELSR2,REG3A,CALR,B2M,DAG1,EFEMP1,SERPINF1,SPINK5,VASN,ARHGDIA,TGFBR3,EFNA1,HSPG2,DBNL,HLA-B,THY1,GDF2,VCL,YWHAZ,RBP4,EFEMP2,CDH2,COL5A1,CLTC,LGALS3,F11R,ADIPOQ,HSPB6,TIMP1,PGK1,ITGA2B,CHI3L1,EMILIN1,CDH5,FBN1,PFN1,OLFM1,THBS4	0.974746	0.30311	38	92
CENTRAL NERVOUS SYSTEM DEVELOPMENT%GOBP%GO:0007417	CENTRAL NERVOUS SYSTEM DEVELOPMENT%GOBP%GO:0007417	0.516622	0.691855	-1	C3,BTD,APP,C1QA	-0.956681	-0.305105	4	31
REGULATION OF METAL ION TRANSPORT%GOBP%GO:0010959	REGULATION OF METAL ION TRANSPORT%GOBP%GO:0010959	0.517672	0.692045	-1	TF,CACNA2D1,ATP1A1,CCL5,PCSK9,F2	-0.957074	-0.356438	6	17
RESPONSE TO ABIOTIC STIMULUS%GOBP%GO:0009628	RESPONSE TO ABIOTIC STIMULUS%GOBP%GO:0009628	0.519805	0.693459	-1	KIT,GPLD1,MMP9,APP	-0.955728	-0.312255	4	28
ORGANIC CYCLIC COMPOUND CATABOLIC PROCESS%GOBP%GO:1901361	ORGANIC CYCLIC COMPOUND CATABOLIC PROCESS%GOBP%GO:1901361	0.520974	0.693459	1	AMBP,TPI1,ALDOA,GAPDH,ENO1,PGK1,SPP1	0.951635	0.404879	7	16
ANION TRANSPORT%GOBP%GO:0006820	ANION TRANSPORT%GOBP%GO:0006820	0.52146	0.693459	1	APOA4,CA3,SLC3A2,APOC3	0.952998	0.394177	4	18
HUMORAL IMMUNE RESPONSE%GOBP%GO:0006959	HUMORAL IMMUNE RESPONSE%GOBP%GO:0006959	0.523804	0.695363	1	FGA,FGB,REG3A,LYZ,PI3,CHGA	0.9694	0.300985	6	93
REGULATION OF BIOSYNTHETIC PROCESS%GOBP%GO:0009889	REGULATION OF BIOSYNTHETIC PROCESS%GOBP%GO:0009889	0.525346	0.695415	1	CELSR2,CALR,APOA4,EFEMP1,TGFBR3,EFNA1,ILK,CCT2,APOC3,ACTN4,HSPD1,LIMS1,HSPA8,CDH1,HSP90AB1,TMSB4X,GDF2,FLNA,HSP90AA1	0.965704	0.307872	19	76
REGULATION OF NITROGEN COMPOUND METABOLIC PROCESS%GOBP%GO:0051171	REGULATION OF NITROGEN COMPOUND METABOLIC PROCESS%GOBP%GO:0051171	0.525668	0.695415	1	FGA,FGG,FGB,CELSR2,CST3,CD59,CALR,DAG1,EFEMP1,SERPINF1,SPINK5,CSTB,VSIG4,AMBP,TGFBR3,EFNA1,ILK,CCT2,ACTN4,CFHR2,PLA2G2A,HSPD1,PPIF,LIMS1,APOD,DBNL,HSPA8,SERPINA3,CDH1,MYH9,THY1,CORO1C,HSP90AB1,TMSB4X,SAA1,GDF2	0.981881	0.280538	36	205
POSITIVE REGULATION OF TRANSFERASE ACTIVITY%GOBP%GO:0051347	POSITIVE REGULATION OF TRANSFERASE ACTIVITY%GOBP%GO:0051347	0.529864	0.699461	-1	ACE,KIT,LTF	-0.949258	-0.305767	3	30
BETA1 INTEGRIN CELL SURFACE INTERACTIONS%PATHWAY INTERACTION DATABASE NCI-NATURE CURATED DATA%BETA1 INTEGRIN CELL SURFACE INTERACTIONS	BETA1 INTEGRIN CELL SURFACE INTERACTIONS%PATHWAY INTERACTION DATABASE NCI-NATURE CURATED DATA%BETA1 INTEGRIN CELL SURFACE INTERACTIONS	0.531007	0.699461	1	COL6A3,LAMB2,VCAM1,CD14,COL6A2,TNC	0.944127	0.407078	6	15
BIOLOGICAL REGULATION%GOBP%GO:0065007	BIOLOGICAL REGULATION%GOBP%GO:0065007	0.53148	0.699461	1	FGA,FGG,FGB,PTGDS,CELSR2,CST3,CD59,REG3A,CALR,FBLN5,LYZ,IGFBP4,APOA4,SUSD5,AZGP1,CHGA,B2M,DAG1,VGF,LTBP2,EFEMP1,F13A1,IGFBP2,SERPINF1,TXNDC5,SPINK5,CSTB,VSIG4,VASN,ORM2,LSR,ARHGDIA,AMBP,TGFBR3,CAPZA1,EFNA1,FTL,ILK,MBL2,HSPG2,RAB10,PRKCSH,CFD,CCT2,CAPN1,NENF,APOC3,TALDO1,ORM1,ACTN4,OGN,CFHR2,PLA2G2A,HSPD1,PPIF,LIMS1,COTL1,ADAMDEC1,APOD,DBNL,HSPA8,HLA-B,VCAM1,SERPINA3,CDH1,COL18A1,TUBA1A,MYH9,THY1,…	0.985673	0.276275	79	446
POSITIVE REGULATION OF HYDROLASE ACTIVITY%GOBP%GO:0051345	POSITIVE REGULATION OF HYDROLASE ACTIVITY%GOBP%GO:0051345	0.535594	0.703659	1	APOA4,EFNA1,HSPD1,LIMS1,THY1,TPM1,CORO1C,HSP90AB1,TMSB4X	0.95061	0.359926	9	28
ORGANIC ACID METABOLIC PROCESS%GOBP%GO:0006082	ORGANIC ACID METABOLIC PROCESS%GOBP%GO:0006082	0.537916	0.704281	1	PTGDS,SLC2A3,OGN,TPI1,PGD,CD44,ALDOA,P4HB,GAPDH,ADIPOQ,ENO1,PGK1,LUM	0.951722	0.346439	13	34
OXOACID METABOLIC PROCESS%GOBP%GO:0043436	OXOACID METABOLIC PROCESS%GOBP%GO:0043436	0.537916	0.704281	1	PTGDS,SLC2A3,OGN,TPI1,PGD,CD44,ALDOA,P4HB,GAPDH,ADIPOQ,ENO1,PGK1,LUM	0.951722	0.346439	13	34
ION HOMEOSTASIS%GOBP%GO:0050801	ION HOMEOSTASIS%GOBP%GO:0050801	0.542478	0.709036	-1	TF,CACNA2D1,LTF,APP,ATP1A1,CCL5,ATP2B2,KNG1,CP,F2	-0.947841	-0.2959	10	34
AROMATIC COMPOUND BIOSYNTHETIC PROCESS%GOBP%GO:0019438	AROMATIC COMPOUND BIOSYNTHETIC PROCESS%GOBP%GO:0019438	0.546221	0.711981	1	TPI1,HSP90AB1,HSP90AA1,ALDOA,GAPDH,ENO1,PGK1	0.932189	0.401931	7	15
REGULATION OF LOCALIZATION%GOBP%GO:0032879	REGULATION OF LOCALIZATION%GOBP%GO:0032879	0.5466	0.711981	1	FGA,FGG,FGB,CALR,APOA4,CHGA,B2M,DAG1,TGFBR3,RAB10,CCT2,CAPN1,APOC3,ACTN4,PPIF,APOD,HSPA8,CDH1,THY1,TPM1,CORO1C,HSP90AB1,TMSB4X,SAA1,GDF2,VCL,FLNA,MYOC,HSP90AA1,YWHAZ,RBP4	0.964828	0.283668	31	149
REGULATION OF CELLULAR CATABOLIC PROCESS%GOBP%GO:0031329	REGULATION OF CELLULAR CATABOLIC PROCESS%GOBP%GO:0031329	0.547818	0.712196	1	CST3,APOA4,EFNA1,CAPN1,APOC3,HSPA8,HSP90AB1,HSP90AA1,YWHAZ,MSN,GAPDH,TIMP1	0.943732	0.340292	12	36
REGULATION OF ENDOCYTOSIS%GOBP%GO:0030100	REGULATION OF ENDOCYTOSIS%GOBP%GO:0030100	0.548634	0.712196	-1	TF,C3,VTN,APP,C4A,PCSK9	-0.937847	-0.304927	6	29
POSITIVE REGULATION OF MACROMOLECULE METABOLIC PROCESS%GOBP%GO:0010604	POSITIVE REGULATION OF MACROMOLECULE METABOLIC PROCESS%GOBP%GO:0010604	0.549773	0.712461	1	FGA,FGG,FGB,EFNA1,ILK,CCT2,PLA2G2A,HSPD1,LIMS1,DBNL,CDH1,MYH9,HSP90AB1,SAA1,GDF2	0.95481	0.296293	15	94
INTERLEUKIN-12 FAMILY SIGNALING%REACTOME%R-HSA-447115.5	INTERLEUKIN-12 FAMILY SIGNALING%REACTOME%R-HSA-447115.5	0.550852	0.712647	1	CAPZA1,TALDO1,P4HB,MSN,IL6ST,PPIA,CDC42,CFL1	0.928282	0.400247	8	15
TRANSMEMBRANE RECEPTOR PROTEIN TYROSINE KINASE SIGNALING PATHWAY%GOBP%GO:0007169	TRANSMEMBRANE RECEPTOR PROTEIN TYROSINE KINASE SIGNALING PATHWAY%GOBP%GO:0007169	0.553967	0.714531	-1	KIT,GPLD1,MMP9	-0.937994	-0.311689	3	26
LIPOPROTEIN METABOLISM%REACTOME%R-HSA-174824.4	LIPOPROTEIN METABOLISM%REACTOME%R-HSA-174824.4	0.55465	0.714531	1	APOA4,LSR,APOC3,P4HB,CLTC	0.928312	0.379732	5	19
MODIFICATION OF MORPHOLOGY OR PHYSIOLOGY OF OTHER ORGANISM%GOBP%GO:0035821	MODIFICATION OF MORPHOLOGY OR PHYSIOLOGY OF OTHER ORGANISM%GOBP%GO:0035821	0.555121	0.714531	1	REG3A,LYZ,DAG1,CFHR2	0.934231	0.364457	4	24
CELLULAR RESPONSE TO ORGANIC CYCLIC COMPOUND%GOBP%GO:0071407	CELLULAR RESPONSE TO ORGANIC CYCLIC COMPOUND%GOBP%GO:0071407	0.557736	0.716258	-1	GPLD1,ATP1A1,CCL5,CRHBP,IGFBP5,PHB	-0.930384	-0.350786	6	16
SIGNALING%GOBP%GO:0023052	SIGNALING%GOBP%GO:0023052	0.558933	0.716258	1	FGA,FGG,FGB,CELSR2,CD59,CALR,IGFBP4,SUSD5,CHGA,B2M,LTBP2,EFEMP1,F13A1,ARHGDIA,TGFBR3,CAPZA1,EFNA1,ILK,PRKCSH,APOC3,TALDO1,ACTN4,HSPD1,LIMS1,DBNL,HSPA8,HLA-B,VCAM1,MYH9,THY1,CORO1C,CD14,HSP90AB1,TMSB4X,HYOU1,SAA1,GDF2,FLNA,MYOC,HSP90AA1,YWHAZ,HLA-A,CD44	0.966786	0.274767	43	225
REGULATION OF MACROMOLECULE METABOLIC PROCESS%GOBP%GO:0060255	REGULATION OF MACROMOLECULE METABOLIC PROCESS%GOBP%GO:0060255	0.559283	0.716258	1	FGA,FGG,FGB,CELSR2,CST3,CD59,CALR,DAG1,EFEMP1,SERPINF1,SPINK5,CSTB,VSIG4,AMBP,TGFBR3,EFNA1,ILK,CCT2,ACTN4,CFHR2,PLA2G2A,HSPD1,LIMS1,APOD,DBNL,HSPA8,SERPINA3,CDH1,MYH9,THY1,CORO1C,HSP90AB1,TMSB4X,SAA1,GDF2,FLNA,MYOC,HSP90AA1,YWHAZ,CD44,ACTG1,SERPING1,FKBP1A,SERPINF2,SERPINA1,CLTC,LGALS3,MSN,GAPDH	0.966388	0.276018	49	206
RESPONSE TO ORGANIC SUBSTANCE%GOBP%GO:0010033	RESPONSE TO ORGANIC SUBSTANCE%GOBP%GO:0010033	0.565595	0.723126	1	REG3A,CALR,APOA4,B2M,VGF,LTBP2,F13A1,TGFBR3,CAPZA1,ILK,RAB10,SLC3A2,TALDO1,ACTN4,HSPD1,LIMS1,HSPA8,HLA-B,VCAM1,CDH1,CD14,HSP90AB1,TMSB4X,HYOU1,SAA1,GDF2,HSP90AA1,YWHAZ,RBP4,HLA-A,CD44,P4HB,MSN,GAPDH,F11R,ADIPOQ,TIMP1,TLN1,HSP90B1	0.955212	0.286506	39	121
CELLULAR NITROGEN COMPOUND BIOSYNTHETIC PROCESS%GOBP%GO:0044271	CELLULAR NITROGEN COMPOUND BIOSYNTHETIC PROCESS%GOBP%GO:0044271	0.57016	0.727741	1	TPI1,HSP90AB1,HSP90AA1,ALDOA,GAPDH,ENO1,PGK1	0.914342	0.389013	7	16
POSITIVE REGULATION OF EPITHELIAL CELL PROLIFERATION%GOBP%GO:0050679	POSITIVE REGULATION OF EPITHELIAL CELL PROLIFERATION%GOBP%GO:0050679	0.575753	0.733255	1	REG3A,GDF2,LAMB1,FLT4,THBS4,ECM1	0.910426	0.387347	6	16
RESPONSE TO HORMONE%GOBP%GO:0009725	RESPONSE TO HORMONE%GOBP%GO:0009725	0.576404	0.733255	1	REG3A,CALR,TGFBR3,RAB10	0.921408	0.348869	4	28
NEGATIVE REGULATION OF CYTOKINE PRODUCTION%GOBP%GO:0001818	NEGATIVE REGULATION OF CYTOKINE PRODUCTION%GOBP%GO:0001818	0.582941	0.740335	1	VSIG4,ORM1,APOD,HSP90AB1,TMSB4X,FKBP1A,ADIPOQ	0.909669	0.381339	7	17
CELL COMMUNICATION%GOBP%GO:0007154	CELL COMMUNICATION%GOBP%GO:0007154	0.586165	0.743191	1	FGA,FGG,FGB,CELSR2,CD59,CALR,IGFBP4,SUSD5,CHGA,B2M,LTBP2,EFEMP1,F13A1,ARHGDIA,TGFBR3,CAPZA1,EFNA1,ILK,PRKCSH,APOC3,TALDO1,ACTN4,HSPD1,LIMS1,DBNL,HSPA8,HLA-B,VCAM1,MYH9,THY1,CORO1C,CD14,HSP90AB1,TMSB4X,HYOU1,SAA1,GDF2,FLNA,MYOC,HSP90AA1,YWHAZ,HLA-A,CD44	0.954779	0.271105	43	227
REGULATION OF CYTOKINE PRODUCTION%GOBP%GO:0001817	REGULATION OF CYTOKINE PRODUCTION%GOBP%GO:0001817	0.590125	0.744604	1	B2M,VSIG4,ORM2,ORM1,HSPD1,APOD,HLA-B,CD14,HSP90AB1,TMSB4X,SAA1,GDF2,HSP90AA1,HLA-A,FKBP1A,SERPINF2,GAPDH,ADIPOQ	0.922893	0.317926	18	46
INTERSPECIES INTERACTION BETWEEN ORGANISMS%GOBP%GO:0044419	INTERSPECIES INTERACTION BETWEEN ORGANISMS%GOBP%GO:0044419	0.590289	0.744604	1	REG3A,LYZ,B2M,DAG1,CFHR2,HSPD1,CDH1,HSP90AB1	0.917223	0.329394	8	37
CELLULAR BIOSYNTHETIC PROCESS%GOBP%GO:0044249	CELLULAR BIOSYNTHETIC PROCESS%GOBP%GO:0044249	0.59085	0.744604	1	PTGDS,OGN,PLA2G2A,TPI1,HSP90AB1,HSP90AA1,ALDOA,GAPDH,ENO1,PGK1,LUM	0.917443	0.327351	11	38
REGULATION OF BIOLOGICAL PROCESS%GOBP%GO:0050789	REGULATION OF BIOLOGICAL PROCESS%GOBP%GO:0050789	0.592631	0.744604	1	FGA,FGG,FGB,PTGDS,CELSR2,CST3,CD59,REG3A,CALR,FBLN5,IGFBP4,APOA4,SUSD5,AZGP1,CHGA,B2M,DAG1,VGF,LTBP2,EFEMP1,F13A1,IGFBP2,SERPINF1,TXNDC5,SPINK5,CSTB,VSIG4,VASN,ORM2,ARHGDIA,AMBP,TGFBR3,CAPZA1,EFNA1,ILK,MBL2,HSPG2,RAB10,PRKCSH,CFD,CCT2,CAPN1,NENF,APOC3,TALDO1,ORM1,ACTN4,OGN,CFHR2,PLA2G2A,HSPD1,PPIF,LIMS1,COTL1,ADAMDEC1,APOD,DBNL,HSPA8,HLA-B,VCAM1,SERPINA3,CDH1,COL18A1,TUBA1A,MYH9,THY1,PARVB,TPM1,C…	0.964483	0.270079	124	432
REGULATION OF ORGANELLE ORGANIZATION%GOBP%GO:0033043	REGULATION OF ORGANELLE ORGANIZATION%GOBP%GO:0033043	0.593154	0.744604	1	ARHGDIA,CAPZA1,CCT2,PPIF,COTL1,DBNL,TPM1,TMSB4X,MYOC,YWHAZ,ACTG1,SERPINF2,CLTC,MSN,F11R,ENO1,RAC2,CDH5,PFN1,S100A8,CORO1A,CTTN	0.919052	0.312054	22	50
MULTI-ORGANISM PROCESS%GOBP%GO:0051704	MULTI-ORGANISM PROCESS%GOBP%GO:0051704	0.593483	0.744604	1	FGA,FGB,REG3A,LYZ,PI3,CHGA,B2M,DAG1	0.940261	0.281789	8	122
MONOCARBOXYLIC ACID METABOLIC PROCESS%GOBP%GO:0032787	MONOCARBOXYLIC ACID METABOLIC PROCESS%GOBP%GO:0032787	0.59412	0.744604	1	PTGDS,TPI1,PGD,ALDOA,GAPDH,ADIPOQ,ENO1,PGK1	0.900903	0.36852	8	19
METABOLISM%REACTOME DATABASE ID RELEASE 75%1430728	METABOLISM%REACTOME DATABASE ID RELEASE 75%1430728	0.598066	0.74832	1	PTGDS,APOA4,SLC2A3,CA3,HSPG2,SLC3A2,APOC3,TALDO1,OGN,PLA2G2A,TPI1,HSP90AB1,PGD,HSP90AA1,RBP4,CD44,ALDOA,GAPDH,ADIPOQ,ENO1,PGK1,LUM	0.92137	0.298353	22	68
POSITIVE REGULATION OF RESPONSE TO EXTERNAL STIMULUS%GOBP%GO:0032103	POSITIVE REGULATION OF RESPONSE TO EXTERNAL STIMULUS%GOBP%GO:0032103	0.599323	0.748662	-1	KLKB1,PLG,APP,CCL5,F12,MEGF8,F2,HRG	-0.912596	-0.300364	8	27
INTERLEUKIN-4 AND INTERLEUKIN-13 SIGNALING%REACTOME DATABASE ID RELEASE 75%6785807	INTERLEUKIN-4 AND INTERLEUKIN-13 SIGNALING%REACTOME DATABASE ID RELEASE 75%6785807	0.603922	0.751962	1	F13A1,HSPA8,VCAM1,SAA1,HSP90AA1,TIMP1,HSP90B1	0.891765	0.36885	7	18
NEGATIVE REGULATION OF HYDROLASE ACTIVITY%GOBP%GO:0051346	NEGATIVE REGULATION OF HYDROLASE ACTIVITY%GOBP%GO:0051346	0.603938	0.751962	1	CST3,SERPINF1,SPINK5,CSTB,APOC3,PPIF,SERPINA3,CD44,SERPING1,FKBP1A,SERPINF2,SERPINA1,LGALS3,GAPDH,F11R,TIMP1	0.909791	0.318444	16	42
SMALL MOLECULE METABOLIC PROCESS%GOBP%GO:0044281	SMALL MOLECULE METABOLIC PROCESS%GOBP%GO:0044281	0.607515	0.753999	1	PTGDS,APOA4,SLC2A3,CA3,TALDO1,OGN,APOD,TPI1,HSPA8,PGD,RBP4,CD44,ALDOA,P4HB,GAPDH,ADIPOQ,ENO1,PGK1,LUM,MYH7	0.914614	0.30093	20	61
CARBOXYLIC ACID METABOLIC PROCESS%GOBP%GO:0019752	CARBOXYLIC ACID METABOLIC PROCESS%GOBP%GO:0019752	0.607553	0.753999	1	PTGDS,SLC2A3,TPI1,PGD,CD44,ALDOA,P4HB,GAPDH,ADIPOQ,ENO1,PGK1	0.899525	0.335521	11	30
RESPONSE TO CYTOKINE%GOBP%GO:0034097	RESPONSE TO CYTOKINE%GOBP%GO:0034097	0.608811	0.754332	-1	PF4V1,PPBP,PF4,KIT,MMP9,APP,CCL5,CRHBP	-0.93318	-0.259075	8	59
PROTEIN PHOSPHORYLATION%GOBP%GO:0006468	PROTEIN PHOSPHORYLATION%GOBP%GO:0006468	0.617622	0.764007	-1	KIT,IGFBP3,APP,NEFL,CCL5	-0.906228	-0.304466	5	25
REGULATION OF CATABOLIC PROCESS%GOBP%GO:0009894	REGULATION OF CATABOLIC PROCESS%GOBP%GO:0009894	0.620116	0.765849	1	CST3,APOA4,EFNA1,CAPN1,APOC3,HSPA8,HSP90AB1,FLNA,HSP90AA1,YWHAZ,MSN,GAPDH,TIMP1	0.902414	0.314603	13	43
RESPONSE TO PEPTIDE HORMONE%GOBP%GO:0043434	RESPONSE TO PEPTIDE HORMONE%GOBP%GO:0043434	0.628576	0.774191	1	REG3A,TGFBR3,RAB10	0.871694	0.375847	3	15
POSITIVE REGULATION OF IMMUNE SYSTEM PROCESS%GOBP%GO:0002684	POSITIVE REGULATION OF IMMUNE SYSTEM PROCESS%GOBP%GO:0002684	0.628903	0.774191	1	FGA,FGG,FGB,CALR,B2M,IGFBP2	0.921047	0.275522	6	124
MUSCLE CONTRACTION%GOBP%GO:0006936	MUSCLE CONTRACTION%GOBP%GO:0006936	0.632374	0.776876	1	TPM4,MYL6,TPM1,CALD1,VCL,TPM3,ALDOA,TLN1,MYH7	0.869352	0.359579	9	18
ANGIOGENESIS%GOBP%GO:0001525	ANGIOGENESIS%GOBP%GO:0001525	0.633123	0.776876	1	TGFBR3,APOD,COL18A1,MYH9,THY1,GDF2,ACTG1	0.87453	0.346809	7	22
RESPONSE TO GROWTH FACTOR%GOBP%GO:0070848	RESPONSE TO GROWTH FACTOR%GOBP%GO:0070848	0.638543	0.779153	1	LTBP2,TGFBR3,LIMS1,GDF2,CD44,F11R,CDH5,ZYX,FLT4	0.87012	0.355928	9	19
CELLULAR RESPONSE TO GROWTH FACTOR STIMULUS%GOBP%GO:0071363	CELLULAR RESPONSE TO GROWTH FACTOR STIMULUS%GOBP%GO:0071363	0.638543	0.779153	1	LTBP2,TGFBR3,LIMS1,GDF2,CD44,F11R,CDH5,ZYX,FLT4	0.87012	0.355928	9	19
POSITIVE REGULATION OF METABOLIC PROCESS%GOBP%GO:0009893	POSITIVE REGULATION OF METABOLIC PROCESS%GOBP%GO:0009893	0.639699	0.779153	1	FGA,FGG,FGB,APOA4,EFNA1,ILK,CCT2,PLA2G2A,HSPD1,LIMS1,DBNL,CDH1,MYH9,HSP90AB1,TMSB4X,SAA1,GDF2	0.911531	0.275271	17	113
DEFENSE RESPONSE%GOBP%GO:0006952	DEFENSE RESPONSE%GOBP%GO:0006952	0.63976	0.779153	1	FGA,FGB,CST3,LYZ,PI3,APOA4,CHGA,B2M	0.915856	0.27393	8	125
INFECTIOUS DISEASE%REACTOME DATABASE ID RELEASE 75%5663205	INFECTIOUS DISEASE%REACTOME DATABASE ID RELEASE 75%5663205	0.640763	0.779153	1	CALR,B2M,GANAB,PRKCSH,CDH1,MYH9,HSP90AB1,HSP90AA1,HLA-A,ACTG1,FKBP1A,CLTC,ENO1,PGK1	0.89095	0.306922	14	46
POSITIVE REGULATION OF MACROMOLECULE BIOSYNTHETIC PROCESS%GOBP%GO:0010557	POSITIVE REGULATION OF MACROMOLECULE BIOSYNTHETIC PROCESS%GOBP%GO:0010557	0.64153	0.779153	-1	PF4,APP,HLF,CCL5	-0.891338	-0.302034	4	24
LIPID HOMEOSTASIS%GOBP%GO:0055088	LIPID HOMEOSTASIS%GOBP%GO:0055088	0.642137	0.779153	1	APOA4,APOC3	0.863383	0.372264	2	15
PHOSPHORYLATION%GOBP%GO:0016310	PHOSPHORYLATION%GOBP%GO:0016310	0.646048	0.781299	-1	KIT,IGFBP3,APP,GNPTG,NEFL,CCL5	-0.897769	-0.278265	6	35
POSITIVE REGULATION OF CATABOLIC PROCESS%GOBP%GO:0009896	POSITIVE REGULATION OF CATABOLIC PROCESS%GOBP%GO:0009896	0.64605	0.781299	-1	GPLD1,APP,PCSK9,VCP,C4BPA	-0.875053	-0.325891	5	17
RESPONSE TO TOXIC SUBSTANCE%GOBP%GO:0009636	RESPONSE TO TOXIC SUBSTANCE%GOBP%GO:0009636	0.646981	0.781299	1	APOA4,B2M,PPIF	0.856969	0.364603	3	16
PROTEIN METABOLIC PROCESS%GOBP%GO:0019538	PROTEIN METABOLIC PROCESS%GOBP%GO:0019538	0.650926	0.784819	1	FGA,FGG,FGB,CST3,CALR,LYZ,IGFBP4,PI3,APOA4,B2M,DAG1,GANAB,VGF,EFEMP1,F13A1,IGFBP2,TGOLN2,TGFBR3,ILK,MBL2,HSPG2,PRKCSH,CFD,CAPN1	0.929207	0.263716	24	229
REGULATION OF PLASMA LIPOPROTEIN PARTICLE LEVELS%GOBP%GO:0097006	REGULATION OF PLASMA LIPOPROTEIN PARTICLE LEVELS%GOBP%GO:0097006	0.656467	0.787686	1	APOA4,APOC3,PLA2G2A,P4HB,CLTC,ADIPOQ	0.85927	0.340757	6	22
EGFR1%IOB%EGFR1	EGFR1%IOB%EGFR1	0.657809	0.787686	1	CD59,CSTB,LSR,ACTN4,MYH9,CALD1,YWHAZ,CDH2,CLTC,TLN1	0.860442	0.330706	10	26
EGFR1%NETPATH%EGFR1	EGFR1%NETPATH%EGFR1	0.657809	0.787686	1	CD59,CSTB,LSR,ACTN4,MYH9,CALD1,YWHAZ,CDH2,CLTC,TLN1	0.860442	0.330706	10	26
NEGATIVE REGULATION OF PHOSPHATE METABOLIC PROCESS%GOBP%GO:0045936	NEGATIVE REGULATION OF PHOSPHATE METABOLIC PROCESS%GOBP%GO:0045936	0.658472	0.787686	1	DAG1,AMBP,PPIF,THY1,CORO1C,FKBP1A,LGALS3,ADIPOQ,EMILIN1,HEG1	0.859044	0.332223	10	25
NEGATIVE REGULATION OF PHOSPHORUS METABOLIC PROCESS%GOBP%GO:0010563	NEGATIVE REGULATION OF PHOSPHORUS METABOLIC PROCESS%GOBP%GO:0010563	0.658472	0.787686	1	DAG1,AMBP,PPIF,THY1,CORO1C,FKBP1A,LGALS3,ADIPOQ,EMILIN1,HEG1	0.859044	0.332223	10	25
GOLGI VESICLE TRANSPORT%GOBP%GO:0048193	GOLGI VESICLE TRANSPORT%GOBP%GO:0048193	0.660505	0.788879	1	CD59,CAPZA1,RAB10,HYOU1,ANK1,SERPINA1	0.84875	0.351058	6	18
REGULATION OF RESPONSE TO STIMULUS%GOBP%GO:0048583	REGULATION OF RESPONSE TO STIMULUS%GOBP%GO:0048583	0.661568	0.788913	1	FGA,FGG,FGB,CD59,REG3A,CALR,FBLN5,IGFBP4,CHGA,B2M,DAG1,IGFBP2,SPINK5,VSIG4,VASN,ARHGDIA,AMBP,TGFBR3,ILK,MBL2,CFD,CAPN1,NENF,APOC3,ACTN4,CFHR2,PLA2G2A,HSPD1,PPIF,LIMS1,APOD,DBNL,HSPA8,HLA-B,VCAM1,MYH9,THY1,CD14,HSP90AB1,TMSB4X,HYOU1,SAA1,GDF2	0.927703	0.261665	43	253
REGULATION OF PROTEIN CATABOLIC PROCESS%GOBP%GO:0042176	REGULATION OF PROTEIN CATABOLIC PROCESS%GOBP%GO:0042176	0.668044	0.79539	1	CST3,EFNA1,HSP90AB1,FLNA,HSP90AA1,MSN,TIMP1	0.84711	0.342717	7	20
CELL PROJECTION ASSEMBLY%GOBP%GO:0030031	CELL PROJECTION ASSEMBLY%GOBP%GO:0030031	0.670022	0.796501	1	TUBA1A,PARVB,VCL,FLNA,HSP90AA1,TUBB4B,TUBA4A,RAC2	0.847865	0.346825	8	19
REGULATION OF PROTEIN METABOLIC PROCESS%GOBP%GO:0051246	REGULATION OF PROTEIN METABOLIC PROCESS%GOBP%GO:0051246	0.677654	0.803504	1	FGA,FGG,FGB,CST3,CD59,CALR,DAG1,SERPINF1,SPINK5,CSTB,VSIG4,AMBP,TGFBR3,EFNA1,ILK	0.906716	0.262457	15	173
CELL CYCLE PROCESS%GOBP%GO:0022402	CELL CYCLE PROCESS%GOBP%GO:0022402	0.678022	0.803504	1	TUBA1A,MYH9,FLNA,HSP90AA1,TUBB4B,TUBA4A	0.839466	0.361952	6	15
NEGATIVE REGULATION OF DEFENSE RESPONSE%GOBP%GO:0031348	NEGATIVE REGULATION OF DEFENSE RESPONSE%GOBP%GO:0031348	0.684306	0.809685	1	VSIG4,APOD,HLA-B,SAA1,HLA-A,SERPING1,ADIPOQ,CDH5	0.835029	0.360039	8	15
NICOTINIC ACETYLCHOLINE RECEPTOR SIGNALING PATHWAY%PANTHER PATHWAY%P00044	NICOTINIC ACETYLCHOLINE RECEPTOR SIGNALING PATHWAY%PANTHER PATHWAY%P00044	0.685363	0.809685	-1	BCHE,BCHE	-0.854588	-0.308682	2	19
RESPONSE TO EXTERNAL STIMULUS%GOBP%GO:0009605	RESPONSE TO EXTERNAL STIMULUS%GOBP%GO:0009605	0.688607	0.811138	1	FGA,FGB,REG3A,LYZ,PI3,CHGA,DAG1	0.893309	0.26685	7	128
TUBE DEVELOPMENT%GOBP%GO:0035295	TUBE DEVELOPMENT%GOBP%GO:0035295	0.688722	0.811138	1	TGFBR3,APOD,LOX,COL18A1,MYH9,THY1,GDF2,RBP4,EFEMP2,CDH2,ACTG1,SERPINF2	0.850314	0.307391	12	35
SIGNALING BY INTERLEUKINS%REACTOME DATABASE ID RELEASE 75%449147	SIGNALING BY INTERLEUKINS%REACTOME DATABASE ID RELEASE 75%449147	0.696783	0.819365	1	F13A1,CAPZA1,TALDO1,HSPA8,VCAM1,SAA1,HSP90AA1,YWHAZ,P4HB,MSN,TIMP1,HSP90B1	0.848658	0.306011	12	36
REGULATION OF LIPID TRANSPORT%GOBP%GO:0032368	REGULATION OF LIPID TRANSPORT%GOBP%GO:0032368	0.709371	0.830418	1	APOA4,APOC3	0.813588	0.336514	2	18
CELLULAR MACROMOLECULE BIOSYNTHETIC PROCESS%GOBP%GO:0034645	CELLULAR MACROMOLECULE BIOSYNTHETIC PROCESS%GOBP%GO:0034645	0.709979	0.830418	-1	GPLD1,VCP,GALNT2,IGF1	-0.835677	-0.311227	4	17
REGULATION OF CELLULAR LOCALIZATION%GOBP%GO:0060341	REGULATION OF CELLULAR LOCALIZATION%GOBP%GO:0060341	0.711017	0.830418	1	CCT2,APOD,CDH1,THY1,HSP90AB1,FLNA,HSP90AA1,YWHAZ,FKBP1A,CLTC,LGALS3,MSN,ADIPOQ,RAC2	0.839596	0.301516	14	37
DEGRADATION OF THE EXTRACELLULAR MATRIX%REACTOME%R-HSA-1474228.4	DEGRADATION OF THE EXTRACELLULAR MATRIX%REACTOME%R-HSA-1474228.4	0.712052	0.830418	-1	MMP9,KLKB1,PLG	-0.838014	-0.297521	3	20
RESPONSE TO OXIDATIVE STRESS%GOBP%GO:0006979	RESPONSE TO OXIDATIVE STRESS%GOBP%GO:0006979	0.712553	0.830418	1	APOA4,MBL2,PPIF,APOD,TPM1,PDLIM1,ADIPOQ	0.813868	0.325448	7	21
REGULATION OF GENE EXPRESSION%GOBP%GO:0010468	REGULATION OF GENE EXPRESSION%GOBP%GO:0010468	0.712721	0.830418	-1	PF4,KIT,C3,LTF,CFH,IGHV3-23,KLKB1,VTN,CLEC3B,APP,C8B,C8G,HLF,C1QA,CCL5,C4A,CFP,ZNF528,FN1,F12,IGFBP5,PHB,CPN2,MEGF8,F2,HRG,C4BPA,IGHG2,CFI,TFRC,CPB2,IGHG3,IGKV3D-20,IGKV1-5,IGKV4-1,C8A,CD55,IGF1,CIRBP,HSPB1,C6,IGF2,CAMK2A	-0.913508	-0.225048	43	124
PLASMA MEMBRANE BOUNDED CELL PROJECTION ASSEMBLY%GOBP%GO:0120031	PLASMA MEMBRANE BOUNDED CELL PROJECTION ASSEMBLY%GOBP%GO:0120031	0.718278	0.834233	1	TUBA1A,PARVB,VCL,FLNA,HSP90AA1,TUBB4B,TUBA4A	0.806211	0.337969	7	17
NEGATIVE REGULATION OF MOLECULAR FUNCTION%GOBP%GO:0044092	NEGATIVE REGULATION OF MOLECULAR FUNCTION%GOBP%GO:0044092	0.718408	0.834233	1	CST3,B2M,SERPINF1,SPINK5,CSTB,APOC3,CFHR2,PPIF,SERPINA3,THY1,CORO1C,TMSB4X,FLNA,CD44,SERPING1,FKBP1A,SERPINF2,SERPINA1,LGALS3,GAPDH,F11R,ADIPOQ,TIMP1	0.855345	0.275794	23	70
CELL KILLING%GOBP%GO:0001906	CELL KILLING%GOBP%GO:0001906	0.719854	0.834233	-1	PF4,LTF,APOL1,F2,HRG	-0.830259	-0.309209	5	17
REGULATION OF SMOOTH MUSCLE CELL PROLIFERATION%GOBP%GO:0048660	REGULATION OF SMOOTH MUSCLE CELL PROLIFERATION%GOBP%GO:0048660	0.720374	0.834233	-1	MMP9,IGFBP3,CCL5,IGFBP5,PHB	-0.829724	-0.309009	5	17
NEGATIVE REGULATION OF CATALYTIC ACTIVITY%GOBP%GO:0043086	NEGATIVE REGULATION OF CATALYTIC ACTIVITY%GOBP%GO:0043086	0.723231	0.835165	1	CST3,SERPINF1,SPINK5,CSTB,APOC3,PPIF,SERPINA3,THY1,CORO1C,CD44,SERPING1,FKBP1A,SERPINF2,SERPINA1,LGALS3,GAPDH,F11R,ADIPOQ,TIMP1	0.840546	0.281498	19	54
NEGATIVE REGULATION OF PROTEIN MODIFICATION PROCESS%GOBP%GO:0031400	NEGATIVE REGULATION OF PROTEIN MODIFICATION PROCESS%GOBP%GO:0031400	0.724359	0.835165	1	DAG1,AMBP,THY1,CORO1C,FKBP1A,LGALS3,ADIPOQ,EMILIN1,HEG1	0.808626	0.3176	9	23
IMMUNOREGULATORY INTERACTIONS BETWEEN A LYMPHOID AND A NON-LYMPHOID CELL%REACTOME%R-HSA-198933.6	IMMUNOREGULATORY INTERACTIONS BETWEEN A LYMPHOID AND A NON-LYMPHOID CELL%REACTOME%R-HSA-198933.6	0.724468	0.835165	-1	C3,IGHV3-23,TREML1	-0.830492	-0.287624	3	22
RESPONSE TO ORGANONITROGEN COMPOUND%GOBP%GO:0010243	RESPONSE TO ORGANONITROGEN COMPOUND%GOBP%GO:0010243	0.727829	0.837773	-1	GPLD1,CACNA2D1,MMP9,APP,CRHBP,GOT1,PCSK9,VCP,IGFBP5	-0.849165	-0.266446	9	33
REGULATION OF CELLULAR AMIDE METABOLIC PROCESS%GOBP%GO:0034248	REGULATION OF CELLULAR AMIDE METABOLIC PROCESS%GOBP%GO:0034248	0.729618	0.838565	1	CALR,EFNA1	0.797996	0.344071	2	15
NEGATIVE REGULATION OF PHOSPHORYLATION%GOBP%GO:0042326	NEGATIVE REGULATION OF PHOSPHORYLATION%GOBP%GO:0042326	0.732083	0.838959	1	DAG1,AMBP,PPIF,THY1,CORO1C,ADIPOQ,EMILIN1,HEG1	0.802709	0.324753	8	20
CHEMICAL HOMEOSTASIS%GOBP%GO:0048878	CHEMICAL HOMEOSTASIS%GOBP%GO:0048878	0.732163	0.838959	1	CALR,APOA4,B2M,VGF,LSR,FTL,APOC3,THY1,SAA1,GDF2,MYOC,RBP4	0.833879	0.284237	12	49
POSITIVE REGULATION OF CYTOKINE PRODUCTION%GOBP%GO:0001819	POSITIVE REGULATION OF CYTOKINE PRODUCTION%GOBP%GO:0001819	0.738706	0.844063	1	B2M,ORM2,ORM1,HSPD1,CD14,SAA1,GDF2,HSP90AA1,HLA-A,SERPINF2,GAPDH,ADIPOQ	0.810732	0.300302	12	31
REGULATION OF ENDOPEPTIDASE ACTIVITY%GOBP%GO:0052548	REGULATION OF ENDOPEPTIDASE ACTIVITY%GOBP%GO:0052548	0.738832	0.844063	-1	LTF,MMP9,VTN,SERPIND1,SERPINA7,KNG1,VCP,SERPINA4,HRG,RECK,AHSG,SERPINA5,SERPINA10,SERPINC1,CTSD,GSN	-0.848433	-0.262973	16	35
REGULATION OF PEPTIDASE ACTIVITY%GOBP%GO:0052547	REGULATION OF PEPTIDASE ACTIVITY%GOBP%GO:0052547	0.74048	0.844679	1	CST3,SERPINF1,SPINK5,CSTB,EFNA1,HSPD1,SERPINA3,CD44,SERPING1,SERPINF2,SERPINA1,GAPDH,TIMP1	0.822197	0.290213	13	40
CELLULAR RESPONSE TO CHEMICAL STIMULUS%GOBP%GO:0070887	CELLULAR RESPONSE TO CHEMICAL STIMULUS%GOBP%GO:0070887	0.743417	0.84581	1	CALR,APOA4,CHGA,B2M,LTBP2,F13A1,BIN2,TGFBR3,CAPZA1,ILK,RAB10,TALDO1,ACTN4,HSPD1,PPIF,LIMS1,HSPA8,HLA-B,VCAM1,CDH1,TPM1,CD14,HSP90AB1,TMSB4X,HYOU1,SAA1,GDF2,HSP90AA1,YWHAZ,HLA-A,CD44,P4HB,LGALS3,MSN,GAPDH,F11R,ADIPOQ,TIMP1,TLN1,HSP90B1,PGK1	0.860446	0.257869	41	122
REGULATION OF EPITHELIAL CELL PROLIFERATION%GOBP%GO:0050678	REGULATION OF EPITHELIAL CELL PROLIFERATION%GOBP%GO:0050678	0.743691	0.84581	1	REG3A,B2M,TGFBR3,LIMS1,GDF2,LAMB1	0.796111	0.315711	6	22
MACROMOLECULE METABOLIC PROCESS%GOBP%GO:0043170	MACROMOLECULE METABOLIC PROCESS%GOBP%GO:0043170	0.747099	0.848419	1	FGA,FGG,FGB,CST3,CALR,LYZ,IGFBP4,PI3,APOA4,B2M,DAG1,GANAB,VGF,EFEMP1,F13A1,IGFBP2	0.887984	0.250449	16	251
NEGATIVE REGULATION OF TRANSPORT%GOBP%GO:0051051	NEGATIVE REGULATION OF TRANSPORT%GOBP%GO:0051051	0.748802	0.849087	1	CHGA,APOC3,PPIF,APOD,FKBP1A,LGALS3,ADIPOQ	0.789054	0.322768	7	19
PEPTIDYL-AMINO ACID MODIFICATION%GOBP%GO:0018193	PEPTIDYL-AMINO ACID MODIFICATION%GOBP%GO:0018193	0.751969	0.851412	1	EFEMP1,PPIF,LOX,P4HB,FKBP1A,GAPDH,FLT4,S100A8,PPIA	0.783119	0.323912	9	18
NEGATIVE REGULATION OF PEPTIDASE ACTIVITY%GOBP%GO:0010466	NEGATIVE REGULATION OF PEPTIDASE ACTIVITY%GOBP%GO:0010466	0.756416	0.854481	1	CST3,SERPINF1,SPINK5,CSTB,SERPINA3,CD44,SERPING1,SERPINF2,SERPINA1,GAPDH,TIMP1	0.798067	0.29561	11	31
PRIMARY METABOLIC PROCESS%GOBP%GO:0044238	PRIMARY METABOLIC PROCESS%GOBP%GO:0044238	0.756922	0.854481	1	FGA,FGG,FGB,PTGDS,CST3,CALR,LYZ,IGFBP4,PI3,APOA4,B2M,DAG1,GANAB,VGF,SLC2A3,EFEMP1,F13A1,IGFBP2,TGOLN2,TGFBR3,ILK,MBL2,HSPG2,PRKCSH,CFD,CAPN1,APOC3,TALDO1,PLA2G2A,HSPD1,PPIF,APOD,LAMB2,LOX,DBNL,TPI1,CHGB,HSPA8	0.893013	0.250623	38	291
REGULATION OF TRANSCRIPTION BY RNA POLYMERASE II%GOBP%GO:0006357	REGULATION OF TRANSCRIPTION BY RNA POLYMERASE II%GOBP%GO:0006357	0.75834	0.854816	-1	PF4,KIT,APP,HLF,ZNF528,PHB,MEGF8	-0.818866	-0.272104	7	26
ADAPTIVE IMMUNE SYSTEM%REACTOME%R-HSA-1280218.5	ADAPTIVE IMMUNE SYSTEM%REACTOME%R-HSA-1280218.5	0.760293	0.855751	1	CALR,B2M,CAPZA1,HLA-B,VCAM1,CDH1,CD14,YWHAZ,HLA-A,FKBP1A,CLTC	0.813637	0.281354	11	45
ANATOMICAL STRUCTURE FORMATION INVOLVED IN MORPHOGENESIS%GOBP%GO:0048646	ANATOMICAL STRUCTURE FORMATION INVOLVED IN MORPHOGENESIS%GOBP%GO:0048646	0.76245	0.856715	1	TGFBR3,EFNA1,APOD,COL18A1,MYH9,THY1,TPM1,GDF2,RBP4,ACTG1,LAMB1,FKBP1A	0.80144	0.288985	12	36
POSITIVE REGULATION OF RESPONSE TO STIMULUS%GOBP%GO:0048584	POSITIVE REGULATION OF RESPONSE TO STIMULUS%GOBP%GO:0048584	0.763398	0.856715	1	FGA,FGG,FGB,REG3A,CALR,CHGA,B2M	0.865499	0.250878	7	171
POSITIVE REGULATION OF BIOSYNTHETIC PROCESS%GOBP%GO:0009891	POSITIVE REGULATION OF BIOSYNTHETIC PROCESS%GOBP%GO:0009891	0.765884	0.858241	-1	PF4,GPLD1,APP,HLF,CCL5,VCP,PHB,F2	-0.833006	-0.256319	8	36
RESPONSE TO NITROGEN COMPOUND%GOBP%GO:1901698	RESPONSE TO NITROGEN COMPOUND%GOBP%GO:1901698	0.768858	0.859514	1	REG3A,VGF,TGFBR3,RAB10,SLC3A2,VCAM1,CDH1	0.794192	0.287102	7	35
REGULATION OF IMMUNE RESPONSE%GOBP%GO:0050776	REGULATION OF IMMUNE RESPONSE%GOBP%GO:0050776	0.769276	0.859514	1	FGA,FGG,FGB,CD59,B2M,SPINK5,VSIG4,AMBP,MBL2,CFD	0.853199	0.2531	10	136
FC-GAMMA RECEPTOR SIGNALING PATHWAY INVOLVED IN PHAGOCYTOSIS%GOBP%GO:0038096	FC-GAMMA RECEPTOR SIGNALING PATHWAY INVOLVED IN PHAGOCYTOSIS%GOBP%GO:0038096	0.781517	0.868099	-1	IGHV3-23,IGHG2,IGHG3,IGKV3D-20,IGKV1-5,IGKV4-1,IGLC7,IGKC,IGKV1-12	-0.78944	-0.28515	9	19
FC RECEPTOR MEDIATED STIMULATORY SIGNALING PATHWAY%GOBP%GO:0002431	FC RECEPTOR MEDIATED STIMULATORY SIGNALING PATHWAY%GOBP%GO:0002431	0.781517	0.868099	-1	IGHV3-23,IGHG2,IGHG3,IGKV3D-20,IGKV1-5,IGKV4-1,IGLC7,IGKC,IGKV1-12	-0.78944	-0.28515	9	19
IMMUNE RESPONSE-REGULATING CELL SURFACE RECEPTOR SIGNALING PATHWAY INVOLVED IN PHAGOCYTOSIS%GOBP%GO:0002433	IMMUNE RESPONSE-REGULATING CELL SURFACE RECEPTOR SIGNALING PATHWAY INVOLVED IN PHAGOCYTOSIS%GOBP%GO:0002433	0.781517	0.868099	-1	IGHV3-23,IGHG2,IGHG3,IGKV3D-20,IGKV1-5,IGKV4-1,IGLC7,IGKC,IGKV1-12	-0.78944	-0.28515	9	19
FC-GAMMA RECEPTOR SIGNALING PATHWAY%GOBP%GO:0038094	FC-GAMMA RECEPTOR SIGNALING PATHWAY%GOBP%GO:0038094	0.781517	0.868099	-1	IGHV3-23,IGHG2,IGHG3,IGKV3D-20,IGKV1-5,IGKV4-1,IGLC7,IGKC,IGKV1-12	-0.78944	-0.28515	9	19
POSITIVE REGULATION OF CELLULAR BIOSYNTHETIC PROCESS%GOBP%GO:0031328	POSITIVE REGULATION OF CELLULAR BIOSYNTHETIC PROCESS%GOBP%GO:0031328	0.786317	0.871055	-1	PF4,GPLD1,APP,HLF,CCL5	-0.82154	-0.254638	5	35
CELL CYCLE%GOBP%GO:0007049	CELL CYCLE%GOBP%GO:0007049	0.786851	0.871055	1	TUBA1A,MYH9,FLNA,HSP90AA1,CLTC,TUBB4B,TUBA4A	0.758353	0.313668	7	18
NUCLEOSIDE PHOSPHATE METABOLIC PROCESS%GOBP%GO:0006753	NUCLEOSIDE PHOSPHATE METABOLIC PROCESS%GOBP%GO:0006753	0.78875	0.871055	1	TALDO1,TPI1,HSPA8,PGD,ALDOA,GAPDH,ENO1,PGK1,MYH7	0.754111	0.308474	9	19
NUCLEOTIDE METABOLIC PROCESS%GOBP%GO:0009117	NUCLEOTIDE METABOLIC PROCESS%GOBP%GO:0009117	0.78875	0.871055	1	TALDO1,TPI1,HSPA8,PGD,ALDOA,GAPDH,ENO1,PGK1,MYH7	0.754111	0.308474	9	19
HALLMARK_APICAL_JUNCTION%MSIGDB_C2%HALLMARK_APICAL_JUNCTION	HALLMARK_APICAL_JUNCTION%MSIGDB_C2%HALLMARK_APICAL_JUNCTION	0.793777	0.875338	1	ACTN4,VCAM1,MYH9,THY1,VWF,DSC1,ACTG1,ZYX,FBN1,PFN1	0.759193	0.298185	10	23
LEUKOCYTE MEDIATED IMMUNITY%GOBP%GO:0002443	LEUKOCYTE MEDIATED IMMUNITY%GOBP%GO:0002443	0.797998	0.8776	1	CST3,CD59,LYZ,CHGA,B2M,LRG1,SLC2A3,TXNDC5,CSTB,BIN2,ORM2,FTL,RAB10,CFD,CCT2,CAPN1,ORM1,HSPD1,COTL1,DBNL,HSPA8,HLA-B,SERPINA3,CD14,HSP90AB1,DSC1,VCL,HSP90AA1,HLA-A,CD44	0.838767	0.247873	30	140
RESPONSE TO ORGANIC CYCLIC COMPOUND%GOBP%GO:0014070	RESPONSE TO ORGANIC CYCLIC COMPOUND%GOBP%GO:0014070	0.798498	0.8776	1	CALR,VGF,SLC3A2,CDH1	0.747172	0.305636	4	19
POSITIVE REGULATION OF ORGANELLE ORGANIZATION%GOBP%GO:0010638	POSITIVE REGULATION OF ORGANELLE ORGANIZATION%GOBP%GO:0010638	0.799284	0.8776	1	CCT2,PPIF,TPM1,MYOC,YWHAZ,SERPINF2,RAC2,PFN1,CTTN,CDC42,EPHA1	0.759301	0.293649	11	25
RESPONSE TO STRESS%GOBP%GO:0006950	RESPONSE TO STRESS%GOBP%GO:0006950	0.800637	0.877821	1	FGA,FGG,FGB,CST3,CD59,CALR,LYZ,PI3,APOA4,CHGA,B2M,F13A1,CAPZA1,ILK,MBL2,HSPG2,CFD,ORM1,CFHR2,PLA2G2A,HSPD1,PPIF,APOD,DBNL,HSPA8,HLA-B,VCAM1,SERPINA3,MYH9,VWF,TPM1,CD14,HSP90AB1,HYOU1,SAA1,VCL,FLNA,TNC,HSP90AA1,YWHAZ,HLA-A,CD44,ACTG1,COL5A1,P4HB,PDLIM1	0.859782	0.244483	46	221
HETEROCYCLE METABOLIC PROCESS%GOBP%GO:0046483	HETEROCYCLE METABOLIC PROCESS%GOBP%GO:0046483	0.805076	0.88142	-1	BCHE,BST1,BTD,APP,HPX,NNT	-0.817722	-0.240843	6	44
CELLULAR RESPONSE TO HORMONE STIMULUS%GOBP%GO:0032870	CELLULAR RESPONSE TO HORMONE STIMULUS%GOBP%GO:0032870	0.808301	0.883285	-1	GPLD1,ATP1A1,CRHBP,GOT1,PCSK9,PHB	-0.778328	-0.269559	6	22
ER TO GOLGI VESICLE-MEDIATED TRANSPORT%GOBP%GO:0006888	ER TO GOLGI VESICLE-MEDIATED TRANSPORT%GOBP%GO:0006888	0.809098	0.883285	1	CD59,CAPZA1,HYOU1,ANK1,SERPINA1	0.735559	0.308351	5	17
REGULATION OF INTRACELLULAR TRANSPORT%GOBP%GO:0032386	REGULATION OF INTRACELLULAR TRANSPORT%GOBP%GO:0032386	0.813127	0.886413	1	APOD,CDH1,FLNA,MSN,ADIPOQ,RAC2	0.728359	0.309885	6	16
SMALL MOLECULE CATABOLIC PROCESS%GOBP%GO:0044282	SMALL MOLECULE CATABOLIC PROCESS%GOBP%GO:0044282	0.815435	0.887659	1	TPI1,PGD,CD44,ALDOA,GAPDH,ADIPOQ,ENO1,PGK1	0.730338	0.306162	8	17
REGULATION OF SMALL MOLECULE METABOLIC PROCESS%GOBP%GO:0062012	REGULATION OF SMALL MOLECULE METABOLIC PROCESS%GOBP%GO:0062012	0.822019	0.89355	1	APOA4,APOC3,PPIF,TMSB4X,CLTC,ADIPOQ,ENO1,PGK1	0.731832	0.292644	8	21
CYTOSKELETAL REGULATION BY RHO GTPASE%PANTHER PATHWAY%P00016	CYTOSKELETAL REGULATION BY RHO GTPASE%PANTHER PATHWAY%P00016	0.82529	0.895827	1	MYH9,MYH9,ACTG1,ACTG1,ACTG1,TUBB4B,TUBB4B,TUBB4B,RAC2,RAC2,MYH7,MYH7,PFN1,PFN1,CDC42,CDC42,CDC42,CFL1,CFL1,CFL1	0.759607	0.272791	20	37
HALLMARK_COMPLEMENT%MSIGDB_C2%HALLMARK_COMPLEMENT	HALLMARK_COMPLEMENT%MSIGDB_C2%HALLMARK_COMPLEMENT	0.82789	0.897371	1	CD59,APOA4	0.748787	0.275547	2	32
NUCLEIC ACID METABOLIC PROCESS%GOBP%GO:0090304	NUCLEIC ACID METABOLIC PROCESS%GOBP%GO:0090304	0.831699	0.90022	1	HSPD1,HSPA8,HSP90AB1,HSP90AA1	0.720545	0.29803	4	18
REGULATION OF CATALYTIC ACTIVITY%GOBP%GO:0050790	REGULATION OF CATALYTIC ACTIVITY%GOBP%GO:0050790	0.836191	0.90309	1	CST3,APOA4,SERPINF1,SPINK5,CSTB,EFNA1,CCT2,CAPN1,APOC3,HSPD1,PPIF,LIMS1,DBNL,SERPINA3,THY1,TPM1,CORO1C,HSP90AB1,TMSB4X,SAA1,HSP90AA1,CD44,SERPING1,FKBP1A,SERPINF2,SERPINA1,LGALS3,GAPDH,F11R,ADIPOQ,TIMP1	0.802973	0.245105	31	105
CELLULAR RESPONSE TO ENDOGENOUS STIMULUS%GOBP%GO:0071495	CELLULAR RESPONSE TO ENDOGENOUS STIMULUS%GOBP%GO:0071495	0.836945	0.90309	-1	GPLD1,CACNA2D1,CLEC3B,APP,ATP1A1,CCL5,CRHBP,GOT1,PCSK9,IGFBP5,PHB,MEGF8	-0.80674	-0.230737	12	50
POSITIVE REGULATION OF CELLULAR PROCESS%GOBP%GO:0048522	POSITIVE REGULATION OF CELLULAR PROCESS%GOBP%GO:0048522	0.837906	0.90309	1	FGA,FGG,FGB,REG3A,CALR,APOA4,CHGA,B2M,DAG1,IGFBP2,SERPINF1,ARHGDIA,TGFBR3,EFNA1,ILK,CCT2,CAPN1,ACTN4,PLA2G2A,HSPD1,PPIF,LIMS1,DBNL,VCAM1,CDH1,MYH9,THY1,TPM1,CORO1C,CD14,HSP90AB1,TMSB4X,SAA1,GDF2,FLNA,MYOC,HSP90AA1,YWHAZ,RBP4,HLA-A,CD44,EFEMP2,CDH2,ACTG1,P4HB,LAMB1,FKBP1A,IGHV3-38,SERPINF2	0.83964	0.238631	49	225
POSITIVE REGULATION OF BIOLOGICAL PROCESS%GOBP%GO:0048518	POSITIVE REGULATION OF BIOLOGICAL PROCESS%GOBP%GO:0048518	0.845029	0.909481	-1	SPARC,PF4,TF,ACE,KIT,GPLD1,CACNA2D1,C3,LTF,MMP9,CFH,IGHV3-23,BST1,KLKB1,VTN,IGFBP3,PROC,CLEC3B,IGHV3-21,PLG,PON1,APP,HPSE,C8B,IGHA2,HLF,C1QA,IGHV3-43,F10,IGHV3-15,DBH,CCL5,MADCAM1,APCS,C4A,ENPP2,CFP,IGLL1,FCN2,IGF2R,IGHD,APOB,FN1,PCSK9,F12,KNG1,VCP	-0.907766	-0.205282	47	280
COFACTOR METABOLIC PROCESS%GOBP%GO:0051186	COFACTOR METABOLIC PROCESS%GOBP%GO:0051186	0.847132	0.910458	-1	BST1,GPX3,BTD,HPX,NNT,PRDX1,GOT1,VCP	-0.768673	-0.247599	8	30
POSITIVE REGULATION OF CELL PROLIFERATION%GOBP%GO:0008284	POSITIVE REGULATION OF CELL PROLIFERATION%GOBP%GO:0008284	0.852333	0.913454	1	REG3A,CALR,IGFBP2,TGFBR3,CAPN1,VCAM1,GDF2,HLA-A,LAMB1,SERPINF2,TIMP1	0.746196	0.261183	11	42
POSITIVE REGULATION OF SUPRAMOLECULAR FIBER ORGANIZATION%GOBP%GO:1902905	POSITIVE REGULATION OF SUPRAMOLECULAR FIBER ORGANIZATION%GOBP%GO:1902905	0.852985	0.913454	1	TPM1,MYOC,EFEMP2,SERPINF2,PFN1,CTTN,CDC42,EPHA1,NRP1	0.690184	0.297586	9	15
REGULATION OF IMMUNE SYSTEM PROCESS%GOBP%GO:0002682	REGULATION OF IMMUNE SYSTEM PROCESS%GOBP%GO:0002682	0.853516	0.913454	1	FGA,FGG,FGB,CD59,CALR,B2M,IGFBP2,SPINK5,VSIG4	0.816278	0.237041	9	168
REGULATION OF CHEMOTAXIS%GOBP%GO:0050920	REGULATION OF CHEMOTAXIS%GOBP%GO:0050920	0.857462	0.916301	1	CALR,TMSB4X	0.698589	0.285763	2	19
NEGATIVE REGULATION OF PROTEIN PHOSPHORYLATION%GOBP%GO:0001933	NEGATIVE REGULATION OF PROTEIN PHOSPHORYLATION%GOBP%GO:0001933	0.858581	0.916301	1	DAG1,AMBP,THY1,CORO1C,ADIPOQ,EMILIN1,HEG1	0.697607	0.285361	7	19
GLYCEROLIPID METABOLIC PROCESS%GOBP%GO:0046486	GLYCEROLIPID METABOLIC PROCESS%GOBP%GO:0046486	0.861617	0.918255	1	APOA4,APOC3,PLA2G2A	0.694563	0.284116	3	19
POSITIVE REGULATION OF CATALYTIC ACTIVITY%GOBP%GO:0043085	POSITIVE REGULATION OF CATALYTIC ACTIVITY%GOBP%GO:0043085	0.866933	0.922551	1	APOA4,EFNA1,CCT2,HSPD1,LIMS1,DBNL,THY1,TPM1,CORO1C,HSP90AB1,TMSB4X,SAA1,HSP90AA1	0.743318	0.249597	13	53
CELLULAR RESPONSE TO ORGANIC SUBSTANCE%GOBP%GO:0071310	CELLULAR RESPONSE TO ORGANIC SUBSTANCE%GOBP%GO:0071310	0.868069	0.922551	1	CALR,B2M,LTBP2,F13A1,TGFBR3,CAPZA1,ILK,RAB10,TALDO1,ACTN4,HSPD1,LIMS1,HSPA8,HLA-B,VCAM1,CDH1,CD14,TMSB4X,HYOU1,SAA1,GDF2,HSP90AA1,YWHAZ,HLA-A,CD44,P4HB,MSN,GAPDH,F11R,ADIPOQ,TIMP1,TLN1,HSP90B1	0.784415	0.240373	33	102
HEMOSTASIS%REACTOME DATABASE ID RELEASE 75%109582	HEMOSTASIS%REACTOME DATABASE ID RELEASE 75%109582	0.874162	0.927095	1	FGA,FGG,FGB,F13A1,ORM2,CAPZA1,CFD,SLC3A2,ORM1,ACTN4,FAM3C	0.780516	0.236196	11	112
COENZYME METABOLIC PROCESS%GOBP%GO:0006732	COENZYME METABOLIC PROCESS%GOBP%GO:0006732	0.874779	0.927095	1	SLC2A3,TALDO1,TPI1,PGD,ALDOA,GAPDH,ENO1,PGK1	0.682689	0.282372	8	18
REGULATION OF LEUKOCYTE MIGRATION%GOBP%GO:0002685	REGULATION OF LEUKOCYTE MIGRATION%GOBP%GO:0002685	0.876297	0.927414	-1	BST1,APP,CCL5,MADCAM1	-0.726512	-0.251613	4	22
ORGANIC SUBSTANCE METABOLIC PROCESS%GOBP%GO:0071704	ORGANIC SUBSTANCE METABOLIC PROCESS%GOBP%GO:0071704	0.88051	0.93058	1	FGA,FGG,FGB,PTGDS,CST3,CALR,LYZ,IGFBP4,PI3,APOA4,B2M,DAG1,GANAB,VGF,SLC2A3,EFEMP1,F13A1,IGFBP2,TGOLN2,AMBP,TGFBR3,ILK,MBL2,HSPG2,PRKCSH,CFD,CAPN1,APOC3,TALDO1,OGN,PLA2G2A,HSPD1,PPIF,APOD,LAMB2,LOX,DBNL,TPI1,CHGB,HSPA8,VCAM1	0.828923	0.231728	41	312
RESPONSE TO ENDOGENOUS STIMULUS%GOBP%GO:0009719	RESPONSE TO ENDOGENOUS STIMULUS%GOBP%GO:0009719	0.883708	0.932667	1	REG3A,CALR,LTBP2,TGFBR3,RAB10,LIMS1,VCAM1,CDH1,GDF2,CD44,MSN,F11R,ADIPOQ,TIMP1,HSP90B1,CDH5,ZYX	0.730862	0.244035	17	55
ALCOHOL METABOLIC PROCESS%GOBP%GO:0006066	ALCOHOL METABOLIC PROCESS%GOBP%GO:0006066	0.88781	0.935701	1	APOA4,TPI1,RBP4	0.659178	0.280452	3	16
MICROTUBULE-BASED PROCESS%GOBP%GO:0007017	MICROTUBULE-BASED PROCESS%GOBP%GO:0007017	0.894215	0.941042	1	DAG1,HSPA8,TUBA1A,FLNA,GAPDH,TUBB4B,TUBA4A	0.661148	0.270447	7	19
REGULATION OF LIPID LOCALIZATION%GOBP%GO:1905952	REGULATION OF LIPID LOCALIZATION%GOBP%GO:1905952	0.897699	0.941042	-1	C3,PON1,APOB,PCSK9	-0.71398	-0.241935	4	24
INTRACELLULAR SIGNAL TRANSDUCTION%GOBP%GO:0035556	INTRACELLULAR SIGNAL TRANSDUCTION%GOBP%GO:0035556	0.897749	0.941042	1	CHGA,ARHGDIA,TGFBR3,PRKCSH,DBNL,VCAM1,CD14	0.699144	0.24946	7	38
VESICLE-MEDIATED TRANSPORT%REACTOME DATABASE ID RELEASE 75%5653656	VESICLE-MEDIATED TRANSPORT%REACTOME DATABASE ID RELEASE 75%5653656	0.898692	0.941042	1	CD59,CALR,TXNDC5,TGOLN2,AMBP,CAPZA1,FTL,RAB10,HSPA8,MYH9,HYOU1,SAA1,ANK1,HSP90AA1,YWHAZ	0.732362	0.238449	15	65
NUCLEOBASE-CONTAINING SMALL MOLECULE METABOLIC PROCESS%GOBP%GO:0055086	NUCLEOBASE-CONTAINING SMALL MOLECULE METABOLIC PROCESS%GOBP%GO:0055086	0.899054	0.941042	1	TALDO1,TPI1,HSPA8,PGD,ALDOA,GAPDH,ENO1,PGK1,MYH7	0.66701	0.264513	9	22
MACROMOLECULE BIOSYNTHETIC PROCESS%GOBP%GO:0009059	MACROMOLECULE BIOSYNTHETIC PROCESS%GOBP%GO:0009059	0.902662	0.943523	1	HSPG2,OGN,HSP90AB1,HSP90AA1,COL5A1,LUM	0.663945	0.265497	6	21
CELL SURFACE RECEPTOR SIGNALING PATHWAY%GOBP%GO:0007166	CELL SURFACE RECEPTOR SIGNALING PATHWAY%GOBP%GO:0007166	0.904001	0.943628	1	CELSR2,CD59,SUSD5,B2M,LTBP2,EFEMP1,F13A1,ARHGDIA,TGFBR3,CAPZA1,EFNA1,ILK,TALDO1,ACTN4,LIMS1,HSPA8,HLA-B,VCAM1,MYH9,THY1,CD14,HSP90AB1,TMSB4X,SAA1,GDF2,FLNA,MYOC,HSP90AA1,YWHAZ,HLA-A,CD44,ACTG1,P4HB,FKBP1A,IGHV3-38,CLTC,MSN,F11R,TIMP1,GP1BB,HSP90B1	0.774816	0.227486	41	151
INTEGRIN-MEDIATED SIGNALING PATHWAY%GOBP%GO:0007229	INTEGRIN-MEDIATED SIGNALING PATHWAY%GOBP%GO:0007229	0.910369	0.947994	1	ILK,MYH9,THY1,ITGA2B,ZYX,ANGPTL3,CDC42,ITGB3,NRP1	0.632284	0.272621	9	15
PYRIDINE-CONTAINING COMPOUND METABOLIC PROCESS%GOBP%GO:0072524	PYRIDINE-CONTAINING COMPOUND METABOLIC PROCESS%GOBP%GO:0072524	0.915826	0.947994	1	TALDO1,TPI1,PGD,ALDOA,GAPDH,ENO1,PGK1	0.626705	0.270216	7	15
NICOTINAMIDE NUCLEOTIDE METABOLIC PROCESS%GOBP%GO:0046496	NICOTINAMIDE NUCLEOTIDE METABOLIC PROCESS%GOBP%GO:0046496	0.915826	0.947994	1	TALDO1,TPI1,PGD,ALDOA,GAPDH,ENO1,PGK1	0.626705	0.270216	7	15
OXIDOREDUCTION COENZYME METABOLIC PROCESS%GOBP%GO:0006733	OXIDOREDUCTION COENZYME METABOLIC PROCESS%GOBP%GO:0006733	0.915826	0.947994	1	TALDO1,TPI1,PGD,ALDOA,GAPDH,ENO1,PGK1	0.626705	0.270216	7	15
PYRIDINE NUCLEOTIDE METABOLIC PROCESS%GOBP%GO:0019362	PYRIDINE NUCLEOTIDE METABOLIC PROCESS%GOBP%GO:0019362	0.915826	0.947994	1	TALDO1,TPI1,PGD,ALDOA,GAPDH,ENO1,PGK1	0.626705	0.270216	7	15
CELLULAR RESPONSES TO EXTERNAL STIMULI%REACTOME%R-HSA-8953897.4	CELLULAR RESPONSES TO EXTERNAL STIMULI%REACTOME%R-HSA-8953897.4	0.916892	0.947994	1	CAPZA1,HSPA8,HSP90AB1,HSP90AA1,P4HB	0.636858	0.257655	5	20
CELLULAR RESPONSES TO STRESS%REACTOME%R-HSA-2262752.6	CELLULAR RESPONSES TO STRESS%REACTOME%R-HSA-2262752.6	0.916892	0.947994	1	CAPZA1,HSPA8,HSP90AB1,HSP90AA1,P4HB	0.636858	0.257655	5	20
REGULATION OF MULTI-ORGANISM PROCESS%GOBP%GO:0043900	REGULATION OF MULTI-ORGANISM PROCESS%GOBP%GO:0043900	0.920559	0.949274	-1	LTF,STXBP1,CCL5,APCS,IGF2R,PHB	-0.692542	-0.232674	6	25
LYMPHOCYTE ACTIVATION%GOBP%GO:0046649	LYMPHOCYTE ACTIVATION%GOBP%GO:0046649	0.920622	0.949274	1	HSPD1,VCAM1,HLA-A,CD44,FKBP1A,MSN	0.620956	0.267737	6	15
REGULATION OF MOLECULAR FUNCTION%GOBP%GO:0065009	REGULATION OF MOLECULAR FUNCTION%GOBP%GO:0065009	0.924107	0.95158	1	CST3,APOA4,B2M,SERPINF1,SPINK5,CSTB,EFNA1,CCT2,CAPN1,APOC3,ACTN4,CFHR2,HSPD1,PPIF,LIMS1,DBNL,SERPINA3,THY1,TPM1,CORO1C,HSP90AB1,TMSB4X,SAA1,FLNA,HSP90AA1,CD44,SERPING1,FKBP1A,SERPINF2,SERPINA1,LGALS3,GAPDH,F11R,ADIPOQ,TIMP1	0.748319	0.223553	35	127
ENZYME LINKED RECEPTOR PROTEIN SIGNALING PATHWAY%GOBP%GO:0007167	ENZYME LINKED RECEPTOR PROTEIN SIGNALING PATHWAY%GOBP%GO:0007167	0.925996	0.951805	1	LTBP2,EFEMP1,TGFBR3,EFNA1,GDF2,MYOC,HSP90AA1,ACTG1,FKBP1A,F11R,CDH5,ZYX,FLT4,PTPRG,IL6ST	0.674298	0.239518	15	39
METABOLIC PROCESS%GOBP%GO:0008152	METABOLIC PROCESS%GOBP%GO:0008152	0.92685	0.951805	1	FGA,FGG,FGB,PTGDS,CST3,CALR,LYZ,IGFBP4,PI3,APOA4,B2M,DAG1,GANAB,VGF,SLC2A3,EFEMP1,F13A1,IGFBP2,CA3,TGOLN2,AMBP,TGFBR3,ILK,MBL2,HSPG2,PRKCSH,CFD,CAPN1,APOC3,TALDO1,OGN,PLA2G2A,HSPD1,PPIF,APOD,LAMB2,LOX,DBNL,TPI1,CHGB,HSPA8,VCAM1	0.799973	0.223793	42	326
POSITIVE REGULATION OF NUCLEOBASE-CONTAINING COMPOUND METABOLIC PROCESS%GOBP%GO:0045935	POSITIVE REGULATION OF NUCLEOBASE-CONTAINING COMPOUND METABOLIC PROCESS%GOBP%GO:0045935	0.92974	0.951805	-1	PF4,APP,HLF	-0.682847	-0.224747	3	27
LIPID TRANSPORT%GOBP%GO:0006869	LIPID TRANSPORT%GOBP%GO:0006869	0.930329	0.951805	1	APOA4,APOC3,RBP4	0.616045	0.251997	3	19
ORGANONITROGEN COMPOUND BIOSYNTHETIC PROCESS%GOBP%GO:1901566	ORGANONITROGEN COMPOUND BIOSYNTHETIC PROCESS%GOBP%GO:1901566	0.930571	0.951805	1	HSPG2,OGN,TPI1,ALDOA,GAPDH,ENO1,PGK1,LUM	0.632688	0.246821	8	24
ORGANIC HYDROXY COMPOUND METABOLIC PROCESS%GOBP%GO:1901615	ORGANIC HYDROXY COMPOUND METABOLIC PROCESS%GOBP%GO:1901615	0.933063	0.953075	1	APOA4,TPI1,RBP4	0.606119	0.254089	3	17
REGULATION OF DEVELOPMENTAL GROWTH%GOBP%GO:0048638	REGULATION OF DEVELOPMENTAL GROWTH%GOBP%GO:0048638	0.936332	0.955134	1	TGFBR3,DBNL,RBP4,OLFM1,CTTN	0.600269	0.258817	5	15
NUCLEOBASE-CONTAINING COMPOUND METABOLIC PROCESS%GOBP%GO:0006139	NUCLEOBASE-CONTAINING COMPOUND METABOLIC PROCESS%GOBP%GO:0006139	0.939609	0.957195	1	TALDO1,HSPD1,TPI1,HSPA8,HSP90AB1,PGD,HSP90AA1,ALDOA,GAPDH,ENO1,PGK1,MYH7	0.658408	0.233873	12	39
DIVALENT INORGANIC CATION HOMEOSTASIS%GOBP%GO:0072507	DIVALENT INORGANIC CATION HOMEOSTASIS%GOBP%GO:0072507	0.942425	0.957504	1	CALR,THY1,SAA1,HSP90B1,CDH5,S100A8	0.594464	0.252919	6	16
CELLULAR DIVALENT INORGANIC CATION HOMEOSTASIS%GOBP%GO:0072503	CELLULAR DIVALENT INORGANIC CATION HOMEOSTASIS%GOBP%GO:0072503	0.942425	0.957504	1	CALR,THY1,SAA1,HSP90B1,CDH5,S100A8	0.594464	0.252919	6	16
ORGANIC CYCLIC COMPOUND METABOLIC PROCESS%GOBP%GO:1901360	ORGANIC CYCLIC COMPOUND METABOLIC PROCESS%GOBP%GO:1901360	0.948622	0.962386	-1	BCHE,BST1,BTD,APP,HPX,DBH,NNT,APOB,VCP	-0.737101	-0.205388	9	57
LIPID LOCALIZATION%GOBP%GO:0010876	LIPID LOCALIZATION%GOBP%GO:0010876	0.949756	0.962386	1	APOA4,APOC3,RBP4	0.596457	0.23851	3	21
ORGANOPHOSPHATE METABOLIC PROCESS%GOBP%GO:0019637	ORGANOPHOSPHATE METABOLIC PROCESS%GOBP%GO:0019637	0.9566	0.966561	1	APOA4,TALDO1,PLA2G2A,TPI1,HSPA8,PGD,ALDOA,GAPDH,ENO1,PGK1,MYH7	0.616102	0.22672	11	32
PI3K-AKT SIGNALING PATHWAY%WIKIPATHWAYS_20210110%WP4172%HOMO SAPIENS	PI3K-AKT SIGNALING PATHWAY%WIKIPATHWAYS_20210110%WP4172%HOMO SAPIENS	0.95998	0.966561	1	LAMB2,HSP90AB1,TNC,LAMB1,ITGA2B,FLT4,THBS4	0.557194	0.240245	7	15
POSITIVE REGULATION OF ION TRANSPORT%GOBP%GO:0043270	POSITIVE REGULATION OF ION TRANSPORT%GOBP%GO:0043270	0.960355	0.966561	1	ACTN4,THY1,TMSB4X,FLNA,LGALS3	0.565229	0.240481	5	16
REGULATION OF ACTIN DYNAMICS FOR PHAGOCYTIC CUP FORMATION%REACTOME DATABASE ID RELEASE 75%2029482	REGULATION OF ACTIN DYNAMICS FOR PHAGOCYTIC CUP FORMATION%REACTOME DATABASE ID RELEASE 75%2029482	0.96058	0.966561	-1	IGHV3-23,IGHG2,IGHG3,IGKV3D-20,IGKV1-5,IGKV4-1	-0.628737	-0.220825	6	21
FCGAMMA RECEPTOR (FCGR) DEPENDENT PHAGOCYTOSIS%REACTOME%R-HSA-2029480.1	FCGAMMA RECEPTOR (FCGR) DEPENDENT PHAGOCYTOSIS%REACTOME%R-HSA-2029480.1	0.96058	0.966561	-1	IGHV3-23,IGHG2,IGHG3,IGKV3D-20,IGKV1-5,IGKV4-1	-0.628737	-0.220825	6	21
MEMBRANE ORGANIZATION%GOBP%GO:0061024	MEMBRANE ORGANIZATION%GOBP%GO:0061024	0.961487	0.966561	-1	TF,IGHV3-23,IGHV3-21,STXBP1,IGHA2,IGHV3-43,IGHV3-15,IGLL1,IGF2R,IGHD,APOB,IGHV5-51,IGHM,IGHV3-72,IGHV4-28,IGHV3-64,IGHG2,TFRC,IGHV3-66,IGHG3	-0.747306	-0.195952	20	80
REGULATION OF PROTEIN COMPLEX ASSEMBLY%GOBP%GO:0043254	REGULATION OF PROTEIN COMPLEX ASSEMBLY%GOBP%GO:0043254	0.97242	0.975537	1	CAPZA1,COTL1,DBNL,HSPA8,TMSB4X,HSP90AA1,LGALS3,CDH5,PFN1,CORO1A,CTTN,CDC42,HSPA5	0.578505	0.216994	13	29
IMMUNE EFFECTOR PROCESS%GOBP%GO:0002252	IMMUNE EFFECTOR PROCESS%GOBP%GO:0002252	0.972976	0.975537	1	CST3,CD59,LYZ,CHGA,B2M,LRG1,SLC2A3,TXNDC5,CSTB,BIN2,ORM2,FTL,MBL2,RAB10,CFD,CCT2,CAPN1,ORM1,HSPD1,COTL1,DBNL,HSPA8,HLA-B,SERPINA3,CD14,HSP90AB1,DSC1,VCL,FLNA,HSP90AA1,HLA-A,CD44,ACTG1,ALDOA	0.707495	0.205078	34	171
REGULATION OF CELL GROWTH%GOBP%GO:0001558	REGULATION OF CELL GROWTH%GOBP%GO:0001558	0.994658	0.995965	-1	PHB,MEGF8,HRG,TFRC,IGF1	-0.504983	-0.182403	5	19
REGULATION OF GROWTH%GOBP%GO:0040008	REGULATION OF GROWTH%GOBP%GO:0040008	0.997977	0.997977	1	TGFBR3,DBNL,GDF2,RBP4,ENO1,OLFM1,S100A8,CTTN	0.435316	0.168352	8	25

## Sheet: 3.Disease terms
GO	Description	Count	%	Log10(P)	Log10(q)
C0948089	Acute Coronary Syndrome	15	16	-11	-6.8
C2937358	Cerebral Hemorrhage	9	9.8	-9.6	-5.9
C0155626	Acute myocardial infarction	17	18	-9.4	-5.8
C0042373	Vascular Diseases	16	17	-9.1	-5.6
C0272350	Dysfibrinogenemia, Congenital	4	4.3	-8.8	-5.4
C1862968	Generalized amyloid deposition	4	4.3	-8.8	-5.4
C0151744	Myocardial Ischemia	16	17	-8.5	-5.1
C1861172	Venous Thromboembolism	12	13	-8.4	-5
C0268380	Systemic amyloidosis	5	5.4	-8.2	-4.9
C0011615	Dermatitis, Atopic	15	16	-7.7	-4.4
C4081731	Hereditary systemic amyloidosis	4	4.3	-7.7	-4.4
C0281479	Primary Systemic Amyloidosis	5	5.4	-7.6	-4.3
C0339573	Glaucoma, Primary Open Angle	11	12	-7.3	-4.1
C0002726	Amyloidosis	14	15	-7.2	-4.1
C0398623	Thrombophilia	8	8.7	-7.2	-4.1
C1704436	Peripheral Arterial Diseases	10	11	-7	-3.9
C0026936	Mycoplasma Infections	8	8.7	-6.7	-3.6
C1834674	BETHLEM MYOPATHY 1	4	4.3	-6.6	-3.5
C0035078	Kidney Failure	10	11	-6.3	-3.2
C0027726	Nephrotic Syndrome	10	11	-6.3	-3.2
